# Supplementary material for: Computational and Transcriptome Analyses Revealed Preferential Induction of Chemotaxis and Lipid Synthesis by SARS-CoV-2
Source: Biology (Basel). 2020 Sep 1;9(9):260. doi: 10.3390/biology9090260 (PMC7564677; doi:10.3390/biology9090260)
Supplement: Supplementary file 1 [file biology-09-00260-s001.zip › Table S1.xlsx]

## Sheet: GE.Calu3-SARS-COV-2_vs_Calu3-mo
Table S1. Differentially expressed genes in Calu-3 cells infected with SARS-CoV-2, 2.0 FC, P(corr) < 0.05.
GeneID (Regulation criterion: fold > 2.0 and adjp p-value < 0.05)	Gene name	Gene type	Calu3-SARS-COV-2_vs_Calu3-mock-log_fold	Calu3-SARS-COV-2_vs_Calu3-mock-p_value
ENSG00000171855	IFNB1	protein_coding	8.77048	0.000110262
ENSG00000183709	IFNL2	protein_coding	7.29859	7.09346e-05
ENSG00000182393	IFNL1	protein_coding	7.07292	0.000173138
ENSG00000197110	IFNL3	protein_coding	6.98863	7.09346e-05
ENSG00000164400	CSF2	protein_coding	6.32011	7.09346e-05
ENSG00000232810	TNF	protein_coding	6.14949	7.71106e-05
ENSG00000136244	IL6	protein_coding	5.7092	7.09346e-05
ENSG00000169245	CXCL10	protein_coding	5.65696	0.000110262
ENSG00000169248	CXCL11	protein_coding	5.46907	0.000195595
ENSG00000138135	CH25H	protein_coding	5.35868	7.09346e-05
ENSG00000140465	CYP1A1	protein_coding	5.22848	7.09346e-05
ENSG00000119922	IFIT2	protein_coding	5.17726	0.000165805
ENSG00000115008	IL1A	protein_coding	5.07451	0.000144785
ENSG00000118503	TNFAIP3	protein_coding	5.04495	0.000119715
ENSG00000134321	RSAD2	protein_coding	4.83449	7.09346e-05
ENSG00000119917	IFIT3	protein_coding	4.78306	7.09346e-05
ENSG00000132274	TRIM22	protein_coding	4.76517	7.62669e-05
ENSG00000271503	CCL5	protein_coding	4.6962	0.000180036
ENSG00000162772	ATF3	protein_coding	4.68999	7.62669e-05
ENSG00000111335	OAS2	protein_coding	4.68079	9.24044e-05
ENSG00000183486	MX2	protein_coding	4.47418	7.09346e-05
ENSG00000185745	IFIT1	protein_coding	4.37962	0.000119715
ENSG00000134326	CMPK2	protein_coding	4.36847	0.000681047
ENSG00000169429	CXCL8	protein_coding	4.21613	0.000548654
ENSG00000124256	ZBP1	protein_coding	4.15402	0.000110262
ENSG00000010030	ETV7	protein_coding	4.12697	0.0010577
ENSG00000106366	SERPINE1	protein_coding	4.02983	0.000327896
ENSG00000125538	IL1B	protein_coding	4.02917	0.000125755
ENSG00000162654	GBP4	protein_coding	3.99371	0.00032231
ENSG00000100906	NFKBIA	protein_coding	3.96811	7.09346e-05
ENSG00000120217	CD274	protein_coding	3.95212	0.000167025
ENSG00000117228	GBP1	protein_coding	3.92327	0.00032231
ENSG00000168062	BATF2	protein_coding	3.90643	7.69405e-05
ENSG00000115267	IFIH1	protein_coding	3.89165	0.000342758
ENSG00000163545	NUAK2	protein_coding	3.86994	0.000336701
ENSG00000115009	CCL20	protein_coding	3.84833	0.000136982
ENSG00000234883	MIR155HG	lncRNA	3.80415	0.0017234
ENSG00000184979	USP18	protein_coding	3.7946	7.09346e-05
ENSG00000087074	PPP1R15A	protein_coding	3.78155	7.09346e-05
ENSG00000113369	ARRDC3	protein_coding	3.7235	0.000572819
ENSG00000157601	MX1	protein_coding	3.71394	0.000110262
ENSG00000137959	IFI44L	protein_coding	3.68432	0.000517681
ENSG00000140379	BCL2A1	protein_coding	3.64598	0.00528975
ENSG00000132530	XAF1	protein_coding	3.64509	0.000524195
ENSG00000133106	EPSTI1	protein_coding	3.63744	0.000215147
ENSG00000123689	G0S2	protein_coding	3.63564	7.62669e-05
ENSG00000056558	TRAF1	protein_coding	3.5836	7.69405e-05
ENSG00000090339	ICAM1	protein_coding	3.58238	0.000119715
ENSG00000131203	IDO1	protein_coding	3.55144	0.00032231
ENSG00000185885	IFITM1	protein_coding	3.48787	0.000119715
ENSG00000176907	TCIM	protein_coding	3.48343	0.000714208
ENSG00000078081	LAMP3	protein_coding	3.47003	0.000180036
ENSG00000273445	AC133644.1	lncRNA	3.42696	0.00220626
ENSG00000120129	DUSP1	protein_coding	3.39591	7.62669e-05
ENSG00000181381	DDX60L	protein_coding	3.38954	0.000828485
ENSG00000122641	INHBA	protein_coding	3.36702	0.000882837
ENSG00000081041	CXCL2	protein_coding	3.32651	7.62669e-05
ENSG00000125347	IRF1	protein_coding	3.32459	7.63973e-05
ENSG00000265972	TXNIP	protein_coding	3.32116	0.000175634
ENSG00000135114	OASL	protein_coding	3.3123	7.52108e-05
ENSG00000227507	LTB	protein_coding	3.30678	0.00180928
ENSG00000136514	RTP4	protein_coding	3.2822	0.00032231
ENSG00000272666	U62317.1	lncRNA	3.27408	0.00120388
ENSG00000177409	SAMD9L	protein_coding	3.25996	0.00118634
ENSG00000163661	PTX3	protein_coding	3.2489	0.000165805
ENSG00000138646	HERC5	protein_coding	3.18442	0.000817308
ENSG00000148677	ANKRD1	protein_coding	3.18101	0.000882837
ENSG00000073756	PTGS2	protein_coding	3.16503	0.00277415
ENSG00000185507	IRF7	protein_coding	3.13969	0.00078668
ENSG00000108342	CSF3	protein_coding	3.11227	0.000300705
ENSG00000130303	BST2	protein_coding	3.10321	0.00726975
ENSG00000070669	ASNS	protein_coding	3.1008	0.000548654
ENSG00000185215	TNFAIP2	protein_coding	3.08641	7.98943e-05
ENSG00000130589	HELZ2	protein_coding	3.05962	0.00032231
ENSG00000110446	SLC15A3	protein_coding	3.05953	7.09346e-05
ENSG00000251144	AC113346.1	lncRNA	3.05135	0.00120114
ENSG00000172183	ISG20	protein_coding	3.03918	0.000275933
ENSG00000253270	AC090541.1	lncRNA	3.02773	0.0030309
ENSG00000163565	IFI16	protein_coding	3.00279	0.000962511
ENSG00000163659	TIPARP	protein_coding	2.99696	0.000506834
ENSG00000235947	EGOT	lncRNA	2.96372	0.000686021
ENSG00000006210	CX3CL1	protein_coding	2.95947	0.000107253
ENSG00000163734	CXCL3	protein_coding	2.95761	0.000165805
ENSG00000221963	APOL6	protein_coding	2.94801	0.000882837
ENSG00000168811	IL12A	protein_coding	2.94385	0.00173535
ENSG00000137965	IFI44	protein_coding	2.93498	0.00117198
ENSG00000121858	TNFSF10	protein_coding	2.90718	0.000910093
ENSG00000127129	EDN2	protein_coding	2.90675	0.000529936
ENSG00000089127	OAS1	protein_coding	2.8996	0.000210081
ENSG00000102962	CCL22	protein_coding	2.8899	0.00046642
ENSG00000111912	NCOA7	protein_coding	2.8798	0.000963089
ENSG00000151014	NOCT	protein_coding	2.87964	0.000215147
ENSG00000137628	DDX60	protein_coding	2.86766	0.00274527
ENSG00000140853	NLRC5	protein_coding	2.86634	0.00032231
ENSG00000111331	OAS3	protein_coding	2.86302	0.00162092
ENSG00000128016	ZFP36	protein_coding	2.85235	0.000144785
ENSG00000180611	MB21D2	protein_coding	2.83302	0.000320112
ENSG00000108771	DHX58	protein_coding	2.79504	0.000252698
ENSG00000173193	PARP14	protein_coding	2.78842	0.00114522
ENSG00000205413	SAMD9	protein_coding	2.7846	0.00278298
ENSG00000206625	RNU6-1	snRNA	2.77477	0.0061208
ENSG00000263680	AC007639.1	lncRNA	2.77205	0.00206398
ENSG00000161405	IKZF3	protein_coding	2.76605	0.000300705
ENSG00000253616	AC107959.3	lncRNA	2.73433	0.0100971
ENSG00000122643	NT5C3A	protein_coding	2.71699	0.00240787
ENSG00000110848	CD69	protein_coding	2.71586	0.00118634
ENSG00000107968	MAP3K8	protein_coding	2.69844	0.000815611
ENSG00000129048	ACKR4	protein_coding	2.69525	0.00081773
ENSG00000165312	OTUD1	protein_coding	2.692	0.00384025
ENSG00000166750	SLFN5	protein_coding	2.68892	0.00173535
ENSG00000169403	PTAFR	protein_coding	2.68016	0.000686021
ENSG00000135899	SP110	protein_coding	2.6698	0.000300705
ENSG00000107201	DDX58	protein_coding	2.66582	0.00130199
ENSG00000100336	APOL4	protein_coding	2.66096	0.000424722
ENSG00000162344	FGF19	protein_coding	2.65618	0.000388508
ENSG00000105327	BBC3	protein_coding	2.63981	0.000275933
ENSG00000152778	IFIT5	protein_coding	2.63699	0.00128637
ENSG00000168016	TRANK1	protein_coding	2.63178	0.00032231
ENSG00000168394	TAP1	protein_coding	2.61631	0.000173138
ENSG00000113739	STC2	protein_coding	2.60936	0.000424722
ENSG00000124201	ZNFX1	protein_coding	2.60668	0.000452661
ENSG00000272941	AC083862.1	lncRNA	2.59421	0.0109119
ENSG00000128965	CHAC1	protein_coding	2.59145	0.00485246
ENSG00000125740	FOSB	protein_coding	2.57507	0.000182171
ENSG00000138061	CYP1B1	protein_coding	2.56681	0.00394627
ENSG00000111981	ULBP1	protein_coding	2.55883	0.0021295
ENSG00000067082	KLF6	protein_coding	2.55589	0.000882837
ENSG00000172602	RND1	protein_coding	2.5442	0.000116358
ENSG00000152689	RASGRP3	protein_coding	2.53215	0.000375679
ENSG00000134070	IRAK2	protein_coding	2.53023	0.000424722
ENSG00000196684	HSH2D	protein_coding	2.52596	0.000300705
ENSG00000141682	PMAIP1	protein_coding	2.52211	0.00197152
ENSG00000137801	THBS1	protein_coding	2.52172	0.00185033
ENSG00000204261	PSMB8-AS1	lncRNA	2.51168	0.000492677
ENSG00000173918	C1QTNF1	protein_coding	2.51035	0.00032231
ENSG00000136826	KLF4	protein_coding	2.50657	7.62669e-05
ENSG00000155090	KLF10	protein_coding	2.48492	0.00111155
ENSG00000155918	RAET1L	protein_coding	2.45039	0.00298365
ENSG00000115415	STAT1	protein_coding	2.44141	0.00313927
ENSG00000108691	CCL2	protein_coding	2.43464	0.000342301
ENSG00000156587	UBE2L6	protein_coding	2.42873	0.000154696
ENSG00000277511	AC116407.2	lncRNA	2.42747	0.0271597
ENSG00000187608	ISG15	protein_coding	2.42683	0.000816393
ENSG00000163840	DTX3L	protein_coding	2.42336	0.00118634
ENSG00000113070	HBEGF	protein_coding	2.42318	0.000526762
ENSG00000118523	CCN2	protein_coding	2.40794	0.000144987
ENSG00000202111	VTRNA1-2	misc_RNA	2.40522	0.0415756
ENSG00000148965	SAA4	protein_coding	2.38999	0.00459601
ENSG00000278071	AL161669.3	lncRNA	2.38201	0.00104591
ENSG00000173821	RNF213	protein_coding	2.37597	0.00171743
ENSG00000125148	MT2A	protein_coding	2.37494	0.00107217
ENSG00000168961	LGALS9	protein_coding	2.37044	0.000351997
ENSG00000144655	CSRNP1	protein_coding	2.37017	0.000173941
ENSG00000163121	NEURL3	protein_coding	2.36904	0.000499448
ENSG00000256262	USP30-AS1	lncRNA	2.36322	0.0113798
ENSG00000177606	JUN	protein_coding	2.36096	0.000686021
ENSG00000140274	DUOXA2	protein_coding	2.35883	0.00212687
ENSG00000104368	PLAT	protein_coding	2.35881	0.000398465
ENSG00000120738	EGR1	protein_coding	2.34027	0.000424722
ENSG00000128284	APOL3	protein_coding	2.33974	0.00166508
ENSG00000126368	NR1D1	protein_coding	2.33958	0.000398465
ENSG00000212724	KRTAP2-3	protein_coding	2.33825	0.000990588
ENSG00000133328	PLAAT2	protein_coding	2.33217	0.000728068
ENSG00000010818	HIVEP2	protein_coding	2.33051	0.00233951
ENSG00000169252	ADRB2	protein_coding	2.33016	0.000836737
ENSG00000138496	PARP9	protein_coding	2.32184	0.00206663
ENSG00000184588	PDE4B	protein_coding	2.3201	0.000913236
ENSG00000171522	PTGER4	protein_coding	2.31911	0.000576524
ENSG00000116761	CTH	protein_coding	2.31069	0.000788903
ENSG00000049249	TNFRSF9	protein_coding	2.30796	0.00177792
ENSG00000170542	SERPINB9	protein_coding	2.30454	0.000728068
ENSG00000070190	DAPP1	protein_coding	2.29558	0.00212183
ENSG00000130775	THEMIS2	protein_coding	2.29046	0.000266411
ENSG00000214872	SMTNL1	protein_coding	2.28773	0.000281536
ENSG00000105939	ZC3HAV1	protein_coding	2.28746	0.000910093
ENSG00000138035	PNPT1	protein_coding	2.27718	0.00219707
ENSG00000112773	TENT5A	protein_coding	2.27044	0.00286973
ENSG00000069869	NEDD4	protein_coding	2.2687	0.00324581
ENSG00000203797	DDO	protein_coding	2.26678	0.00624639
ENSG00000146592	CREB5	protein_coding	2.26092	0.00245576
ENSG00000284956	AC107959.5	protein_coding	2.25704	0.00193246
ENSG00000138623	SEMA7A	protein_coding	2.25619	0.00034774
ENSG00000067066	SP100	protein_coding	2.25078	0.000882837
ENSG00000166396	SERPINB7	protein_coding	2.24763	0.00127765
ENSG00000175121	WFDC5	protein_coding	2.23995	0.00169832
ENSG00000197632	SERPINB2	protein_coding	2.23196	0.00282162
ENSG00000184371	CSF1	protein_coding	2.22366	0.00111155
ENSG00000131016	AKAP12	protein_coding	2.20252	0.00258174
ENSG00000170581	STAT2	protein_coding	2.1998	0.000275933
ENSG00000136010	ALDH1L2	protein_coding	2.19491	0.00166508
ENSG00000185201	IFITM2	protein_coding	2.18328	0.00032231
ENSG00000139269	INHBE	protein_coding	2.1724	0.00171743
ENSG00000059378	PARP12	protein_coding	2.17125	0.000407334
ENSG00000179094	PER1	protein_coding	2.16621	0.000460344
ENSG00000116717	GADD45A	protein_coding	2.15956	0.000398465
ENSG00000164761	TNFRSF11B	protein_coding	2.15215	0.00253089
ENSG00000260953	AC009093.4	lncRNA	2.15146	0.0225963
ENSG00000068079	IFI35	protein_coding	2.14926	0.000363517
ENSG00000101347	SAMHD1	protein_coding	2.14701	0.00134309
ENSG00000140450	ARRDC4	protein_coding	2.13064	0.00506785
ENSG00000132109	TRIM21	protein_coding	2.12258	0.000475299
ENSG00000272395	IFNL4	polymorphic_pseudogene	2.10784	0.00118634
ENSG00000185880	TRIM69	protein_coding	2.09586	0.00118634
ENSG00000261227	AC140912.1	lncRNA	2.09482	0.000788903
ENSG00000162692	VCAM1	protein_coding	2.09213	0.000882837
ENSG00000100889	PCK2	protein_coding	2.08768	0.000850011
ENSG00000140464	PML	protein_coding	2.08192	0.000193205
ENSG00000165507	DEPP1	protein_coding	2.08065	0.000686021
ENSG00000166833	NAV2	protein_coding	2.06082	0.00211668
ENSG00000132256	TRIM5	protein_coding	2.03459	0.00253819
ENSG00000023445	BIRC3	protein_coding	2.02995	0.00656868
ENSG00000106560	GIMAP2	protein_coding	2.01718	0.0105531
ENSG00000057657	PRDM1	protein_coding	2.0146	0.000407576
ENSG00000048052	HDAC9	protein_coding	2.0121	0.0116011
ENSG00000215113	CXorf49B	protein_coding	2.00471	0.00238379
ENSG00000178685	PARP10	protein_coding	1.99688	0.000816577
ENSG00000144824	PHLDB2	protein_coding	1.99258	0.00279524
ENSG00000196116	TDRD7	protein_coding	1.98678	0.000968662
ENSG00000164236	ANKRD33B	protein_coding	1.9857	0.00046043
ENSG00000146859	TMEM140	protein_coding	1.98223	0.000850011
ENSG00000114019	AMOTL2	protein_coding	1.97768	0.000452661
ENSG00000144802	NFKBIZ	protein_coding	1.97607	0.00531798
ENSG00000174951	FUT1	protein_coding	1.97244	0.000836737
ENSG00000276966	H4C5	protein_coding	1.96617	0.00250947
ENSG00000287175	AL513303.1	lncRNA	1.96555	0.0018077
ENSG00000125845	BMP2	protein_coding	1.96531	0.000686021
ENSG00000185479	KRT6B	protein_coding	1.96456	0.00462419
ENSG00000250508	LINC02701	lncRNA	1.9526	0.00357023
ENSG00000136158	SPRY2	protein_coding	1.94899	0.00321705
ENSG00000121380	BCL2L14	protein_coding	1.94774	0.00500086
ENSG00000159403	C1R	protein_coding	1.94124	0.00253819
ENSG00000171124	FUT3	protein_coding	1.93615	0.000299876
ENSG00000197536	IRF1-AS1	lncRNA	1.91797	0.000694916
ENSG00000011422	PLAUR	protein_coding	1.91487	0.000882837
ENSG00000069399	BCL3	protein_coding	1.91433	0.00282162
ENSG00000136147	PHF11	protein_coding	1.91279	0.00171743
ENSG00000184545	DUSP8	protein_coding	1.9119	0.00101728
ENSG00000143367	TUFT1	protein_coding	1.9062	0.00130199
ENSG00000134470	IL15RA	protein_coding	1.90303	0.000720084
ENSG00000123240	OPTN	protein_coding	1.8983	0.00076872
ENSG00000055332	EIF2AK2	protein_coding	1.89781	0.00499213
ENSG00000115963	RND3	protein_coding	1.88755	0.00482764
ENSG00000184898	RBM43	protein_coding	1.88648	0.0119099
ENSG00000254910	AC136475.2	lncRNA	1.88614	0.0142931
ENSG00000254166	CASC19	lncRNA	1.87999	0.00454061
ENSG00000168505	GBX2	protein_coding	1.87543	0.00969339
ENSG00000245532	NEAT1	lncRNA	1.87447	0.000641427
ENSG00000236098	AC097059.1	lncRNA	1.87174	0.0103674
ENSG00000114127	XRN1	protein_coding	1.86844	0.00387447
ENSG00000146278	PNRC1	protein_coding	1.86687	0.00382043
ENSG00000123609	NMI	protein_coding	1.85781	0.0028764
ENSG00000243650	RN7SL834P	misc_RNA	1.85597	0.00190677
ENSG00000249942	AC239584.1	lncRNA	1.8527	0.00471135
ENSG00000185947	ZNF267	protein_coding	1.85065	0.00717419
ENSG00000267607	AC011511.5	lncRNA	1.84215	0.00269951
ENSG00000259006	AC092143.2	lncRNA	1.83923	0.00664857
ENSG00000213886	UBD	protein_coding	1.83376	0.00107217
ENSG00000075213	SEMA3A	protein_coding	1.83332	0.00646247
ENSG00000261068	AL512274.1	lncRNA	1.82793	0.00078668
ENSG00000112096	SOD2	protein_coding	1.82539	0.0019102
ENSG00000116514	RNF19B	protein_coding	1.82379	0.000529936
ENSG00000090554	FLT3LG	protein_coding	1.82363	0.00197152
ENSG00000135363	LMO2	protein_coding	1.82344	0.00249093
ENSG00000167034	NKX3-1	protein_coding	1.82071	0.00171743
ENSG00000110944	IL23A	protein_coding	1.81455	0.00880078
ENSG00000137752	CASP1	protein_coding	1.80255	0.0015456
ENSG00000278456	AC015712.7	lncRNA	1.80175	0.0184531
ENSG00000138642	HERC6	protein_coding	1.79845	0.00357838
ENSG00000104951	IL4I1	protein_coding	1.79346	0.0134656
ENSG00000065911	MTHFD2	protein_coding	1.79236	0.00269951
ENSG00000124171	PARD6B	protein_coding	1.79122	0.0127545
ENSG00000136603	SKIL	protein_coding	1.78996	0.0122877
ENSG00000163644	PPM1K	protein_coding	1.78695	0.00604077
ENSG00000185022	MAFF	protein_coding	1.78237	0.000275933
ENSG00000128165	ADM2	protein_coding	1.77719	0.00104591
ENSG00000137193	PIM1	protein_coding	1.77319	0.000499448
ENSG00000197329	PELI1	protein_coding	1.77143	0.0115714
ENSG00000128394	APOBEC3F	protein_coding	1.76904	0.000788844
ENSG00000128342	LIF	protein_coding	1.76855	0.00132308
ENSG00000106785	TRIM14	protein_coding	1.76798	0.00212687
ENSG00000102921	N4BP1	protein_coding	1.76714	0.00117919
ENSG00000205189	ZBTB10	protein_coding	1.76713	0.00485246
ENSG00000278869	BX539320.1	lncRNA	1.76246	0.0201743
ENSG00000078401	EDN1	protein_coding	1.76129	0.00137546
ENSG00000138755	CXCL9	protein_coding	1.76115	0.0106508
ENSG00000185950	IRS2	protein_coding	1.75747	0.00080795
ENSG00000122877	EGR2	protein_coding	1.75349	0.000424722
ENSG00000087076	HSD17B14	protein_coding	1.75176	0.0098565
ENSG00000165259	HDX	protein_coding	1.74893	0.00240787
ENSG00000213928	IRF9	protein_coding	1.74728	0.000684607
ENSG00000099860	GADD45B	protein_coding	1.74719	0.00178629
ENSG00000185404	SP140L	protein_coding	1.74539	0.00149372
ENSG00000215115	CXorf49	protein_coding	1.74137	0.00250542
ENSG00000130487	KLHDC7B	protein_coding	1.7409	0.00233951
ENSG00000239713	APOBEC3G	protein_coding	1.73595	0.000300705
ENSG00000166523	CLEC4E	protein_coding	1.73591	0.0227785
ENSG00000184530	C6orf58	protein_coding	1.7329	0.00371974
ENSG00000237988	OR2I1P	protein_coding	1.72572	0.000572819
ENSG00000121690	DEPDC7	protein_coding	1.7242	0.00326855
ENSG00000206344	HCG27	lncRNA	1.72374	0.00206663
ENSG00000117525	F3	protein_coding	1.72079	0.00270035
ENSG00000172575	RASGRP1	protein_coding	1.72048	0.00267364
ENSG00000100311	PDGFB	protein_coding	1.71847	0.000968662
ENSG00000135069	PSAT1	protein_coding	1.71702	0.00421145
ENSG00000124762	CDKN1A	protein_coding	1.7163	0.00253819
ENSG00000162616	DNAJB4	protein_coding	1.71403	0.0176205
ENSG00000124575	H1-3	protein_coding	1.71346	0.0184551
ENSG00000124882	EREG	protein_coding	1.71019	0.0140692
ENSG00000260633	AC010207.1	lncRNA	1.70128	0.00386314
ENSG00000185338	SOCS1	protein_coding	1.68671	0.0335911
ENSG00000285744	AC083837.1	lncRNA	1.6844	0.0071386
ENSG00000171711	DEFB4A	protein_coding	1.68102	0.00812151
ENSG00000111859	NEDD9	protein_coding	1.68077	0.00168215
ENSG00000171940	ZNF217	protein_coding	1.67393	0.00797505
ENSG00000075426	FOSL2	protein_coding	1.66991	0.00385891
ENSG00000149289	ZC3H12C	protein_coding	1.66965	0.00231803
ENSG00000134954	ETS1	protein_coding	1.66937	0.00253235
ENSG00000174738	NR1D2	protein_coding	1.66828	0.0107489
ENSG00000204482	LST1	protein_coding	1.66796	0.00089314
ENSG00000157557	ETS2	protein_coding	1.66469	0.000407334
ENSG00000259342	AC025580.1	lncRNA	1.66225	0.00185571
ENSG00000253522	MIR3142HG	lncRNA	1.66001	0.00186665
ENSG00000142871	CCN1	protein_coding	1.65883	0.000795779
ENSG00000259354	AC025580.2	lncRNA	1.65867	0.00369589
ENSG00000176597	B3GNT5	protein_coding	1.65798	0.0144736
ENSG00000163874	ZC3H12A	protein_coding	1.65524	0.00278298
ENSG00000148154	UGCG	protein_coding	1.65449	0.00412816
ENSG00000134757	DSG3	protein_coding	1.65429	0.0019919
ENSG00000073605	GSDMB	protein_coding	1.65195	0.00162818
ENSG00000272669	AL021707.6	lncRNA	1.65072	0.038708
ENSG00000273284	AP001033.4	lncRNA	1.64577	0.0160341
ENSG00000232949	AC002480.2	lncRNA	1.6456	0.0159071
ENSG00000258597	SERPINA2	polymorphic_pseudogene	1.64036	0.0254127
ENSG00000116663	FBXO6	protein_coding	1.63956	0.00104591
ENSG00000167207	NOD2	protein_coding	1.6376	0.00525601
ENSG00000166225	FRS2	protein_coding	1.63544	0.0128591
ENSG00000154451	GBP5	protein_coding	1.63457	0.00046642
ENSG00000083799	CYLD	protein_coding	1.63325	0.00183341
ENSG00000156966	B3GNT7	protein_coding	1.6259	0.000414838
ENSG00000164342	TLR3	protein_coding	1.62528	0.0028918
ENSG00000175906	ARL4D	protein_coding	1.62247	0.00969158
ENSG00000117226	GBP3	protein_coding	1.6222	0.0114945
ENSG00000012124	CD22	protein_coding	1.61952	0.00269951
ENSG00000138166	DUSP5	protein_coding	1.61743	0.000529936
ENSG00000213689	TREX1	protein_coding	1.61533	0.00893739
ENSG00000182179	UBA7	protein_coding	1.61444	0.0034265
ENSG00000091129	NRCAM	protein_coding	1.61367	0.0123388
ENSG00000148926	ADM	protein_coding	1.60944	0.00965213
ENSG00000159200	RCAN1	protein_coding	1.6048	0.00291049
ENSG00000140279	DUOX2	protein_coding	1.60112	0.00032231
ENSG00000169155	ZBTB43	protein_coding	1.59677	0.0048894
ENSG00000137331	IER3	protein_coding	1.59501	0.00133647
ENSG00000112182	BACH2	protein_coding	1.5905	0.00238878
ENSG00000164327	RICTOR	protein_coding	1.59029	0.010151
ENSG00000169871	TRIM56	protein_coding	1.58595	0.00188545
ENSG00000180263	FGD6	protein_coding	1.58572	0.00641516
ENSG00000102524	TNFSF13B	protein_coding	1.58428	0.00394627
ENSG00000122786	CALD1	protein_coding	1.58266	0.0147862
ENSG00000104856	RELB	protein_coding	1.57864	0.00425332
ENSG00000130066	SAT1	protein_coding	1.57662	0.00181639
ENSG00000065060	UHRF1BP1	protein_coding	1.57232	0.0143299
ENSG00000140105	WARS1	protein_coding	1.56933	0.000882837
ENSG00000117036	ETV3	protein_coding	1.55902	0.0034637
ENSG00000136848	DAB2IP	protein_coding	1.5573	0.00106031
ENSG00000113594	LIFR	protein_coding	1.55603	0.00939884
ENSG00000119138	KLF9	protein_coding	1.55128	0.0124781
ENSG00000095951	HIVEP1	protein_coding	1.54666	0.00230788
ENSG00000059728	MXD1	protein_coding	1.5455	0.00459601
ENSG00000136068	FLNB	protein_coding	1.54524	0.00315101
ENSG00000150907	FOXO1	protein_coding	1.54412	0.00298365
ENSG00000170222	ADPRM	protein_coding	1.54407	0.0086384
ENSG00000281991	TMEM265	protein_coding	1.54093	0.0118218
ENSG00000189325	BNIP5	protein_coding	1.54093	0.00469042
ENSG00000164463	CREBRF	protein_coding	1.54031	0.0103755
ENSG00000241544	LINC02029	lncRNA	1.53929	0.00568526
ENSG00000104312	RIPK2	protein_coding	1.5363	0.0049291
ENSG00000166920	C15orf48	protein_coding	1.535	0.00266242
ENSG00000171621	SPSB1	protein_coding	1.53402	0.00207063
ENSG00000107485	GATA3	protein_coding	1.53379	0.00253089
ENSG00000179833	SERTAD2	protein_coding	1.53152	0.0029514
ENSG00000238018	AC093110.1	lncRNA	1.52931	0.0416974
ENSG00000261534	AL596244.1	lncRNA	1.52884	0.00355316
ENSG00000125398	SOX9	protein_coding	1.52717	0.00245576
ENSG00000254842	LINC02551	lncRNA	1.52509	0.00529556
ENSG00000106701	FSD1L	protein_coding	1.52364	0.00612844
ENSG00000082074	FYB1	protein_coding	1.52289	0.0149954
ENSG00000116852	KIF21B	protein_coding	1.5186	0.00279609
ENSG00000002549	LAP3	protein_coding	1.51818	0.00118634
ENSG00000204642	HLA-F	protein_coding	1.5158	0.00138467
ENSG00000169896	ITGAM	protein_coding	1.51455	0.00124091
ENSG00000006459	KDM7A	protein_coding	1.5143	0.00255604
ENSG00000119900	OGFRL1	protein_coding	1.51383	0.0170479
ENSG00000164744	SUN3	protein_coding	1.51277	0.0146279
ENSG00000116285	ERRFI1	protein_coding	1.5127	0.00607622
ENSG00000273802	H2BC8	protein_coding	1.51109	0.00787175
ENSG00000132003	ZSWIM4	protein_coding	1.51097	0.00196681
ENSG00000275894	AL021578.1	lncRNA	1.50863	0.0160561
ENSG00000132510	KDM6B	protein_coding	1.50805	0.000686021
ENSG00000131711	MAP1B	protein_coding	1.50247	0.00854576
ENSG00000156273	BACH1	protein_coding	1.49725	0.0160526
ENSG00000157765	SLC34A2	protein_coding	1.49717	0.00788795
ENSG00000234290	AC116366.2	lncRNA	1.4962	0.00746906
ENSG00000134107	BHLHE40	protein_coding	1.49589	0.00120114
ENSG00000096968	JAK2	protein_coding	1.49441	0.00511524
ENSG00000259583	AC015712.2	lncRNA	1.49105	0.00891649
ENSG00000229951	AC104695.2	lncRNA	1.49042	0.00357324
ENSG00000225963	AC009950.1	lncRNA	1.489	0.00274527
ENSG00000240065	PSMB9	protein_coding	1.48664	0.00353907
ENSG00000166128	RAB8B	protein_coding	1.48623	0.0124719
ENSG00000187595	ZNF385C	protein_coding	1.48568	0.000686021
ENSG00000163993	S100P	protein_coding	1.4795	0.00241849
ENSG00000162711	NLRP3	protein_coding	1.47905	0.00212183
ENSG00000230438	SERPINB9P1	lncRNA	1.47627	0.000786797
ENSG00000276980	AC008760.2	lncRNA	1.47414	0.0182051
ENSG00000287865	AC099552.5	lncRNA	1.47269	0.0195111
ENSG00000105835	NAMPT	protein_coding	1.47035	0.0154705
ENSG00000164951	PDP1	protein_coding	1.46754	0.0210996
ENSG00000144583	MARCHF4	protein_coding	1.46425	0.00253235
ENSG00000105339	DENND3	protein_coding	1.46263	0.000963089
ENSG00000103257	SLC7A5	protein_coding	1.46184	0.00149163
ENSG00000253210	AC040970.1	lncRNA	1.45985	0.0106508
ENSG00000185633	NDUFA4L2	protein_coding	1.4596	0.002945
ENSG00000173575	CHD2	protein_coding	1.45789	0.00249093
ENSG00000155307	SAMSN1	protein_coding	1.45786	0.0090782
ENSG00000003402	CFLAR	protein_coding	1.4566	0.00168215
ENSG00000269028	MTRNR2L12	protein_coding	1.45239	0.0243725
ENSG00000163660	CCNL1	protein_coding	1.44679	0.00355316
ENSG00000120899	PTK2B	protein_coding	1.44574	0.00355316
ENSG00000141448	GATA6	protein_coding	1.44431	0.000517681
ENSG00000185272	RBM11	protein_coding	1.44188	0.00115207
ENSG00000025708	TYMP	protein_coding	1.43976	0.00574889
ENSG00000112343	TRIM38	protein_coding	1.4396	0.00211642
ENSG00000240875	LINC00886	lncRNA	1.43313	0.00535188
ENSG00000160710	ADAR	protein_coding	1.43271	0.00421145
ENSG00000169242	EFNA1	protein_coding	1.43072	0.0020087
ENSG00000245556	SCAMP1-AS1	lncRNA	1.42855	0.0057483
ENSG00000168497	CAVIN2	protein_coding	1.428	0.00460812
ENSG00000164674	SYTL3	protein_coding	1.42628	0.00254135
ENSG00000171992	SYNPO	protein_coding	1.42332	0.00111902
ENSG00000275216	AL161431.1	lncRNA	1.42328	0.00353907
ENSG00000155287	SLC25A28	protein_coding	1.42305	0.00361664
ENSG00000121060	TRIM25	protein_coding	1.4224	0.00190138
ENSG00000186174	BCL9L	protein_coding	1.41987	0.00525269
ENSG00000172936	MYD88	protein_coding	1.41901	0.00159095
ENSG00000161031	PGLYRP2	protein_coding	1.40944	0.0041569
ENSG00000188581	KRTAP1-1	protein_coding	1.40863	0.00547358
ENSG00000255071	SAA2-SAA4	protein_coding	1.40296	0.00815455
ENSG00000272886	DCP1A	protein_coding	1.40192	0.00367335
ENSG00000141574	SECTM1	protein_coding	1.40149	0.00155564
ENSG00000070404	FSTL3	protein_coding	1.39616	0.000882837
ENSG00000069020	MAST4	protein_coding	1.39401	0.00198729
ENSG00000232530	LIF-AS1	lncRNA	1.3932	0.00778468
ENSG00000182326	C1S	protein_coding	1.39212	0.00148029
ENSG00000175592	FOSL1	protein_coding	1.39089	0.00218299
ENSG00000198355	PIM3	protein_coding	1.38865	0.00240787
ENSG00000013374	NUB1	protein_coding	1.38491	0.00231313
ENSG00000188994	ZNF292	protein_coding	1.38419	0.0293137
ENSG00000275445	AC092119.3	lncRNA	1.38062	0.0212062
ENSG00000123095	BHLHE41	protein_coding	1.37992	0.00402987
ENSG00000144852	NR1I2	protein_coding	1.37936	0.0098486
ENSG00000101745	ANKRD12	protein_coding	1.379	0.0224065
ENSG00000272808	AC015712.6	lncRNA	1.3768	0.00871863
ENSG00000164136	IL15	protein_coding	1.37673	0.00604365
ENSG00000168386	FILIP1L	protein_coding	1.3762	0.00201773
ENSG00000167772	ANGPTL4	protein_coding	1.37305	0.0148632
ENSG00000244731	C4A	protein_coding	1.36944	0.0013942
ENSG00000163739	CXCL1	protein_coding	1.36533	0.00196681
ENSG00000109320	NFKB1	protein_coding	1.36365	0.00211668
ENSG00000115902	SLC1A4	protein_coding	1.36326	0.00209021
ENSG00000134339	SAA2	protein_coding	1.36276	0.00209021
ENSG00000259976	AC093010.2	lncRNA	1.36255	0.00805678
ENSG00000274414	AL121772.1	lncRNA	1.35873	0.00658403
ENSG00000158470	B4GALT5	protein_coding	1.35773	0.00339413
ENSG00000198551	ZNF627	protein_coding	1.35717	0.023108
ENSG00000020577	SAMD4A	protein_coding	1.35452	0.0100971
ENSG00000127666	TICAM1	protein_coding	1.35451	0.00188545
ENSG00000112715	VEGFA	protein_coding	1.35383	0.00283255
ENSG00000171223	JUNB	protein_coding	1.35305	0.00250046
ENSG00000287001	AC010624.5	lncRNA	1.35115	0.0306579
ENSG00000113742	CPEB4	protein_coding	1.34972	0.0385
ENSG00000112531	QKI	protein_coding	1.34898	0.0297009
ENSG00000116701	NCF2	protein_coding	1.34868	0.00306115
ENSG00000235385	LINC02154	lncRNA	1.34812	0.0126673
ENSG00000164949	GEM	protein_coding	1.34674	0.00102283
ENSG00000129474	AJUBA	protein_coding	1.34622	0.00253268
ENSG00000166532	RIMKLB	protein_coding	1.34126	0.00757275
ENSG00000168398	BDKRB2	protein_coding	1.33977	0.0017234
ENSG00000142089	IFITM3	protein_coding	1.33876	0.00469042
ENSG00000137198	GMPR	protein_coding	1.33745	0.00245576
ENSG00000142961	MOB3C	protein_coding	1.33667	0.0029514
ENSG00000178607	ERN1	protein_coding	1.33654	0.00220626
ENSG00000143507	DUSP10	protein_coding	1.33615	0.00382471
ENSG00000105499	PLA2G4C	protein_coding	1.33346	0.00379398
ENSG00000105559	PLEKHA4	protein_coding	1.32759	0.00118634
ENSG00000181634	TNFSF15	protein_coding	1.32625	0.0109353
ENSG00000266401	AP002478.1	lncRNA	1.32326	0.0417329
ENSG00000196569	LAMA2	protein_coding	1.32032	0.00459557
ENSG00000166046	TCP11L2	protein_coding	1.31785	0.012886
ENSG00000115919	KYNU	protein_coding	1.31141	0.00310967
ENSG00000139926	FRMD6	protein_coding	1.31139	0.027894
ENSG00000120341	SEC16B	protein_coding	1.31059	0.00594919
ENSG00000205869	KRTAP5-1	protein_coding	1.31021	0.00922082
ENSG00000084636	COL16A1	protein_coding	1.30851	0.00582979
ENSG00000113240	CLK4	protein_coding	1.30713	0.00637388
ENSG00000275993	SIK1B	protein_coding	1.3037	0.0045697
ENSG00000134363	FST	protein_coding	1.29986	0.00929922
ENSG00000147454	SLC25A37	protein_coding	1.29178	0.00347896
ENSG00000152242	C18orf25	protein_coding	1.29041	0.00823044
ENSG00000065491	TBC1D22B	protein_coding	1.28774	0.00207063
ENSG00000262001	DLGAP1-AS2	lncRNA	1.28676	0.0135922
ENSG00000162924	REL	protein_coding	1.28572	0.011302
ENSG00000119698	PPP4R4	protein_coding	1.28472	0.00437974
ENSG00000140044	JDP2	protein_coding	1.28378	0.00201834
ENSG00000256618	MTRNR2L1	protein_coding	1.28011	0.0090784
ENSG00000158615	PPP1R15B	protein_coding	1.27973	0.0163168
ENSG00000079335	CDC14A	protein_coding	1.27882	0.00242519
ENSG00000124253	PCK1	protein_coding	1.27679	0.0013942
ENSG00000132326	PER2	protein_coding	1.27564	0.0260843
ENSG00000126561	STAT5A	protein_coding	1.27456	0.00354313
ENSG00000181577	C6orf223	protein_coding	1.27429	0.00131723
ENSG00000151304	SRFBP1	protein_coding	1.26848	0.0100462
ENSG00000204538	PSORS1C2	protein_coding	1.26749	0.0134278
ENSG00000249624	AP000295.1	protein_coding	1.26666	0.0113754
ENSG00000251136	AF117829.1	lncRNA	1.26654	0.00469042
ENSG00000164442	CITED2	protein_coding	1.26612	0.00196681
ENSG00000125772	GPCPD1	protein_coding	1.26421	0.00552968
ENSG00000120063	GNA13	protein_coding	1.26341	0.0408923
ENSG00000184254	ALDH1A3	protein_coding	1.26252	0.00880078
ENSG00000268812	AC004264.1	lncRNA	1.26095	0.0375771
ENSG00000146648	EGFR	protein_coding	1.25936	0.0136384
ENSG00000077150	NFKB2	protein_coding	1.25811	0.0020722
ENSG00000042062	RIPOR3	protein_coding	1.25811	0.000882837
ENSG00000153234	NR4A2	protein_coding	1.25759	0.000636266
ENSG00000124145	SDC4	protein_coding	1.25453	0.00189098
ENSG00000145990	GFOD1	protein_coding	1.2544	0.00174632
ENSG00000149591	TAGLN	protein_coding	1.2523	0.0221628
ENSG00000167244	IGF2	protein_coding	1.24991	0.0025004
ENSG00000274750	H3C6	protein_coding	1.2496	0.00589566
ENSG00000173276	ZBTB21	protein_coding	1.24853	0.020772
ENSG00000137876	RSL24D1	protein_coding	1.24736	0.0397317
ENSG00000059758	CDK17	protein_coding	1.24653	0.0154745
ENSG00000243811	APOBEC3D	protein_coding	1.24296	0.0205163
ENSG00000117069	ST6GALNAC5	protein_coding	1.24261	0.0070172
ENSG00000109321	AREG	protein_coding	1.24243	0.00738943
ENSG00000169067	ACTBL2	protein_coding	1.24238	0.0322884
ENSG00000128422	KRT17	protein_coding	1.23821	0.0024871
ENSG00000241280	AC106712.2	lncRNA	1.23817	0.00354313
ENSG00000157303	SUSD3	protein_coding	1.23704	0.0192665
ENSG00000117595	IRF6	protein_coding	1.23594	0.00249093
ENSG00000237181	PRKAR1B-AS1	lncRNA	1.23373	0.0372049
ENSG00000243629	LINC00880	lncRNA	1.23372	0.0071287
ENSG00000135148	TRAFD1	protein_coding	1.23339	0.00149372
ENSG00000196517	SLC6A9	protein_coding	1.23168	0.00396356
ENSG00000198160	MIER1	protein_coding	1.22917	0.0344234
ENSG00000150457	LATS2	protein_coding	1.2282	0.00949987
ENSG00000056291	NPFFR2	protein_coding	1.22777	0.0110732
ENSG00000183742	MACC1	protein_coding	1.22728	0.0212333
ENSG00000287906	AC127526.5	lncRNA	1.2269	0.0181692
ENSG00000251562	MALAT1	lncRNA	1.22583	0.0347855
ENSG00000128271	ADORA2A	protein_coding	1.22536	0.0200433
ENSG00000162645	GBP2	protein_coding	1.22446	0.00249093
ENSG00000223960	CHROMR	lncRNA	1.22012	0.0139937
ENSG00000102554	KLF5	protein_coding	1.21964	0.048549
ENSG00000141664	ZCCHC2	protein_coding	1.21911	0.00353634
ENSG00000028137	TNFRSF1B	protein_coding	1.21888	0.00905678
ENSG00000272971	AL365181.4	lncRNA	1.21876	0.0345215
ENSG00000102908	NFAT5	protein_coding	1.21774	0.0191196
ENSG00000118689	FOXO3	protein_coding	1.21713	0.00597618
ENSG00000236404	VLDLR-AS1	lncRNA	1.21712	0.00196681
ENSG00000188060	RAB42	protein_coding	1.21658	0.00482764
ENSG00000111266	DUSP16	protein_coding	1.2163	0.00270035
ENSG00000125730	C3	protein_coding	1.21626	0.00155523
ENSG00000134198	TSPAN2	protein_coding	1.21602	0.0265764
ENSG00000234477	AC004231.1	lncRNA	1.21368	0.00642309
ENSG00000177311	ZBTB38	protein_coding	1.21366	0.0292246
ENSG00000054267	ARID4B	protein_coding	1.21295	0.0356325
ENSG00000130513	GDF15	protein_coding	1.21097	0.00209021
ENSG00000272734	ADIRF-AS1	lncRNA	1.21057	0.00206412
ENSG00000267520	AC010733.1	lncRNA	1.21056	0.0404635
ENSG00000258667	HIF1A-AS3	lncRNA	1.20985	0.0103144
ENSG00000235750	KIAA0040	protein_coding	1.20968	0.00747805
ENSG00000092969	TGFB2	protein_coding	1.20849	0.0116049
ENSG00000258659	TRIM34	protein_coding	1.20712	0.00738015
ENSG00000188313	PLSCR1	protein_coding	1.20656	0.00502133
ENSG00000143322	ABL2	protein_coding	1.20562	0.00637268
ENSG00000168916	ZNF608	protein_coding	1.2056	0.039198
ENSG00000126262	FFAR2	protein_coding	1.20313	0.010465
ENSG00000206337	HCP5	lncRNA	1.20117	0.00811896
ENSG00000246130	AC107959.2	lncRNA	1.20116	0.00454771
ENSG00000074047	GLI2	protein_coding	1.20092	0.00863993
ENSG00000075420	FNDC3B	protein_coding	1.2004	0.035135
ENSG00000137745	MMP13	protein_coding	1.19877	0.00433451
ENSG00000223387	LINC02068	lncRNA	1.19865	0.00372515
ENSG00000214944	ARHGEF28	protein_coding	1.19715	0.00496623
ENSG00000068971	PPP2R5B	protein_coding	1.19434	0.00691911
ENSG00000114450	GNB4	protein_coding	1.19362	0.0361424
ENSG00000159256	MORC3	protein_coding	1.19082	0.0195844
ENSG00000124782	RREB1	protein_coding	1.19052	0.00407612
ENSG00000180616	SSTR2	protein_coding	1.18975	0.00167836
ENSG00000241135	LINC00881	lncRNA	1.18899	0.00519147
ENSG00000160471	COX6B2	protein_coding	1.18717	0.00541433
ENSG00000188112	C6orf132	protein_coding	1.18531	0.00314843
ENSG00000197461	PDGFA	protein_coding	1.18499	0.00501739
ENSG00000139211	AMIGO2	protein_coding	1.18426	0.00460812
ENSG00000225472	AL136366.1	lncRNA	1.18303	0.0354987
ENSG00000111011	RSRC2	protein_coding	1.18204	0.00541433
ENSG00000008517	IL32	protein_coding	1.18179	0.00446964
ENSG00000157551	KCNJ15	protein_coding	1.1817	0.00185843
ENSG00000260231	KDM7A-DT	lncRNA	1.1803	0.0115624
ENSG00000277369	AC010654.1	lncRNA	1.17773	0.00454128
ENSG00000137936	BCAR3	protein_coding	1.17663	0.00347962
ENSG00000106105	GARS1	protein_coding	1.17612	0.00206412
ENSG00000266947	AC022916.2	lncRNA	1.17571	0.00855147
ENSG00000078804	TP53INP2	protein_coding	1.17513	0.00220626
ENSG00000225886	AL445490.1	lncRNA	1.17459	0.00539953
ENSG00000145901	TNIP1	protein_coding	1.17382	0.00118634
ENSG00000100292	HMOX1	protein_coding	1.17273	0.0116688
ENSG00000172432	GTPBP2	protein_coding	1.17227	0.00202163
ENSG00000150347	ARID5B	protein_coding	1.17099	0.0109834
ENSG00000213096	ZNF254	protein_coding	1.16902	0.0117235
ENSG00000148516	ZEB1	protein_coding	1.16854	0.0115634
ENSG00000147050	KDM6A	protein_coding	1.1679	0.0079524
ENSG00000151883	PARP8	protein_coding	1.16784	0.00897386
ENSG00000276997	AL513314.2	lncRNA	1.16665	0.0230457
ENSG00000287299	AC012459.1	lncRNA	1.16592	0.00155523
ENSG00000122861	PLAU	protein_coding	1.16587	0.00136525
ENSG00000013441	CLK1	protein_coding	1.16552	0.00804916
ENSG00000163823	CCR1	protein_coding	1.1645	0.00300731
ENSG00000101384	JAG1	protein_coding	1.1644	0.0133552
ENSG00000072364	AFF4	protein_coding	1.16382	0.0476732
ENSG00000152061	RABGAP1L	protein_coding	1.16117	0.0244623
ENSG00000158887	MPZ	protein_coding	1.16098	0.0120355
ENSG00000196428	TSC22D2	protein_coding	1.15836	0.00355405
ENSG00000204397	CARD16	protein_coding	1.15681	0.0171215
ENSG00000226125	LINC01907	lncRNA	1.15634	0.00399309
ENSG00000267519	AC020916.1	lncRNA	1.15608	0.00249093
ENSG00000248461	LINC02119	lncRNA	1.15559	0.0036806
ENSG00000127947	PTPN12	protein_coding	1.15335	0.0443254
ENSG00000126709	IFI6	protein_coding	1.15285	0.00611841
ENSG00000224259	LINC01133	lncRNA	1.15277	0.00196681
ENSG00000101782	RIOK3	protein_coding	1.15085	0.0126532
ENSG00000165983	PTER	protein_coding	1.14939	0.0260843
ENSG00000221914	PPP2R2A	protein_coding	1.1492	0.00515323
ENSG00000185467	KPNA7	protein_coding	1.14895	0.0228178
ENSG00000111252	SH2B3	protein_coding	1.14682	0.0110918
ENSG00000240476	LINC00973	lncRNA	1.14655	0.00190461
ENSG00000155158	TTC39B	protein_coding	1.14499	0.00364952
ENSG00000287543	AC013486.1	lncRNA	1.14427	0.010379
ENSG00000107864	CPEB3	protein_coding	1.14181	0.00887361
ENSG00000138670	RASGEF1B	protein_coding	1.14149	0.0109098
ENSG00000197044	ZNF441	protein_coding	1.14136	0.0141083
ENSG00000166949	SMAD3	protein_coding	1.14135	0.00521064
ENSG00000183484	GPR132	protein_coding	1.13737	0.00186347
ENSG00000173334	TRIB1	protein_coding	1.13729	0.00301069
ENSG00000287188	AC068989.1	lncRNA	1.13462	0.0409376
ENSG00000074590	NUAK1	protein_coding	1.13436	0.00290204
ENSG00000146426	TIAM2	protein_coding	1.13408	0.0101851
ENSG00000101096	NFATC2	protein_coding	1.13343	0.0037872
ENSG00000120616	EPC1	protein_coding	1.1334	0.00662938
ENSG00000164741	DLC1	protein_coding	1.13296	0.00516256
ENSG00000122862	SRGN	protein_coding	1.1327	0.00305191
ENSG00000110925	CSRNP2	protein_coding	1.13147	0.00650214
ENSG00000160183	TMPRSS3	protein_coding	1.1286	0.00312389
ENSG00000204138	PHACTR4	protein_coding	1.12799	0.00371974
ENSG00000243978	RTL9	protein_coding	1.12604	0.00357023
ENSG00000189060	H1-0	protein_coding	1.12409	0.00182204
ENSG00000064300	NGFR	protein_coding	1.12302	0.00484511
ENSG00000157450	RNF111	protein_coding	1.12072	0.0241065
ENSG00000183760	ACP7	protein_coding	1.11925	0.00456967
ENSG00000100055	CYTH4	protein_coding	1.11844	0.00541433
ENSG00000177989	ODF3B	protein_coding	1.11819	0.0109479
ENSG00000130766	SESN2	protein_coding	1.11786	0.00130199
ENSG00000254087	LYN	protein_coding	1.11691	0.0049381
ENSG00000196387	ZNF140	protein_coding	1.11686	0.00738943
ENSG00000197714	ZNF460	protein_coding	1.11613	0.0267833
ENSG00000084112	SSH1	protein_coding	1.11573	0.012173
ENSG00000198203	SULT1C2	protein_coding	1.11488	0.00641981
ENSG00000140519	RHCG	protein_coding	1.11487	0.0380827
ENSG00000269911	FAM226B	lncRNA	1.11481	0.0210996
ENSG00000257135	ODC1-DT	lncRNA	1.11467	0.0138365
ENSG00000145911	N4BP3	protein_coding	1.11182	0.00641162
ENSG00000169435	RASSF6	protein_coding	1.11089	0.0262953
ENSG00000114315	HES1	protein_coding	1.11052	0.00132247
ENSG00000142867	BCL10	protein_coding	1.10998	0.0109379
ENSG00000164794	KCNV1	protein_coding	1.10976	0.0104332
ENSG00000224794	AL022326.1	lncRNA	1.10911	0.0305449
ENSG00000105708	ZNF14	protein_coding	1.10874	0.0136655
ENSG00000256128	LINC00944	lncRNA	1.10823	0.0165388
ENSG00000224805	LINC00853	lncRNA	1.10635	0.0405009
ENSG00000121895	TMEM156	protein_coding	1.10627	0.0160178
ENSG00000124766	SOX4	protein_coding	1.10543	0.0143782
ENSG00000077522	ACTN2	protein_coding	1.10499	0.00603902
ENSG00000038382	TRIO	protein_coding	1.10326	0.0152489
ENSG00000021355	SERPINB1	protein_coding	1.09832	0.00721457
ENSG00000136451	VEZF1	protein_coding	1.09832	0.0250155
ENSG00000117009	KMO	protein_coding	1.09819	0.00310967
ENSG00000131149	GSE1	protein_coding	1.09686	0.00311282
ENSG00000222047	C10orf55	protein_coding	1.09663	0.0183552
ENSG00000105388	CEACAM5	protein_coding	1.09487	0.00619571
ENSG00000142677	IL22RA1	protein_coding	1.09436	0.002724
ENSG00000198910	L1CAM	protein_coding	1.09408	0.00411543
ENSG00000086544	ITPKC	protein_coding	1.0939	0.00178339
ENSG00000178229	ZNF543	protein_coding	1.09363	0.00758974
ENSG00000148143	ZNF462	protein_coding	1.09291	0.00594919
ENSG00000080031	PTPRH	protein_coding	1.0901	0.00102412
ENSG00000186567	CEACAM19	protein_coding	1.08998	0.00251494
ENSG00000079385	CEACAM1	protein_coding	1.08908	0.00948073
ENSG00000131023	LATS1	protein_coding	1.08906	0.0315715
ENSG00000176928	GCNT4	protein_coding	1.08752	0.0174885
ENSG00000243491	AC082651.3	lncRNA	1.08657	0.00148446
ENSG00000251533	LINC00605	lncRNA	1.08642	0.0278945
ENSG00000135338	LCA5	protein_coding	1.08619	0.0452567
ENSG00000198839	ZNF277	protein_coding	1.08581	0.0282576
ENSG00000125384	PTGER2	protein_coding	1.08409	0.00581168
ENSG00000224969	AL645608.1	lncRNA	1.08345	0.0371359
ENSG00000156804	FBXO32	protein_coding	1.08299	0.00642778
ENSG00000106258	CYP3A5	protein_coding	1.08296	0.0142215
ENSG00000050344	NFE2L3	protein_coding	1.08218	0.00788795
ENSG00000179583	CIITA	protein_coding	1.08138	0.009143
ENSG00000113615	SEC24A	protein_coding	1.08076	0.0308463
ENSG00000105287	PRKD2	protein_coding	1.08009	0.00430542
ENSG00000103966	EHD4	protein_coding	1.0798	0.00161622
ENSG00000204264	PSMB8	protein_coding	1.07907	0.00330647
ENSG00000233818	AP000695.2	lncRNA	1.07824	0.0125707
ENSG00000251259	AC004069.1	lncRNA	1.07811	0.0195252
ENSG00000232759	AC002480.1	lncRNA	1.07802	0.0266849
ENSG00000177425	PAWR	protein_coding	1.07654	0.0292355
ENSG00000074935	TUBE1	protein_coding	1.0765	0.00929094
ENSG00000172059	KLF11	protein_coding	1.07554	0.019219
ENSG00000257671	KRT7-AS	lncRNA	1.07468	0.010379
ENSG00000203446	AC004988.1	lncRNA	1.07467	0.0201807
ENSG00000123358	NR4A1	protein_coding	1.07225	0.00209021
ENSG00000197408	CYP2B6	protein_coding	1.06998	0.00161848
ENSG00000110619	CARS1	protein_coding	1.06934	0.00361664
ENSG00000120549	KIAA1217	protein_coding	1.06871	0.0129755
ENSG00000147883	CDKN2B	protein_coding	1.0687	0.016906
ENSG00000185753	CXorf38	protein_coding	1.06808	0.00486737
ENSG00000135932	CAB39	protein_coding	1.0673	0.0200198
ENSG00000166016	ABTB2	protein_coding	1.06605	0.00274527
ENSG00000152503	TRIM36	protein_coding	1.06603	0.0228168
ENSG00000185650	ZFP36L1	protein_coding	1.06347	0.00710172
ENSG00000204540	PSORS1C1	protein_coding	1.06309	0.00969158
ENSG00000229656	ITGB1-DT	lncRNA	1.06301	0.0240733
ENSG00000167604	NFKBID	protein_coding	1.06282	0.00482764
ENSG00000171606	ZNF274	protein_coding	1.06228	0.00716679
ENSG00000270672	MTRNR2L6	protein_coding	1.06056	0.00407883
ENSG00000168310	IRF2	protein_coding	1.05855	0.00487171
ENSG00000179428	IL6-AS1	lncRNA	1.0577	0.0131674
ENSG00000258483	LINC02251	lncRNA	1.05731	0.0208062
ENSG00000166123	GPT2	protein_coding	1.05699	0.00459601
ENSG00000155313	USP25	protein_coding	1.05685	0.037933
ENSG00000285933	AP003498.3	lncRNA	1.05664	0.0163237
ENSG00000113580	NR3C1	protein_coding	1.05631	0.0109098
ENSG00000073803	MAP3K13	protein_coding	1.05593	0.011941
ENSG00000134684	YARS1	protein_coding	1.05372	0.00450564
ENSG00000137200	CMTR1	protein_coding	1.05253	0.00479041
ENSG00000261611	AC010547.4	protein_coding	1.05212	0.00315101
ENSG00000130813	SHFL	protein_coding	1.05191	0.00823335
ENSG00000125735	TNFSF14	protein_coding	1.0506	0.0122227
ENSG00000146232	NFKBIE	protein_coding	1.05036	0.00772267
ENSG00000168003	SLC3A2	protein_coding	1.04988	0.00402987
ENSG00000008513	ST3GAL1	protein_coding	1.04937	0.00634664
ENSG00000119508	NR4A3	protein_coding	1.0476	0.00326661
ENSG00000127561	SYNGR3	protein_coding	1.04712	0.00234267
ENSG00000257046	SLCO1B3-SLCO1B7	protein_coding	1.04537	0.031555
ENSG00000080007	DDX43	protein_coding	1.04528	0.0254127
ENSG00000151651	ADAM8	protein_coding	1.04499	0.00890822
ENSG00000198408	OGA	protein_coding	1.04489	0.0145139
ENSG00000176092	CRYBG2	protein_coding	1.0447	0.00233951
ENSG00000133121	STARD13	protein_coding	1.04416	0.0224017
ENSG00000143514	TP53BP2	protein_coding	1.04338	0.00614989
ENSG00000113196	HAND1	protein_coding	1.04318	0.0038948
ENSG00000172331	BPGM	protein_coding	1.0431	0.0197262
ENSG00000231563	AL139288.1	lncRNA	1.04218	0.0335822
ENSG00000118515	SGK1	protein_coding	1.0402	0.0107987
ENSG00000174718	RESF1	protein_coding	1.03985	0.036321
ENSG00000164691	TAGAP	protein_coding	1.03984	0.00284747
ENSG00000259120	SMIM6	protein_coding	1.03922	0.00745207
ENSG00000264968	AC090844.2	lncRNA	1.03921	0.0266933
ENSG00000152518	ZFP36L2	protein_coding	1.03897	0.00516256
ENSG00000120526	NUDCD1	protein_coding	1.03839	0.029536
ENSG00000154781	CCDC174	protein_coding	1.03804	0.00650835
ENSG00000256043	CTSO	protein_coding	1.03663	0.0407829
ENSG00000138685	FGF2	protein_coding	1.03418	0.0166524
ENSG00000146587	RBAK	protein_coding	1.03335	0.0380073
ENSG00000174567	GOLT1A	protein_coding	1.033	0.0236057
ENSG00000170345	FOS	protein_coding	1.03003	0.00255604
ENSG00000204267	TAP2	protein_coding	1.02979	0.0055628
ENSG00000236699	ARHGEF38	protein_coding	1.02736	0.023287
ENSG00000159885	ZNF222	protein_coding	1.02732	0.00954897
ENSG00000137393	RNF144B	protein_coding	1.02539	0.0172142
ENSG00000146872	TLK2	protein_coding	1.02521	0.00315101
ENSG00000151743	AMN1	protein_coding	1.02456	0.00603923
ENSG00000196878	LAMB3	protein_coding	1.02429	0.0036806
ENSG00000152229	PSTPIP2	protein_coding	1.02425	0.00911604
ENSG00000128272	ATF4	protein_coding	1.0235	0.00165663
ENSG00000100226	GTPBP1	protein_coding	1.02281	0.00480788
ENSG00000174130	TLR6	protein_coding	1.0212	0.00585159
ENSG00000189433	GJB4	protein_coding	1.02061	0.00311282
ENSG00000150630	VEGFC	protein_coding	1.02051	0.0166037
ENSG00000155629	PIK3AP1	protein_coding	1.01983	0.0362725
ENSG00000076067	RBMS2	protein_coding	1.01959	0.00512785
ENSG00000159128	IFNGR2	protein_coding	1.01956	0.00728742
ENSG00000121931	LRIF1	protein_coding	1.01943	0.0256176
ENSG00000146950	SHROOM2	protein_coding	1.01931	0.00511524
ENSG00000260911	AC135050.3	lncRNA	1.0176	0.0189366
ENSG00000196639	HRH1	protein_coding	1.01733	0.0201743
ENSG00000034677	RNF19A	protein_coding	1.01733	0.0222638
ENSG00000233143	DIRC3-AS1	lncRNA	1.01703	0.014258
ENSG00000113448	PDE4D	protein_coding	1.01593	0.0398352
ENSG00000221926	TRIM16	protein_coding	1.0145	0.00604365
ENSG00000100918	REC8	protein_coding	1.01368	0.00269652
ENSG00000153317	ASAP1	protein_coding	1.01358	0.0218487
ENSG00000109618	SEPSECS	protein_coding	1.01261	0.00207063
ENSG00000168772	CXXC4	protein_coding	1.01258	0.0338931
ENSG00000164164	OTUD4	protein_coding	1.01228	0.0312483
ENSG00000147394	ZNF185	protein_coding	1.01181	0.00579895
ENSG00000142627	EPHA2	protein_coding	1.01125	0.00726417
ENSG00000115421	PAPOLG	protein_coding	1.01099	0.0254127
ENSG00000159388	BTG2	protein_coding	1.01053	0.032157
ENSG00000151693	ASAP2	protein_coding	1.0104	0.0339431
ENSG00000067798	NAV3	protein_coding	1.01032	0.0132732
ENSG00000175518	UBQLNL	protein_coding	1.00974	0.00410939
ENSG00000184381	PLA2G6	protein_coding	1.00939	0.00212687
ENSG00000133321	PLAAT4	protein_coding	1.00929	0.00353907
ENSG00000184374	COLEC10	protein_coding	1.0081	0.0208212
ENSG00000154914	USP43	protein_coding	1.00618	0.0143219
ENSG00000026950	BTN3A1	protein_coding	1.00492	0.00654511
ENSG00000153094	BCL2L11	protein_coding	1.00425	0.00413487
ENSG00000288073	AC022463.1	lncRNA	1.00323	0.0323207
ENSG00000170852	KBTBD2	protein_coding	1.00294	0.00778468
ENSG00000156675	RAB11FIP1	protein_coding	1.00196	0.0133909
ENSG00000124508	BTN2A2	protein_coding	1.00032	0.00263088
ENSG00000214078	CPNE1	protein_coding	-1.0003	0.00274527
ENSG00000004779	NDUFAB1	protein_coding	-1.00077	0.00357023
ENSG00000126247	CAPNS1	protein_coding	-1.0026	0.00148939
ENSG00000140990	NDUFB10	protein_coding	-1.00424	0.00251806
ENSG00000135723	FHOD1	protein_coding	-1.00551	0.00510799
ENSG00000198088	NUP62CL	protein_coding	-1.00614	0.0171215
ENSG00000101850	GPR143	protein_coding	-1.00666	0.0214365
ENSG00000007968	E2F2	protein_coding	-1.00763	0.00250542
ENSG00000111404	RERGL	protein_coding	-1.00768	0.0101484
ENSG00000100379	KCTD17	protein_coding	-1.00805	0.0221708
ENSG00000198258	UBL5	protein_coding	-1.00846	0.00659082
ENSG00000078668	VDAC3	protein_coding	-1.00899	0.00400044
ENSG00000213015	ZNF580	protein_coding	-1.00905	0.00182204
ENSG00000186205	MTARC1	protein_coding	-1.00989	0.0076351
ENSG00000137404	NRM	protein_coding	-1.01085	0.0011847
ENSG00000155066	PROM2	protein_coding	-1.01107	0.00490601
ENSG00000100124	ANKRD54	protein_coding	-1.01172	0.0058462
ENSG00000132383	RPA1	protein_coding	-1.01264	0.00274527
ENSG00000277383	AC010331.1	lncRNA	-1.01321	0.0256176
ENSG00000161395	PGAP3	protein_coding	-1.01429	0.00201773
ENSG00000117724	CENPF	protein_coding	-1.01469	0.0299635
ENSG00000099817	POLR2E	protein_coding	-1.01483	0.00489084
ENSG00000124006	OBSL1	protein_coding	-1.01497	0.00386314
ENSG00000187024	PTRH1	protein_coding	-1.01509	0.0206043
ENSG00000269892	AC125494.2	lncRNA	-1.01552	0.010465
ENSG00000275074	NUDT18	protein_coding	-1.01593	0.0043434
ENSG00000173905	GOLIM4	protein_coding	-1.01607	0.0426266
ENSG00000167900	TK1	protein_coding	-1.01983	0.00506785
ENSG00000114738	MAPKAPK3	protein_coding	-1.02042	0.00212687
ENSG00000167397	VKORC1	protein_coding	-1.02042	0.00279609
ENSG00000233276	GPX1	polymorphic_pseudogene	-1.02081	0.0165198
ENSG00000173540	GMPPB	protein_coding	-1.02083	0.00770238
ENSG00000113657	DPYSL3	protein_coding	-1.02123	0.0032989
ENSG00000228716	DHFR	protein_coding	-1.02547	0.01827
ENSG00000221829	FANCG	protein_coding	-1.02727	0.00454635
ENSG00000156970	BUB1B	protein_coding	-1.02891	0.0117969
ENSG00000188191	PRKAR1B	protein_coding	-1.02892	0.00732738
ENSG00000167515	TRAPPC2L	protein_coding	-1.03002	0.00282844
ENSG00000137135	ARHGEF39	protein_coding	-1.0304	0.00412816
ENSG00000103266	STUB1	protein_coding	-1.03113	0.00664857
ENSG00000079616	KIF22	protein_coding	-1.03149	0.00357023
ENSG00000205403	CFI	protein_coding	-1.03161	0.00625109
ENSG00000168569	TMEM223	protein_coding	-1.03264	0.00993483
ENSG00000204388	HSPA1B	protein_coding	-1.03358	0.00182204
ENSG00000122490	SLC66A2	protein_coding	-1.0336	0.0109214
ENSG00000119977	TCTN3	protein_coding	-1.03383	0.00604365
ENSG00000104872	PIH1D1	protein_coding	-1.03435	0.00201773
ENSG00000136710	CCDC115	protein_coding	-1.03509	0.0162746
ENSG00000072506	HSD17B10	protein_coding	-1.03533	0.00407863
ENSG00000105669	COPE	protein_coding	-1.03561	0.00933763
ENSG00000121152	NCAPH	protein_coding	-1.03569	0.00454061
ENSG00000116791	CRYZ	protein_coding	-1.03617	0.0354358
ENSG00000267795	SMIM22	protein_coding	-1.03629	0.00516256
ENSG00000178449	COX14	protein_coding	-1.03664	0.00607622
ENSG00000132196	HSD17B7	protein_coding	-1.03689	0.00212687
ENSG00000137804	NUSAP1	protein_coding	-1.03739	0.028908
ENSG00000186010	NDUFA13	protein_coding	-1.03835	0.00880533
ENSG00000038427	VCAN	protein_coding	-1.03873	0.027958
ENSG00000135324	MRAP2	protein_coding	-1.03884	0.00833925
ENSG00000278615	C11orf98	protein_coding	-1.03972	0.00526037
ENSG00000158062	UBXN11	protein_coding	-1.04124	0.00979199
ENSG00000160867	FGFR4	protein_coding	-1.04439	0.00241915
ENSG00000213339	QTRT1	protein_coding	-1.04497	0.00851952
ENSG00000163956	LRPAP1	protein_coding	-1.04622	0.00341987
ENSG00000101400	SNTA1	protein_coding	-1.04622	0.00752806
ENSG00000033011	ALG1	protein_coding	-1.04698	0.0025004
ENSG00000079462	PAFAH1B3	protein_coding	-1.04738	0.00519147
ENSG00000188186	LAMTOR4	protein_coding	-1.0478	0.00271219
ENSG00000094804	CDC6	protein_coding	-1.04791	0.00636932
ENSG00000075336	TIMM21	protein_coding	-1.04872	0.00323358
ENSG00000133026	MYH10	protein_coding	-1.04915	0.010136
ENSG00000241468	ATP5MF	protein_coding	-1.04925	0.00670725
ENSG00000164620	RELL2	protein_coding	-1.04973	0.00487371
ENSG00000083123	BCKDHB	protein_coding	-1.05021	0.0249661
ENSG00000110200	ANAPC15	protein_coding	-1.05033	0.00303824
ENSG00000114686	MRPL3	protein_coding	-1.05078	0.00912543
ENSG00000051596	THOC3	protein_coding	-1.05177	0.0029749
ENSG00000115884	SDC1	protein_coding	-1.05192	0.00170873
ENSG00000053371	AKR7A2	protein_coding	-1.05243	0.00640744
ENSG00000105618	PRPF31	protein_coding	-1.0525	0.00527991
ENSG00000051523	CYBA	protein_coding	-1.05321	0.0139314
ENSG00000143799	PARP1	protein_coding	-1.05358	0.00357023
ENSG00000103260	METRN	protein_coding	-1.05372	0.0137078
ENSG00000163344	PMVK	protein_coding	-1.05387	0.00880078
ENSG00000160211	G6PD	protein_coding	-1.05399	0.0116452
ENSG00000128973	CLN6	protein_coding	-1.05476	0.00251494
ENSG00000143554	SLC27A3	protein_coding	-1.0549	0.00857682
ENSG00000144647	POMGNT2	protein_coding	-1.05491	0.00344545
ENSG00000235576	LINC01871	lncRNA	-1.05562	0.00668244
ENSG00000141741	MIEN1	protein_coding	-1.05565	0.00324212
ENSG00000158106	RHPN1	protein_coding	-1.05567	0.021472
ENSG00000119421	NDUFA8	protein_coding	-1.05645	0.0026609
ENSG00000109501	WFS1	protein_coding	-1.05752	0.00880078
ENSG00000127324	TSPAN8	protein_coding	-1.05764	0.0123169
ENSG00000144677	CTDSPL	protein_coding	-1.05887	0.00311348
ENSG00000099800	TIMM13	protein_coding	-1.05943	0.0268495
ENSG00000198356	GET3	protein_coding	-1.05953	0.0122687
ENSG00000186792	HYAL3	protein_coding	-1.05956	0.00316229
ENSG00000177548	RABEP2	protein_coding	-1.06031	0.00229603
ENSG00000261431	AL023803.1	lncRNA	-1.06087	0.00402987
ENSG00000147804	SLC39A4	protein_coding	-1.06237	0.00241915
ENSG00000135127	BICDL1	protein_coding	-1.06252	0.00118634
ENSG00000065268	WDR18	protein_coding	-1.06263	0.00650305
ENSG00000159685	CHCHD6	protein_coding	-1.06294	0.00201773
ENSG00000187051	RPS19BP1	protein_coding	-1.06296	0.00490601
ENSG00000167552	TUBA1A	protein_coding	-1.06421	0.00279979
ENSG00000140534	TICRR	protein_coding	-1.06451	0.00509936
ENSG00000198931	APRT	protein_coding	-1.0646	0.00669886
ENSG00000183684	ALYREF	protein_coding	-1.06639	0.00356439
ENSG00000137038	DMAC1	protein_coding	-1.06643	0.00493368
ENSG00000163710	PCOLCE2	protein_coding	-1.06646	0.0102955
ENSG00000127831	VIL1	protein_coding	-1.06654	0.00386314
ENSG00000064961	HMG20B	protein_coding	-1.06736	0.0060612
ENSG00000067064	IDI1	protein_coding	-1.06759	0.0193361
ENSG00000117419	ERI3	protein_coding	-1.06778	0.00234267
ENSG00000074410	CA12	protein_coding	-1.06805	0.00196681
ENSG00000085840	ORC1	protein_coding	-1.0694	0.00303824
ENSG00000115255	REEP6	protein_coding	-1.06945	0.0121598
ENSG00000182325	FBXL6	protein_coding	-1.06977	0.00927264
ENSG00000183011	NAA38	protein_coding	-1.07004	0.01007
ENSG00000078070	MCCC1	protein_coding	-1.07463	0.00459557
ENSG00000189057	FAM111B	protein_coding	-1.07593	0.0316799
ENSG00000164818	DNAAF5	protein_coding	-1.07604	0.0031675
ENSG00000116649	SRM	protein_coding	-1.07636	0.00801415
ENSG00000116096	SPR	protein_coding	-1.07742	0.00206663
ENSG00000099901	RANBP1	protein_coding	-1.07819	0.00502133
ENSG00000171314	PGAM1	protein_coding	-1.07916	0.00282162
ENSG00000115286	NDUFS7	protein_coding	-1.08022	0.00647346
ENSG00000112118	MCM3	protein_coding	-1.08028	0.00565728
ENSG00000090971	NAT14	protein_coding	-1.08084	0.00854385
ENSG00000165688	PMPCA	protein_coding	-1.08232	0.00293363
ENSG00000197785	ATAD3A	protein_coding	-1.08241	0.010212
ENSG00000254858	MPV17L2	protein_coding	-1.08349	0.0176098
ENSG00000027001	MIPEP	protein_coding	-1.08356	0.00451989
ENSG00000205544	TMEM256	protein_coding	-1.08413	0.00603902
ENSG00000049541	RFC2	protein_coding	-1.08428	0.00239182
ENSG00000131495	NDUFA2	protein_coding	-1.08628	0.0131658
ENSG00000171208	NETO2	protein_coding	-1.08683	0.0113335
ENSG00000016391	CHDH	protein_coding	-1.0877	0.00526037
ENSG00000213123	TCTEX1D2	protein_coding	-1.08872	0.0117522
ENSG00000162227	TAF6L	protein_coding	-1.08952	0.00509421
ENSG00000085999	RAD54L	protein_coding	-1.08983	0.00367476
ENSG00000042753	AP2S1	protein_coding	-1.09008	0.00654944
ENSG00000136720	HS6ST1	protein_coding	-1.09009	0.00393373
ENSG00000135476	ESPL1	protein_coding	-1.09202	0.00195879
ENSG00000182685	BRICD5	protein_coding	-1.09222	0.0408863
ENSG00000241360	PDXP	protein_coding	-1.09231	0.0150865
ENSG00000158792	SPATA2L	protein_coding	-1.09292	0.00454061
ENSG00000171792	RHNO1	protein_coding	-1.0932	0.00412816
ENSG00000175311	ANKS4B	protein_coding	-1.0948	0.00502133
ENSG00000261183	SPINT1-AS1	lncRNA	-1.09539	0.0176979
ENSG00000007520	TSR3	protein_coding	-1.09557	0.00716155
ENSG00000168090	COPS6	protein_coding	-1.09619	0.00444881
ENSG00000158402	CDC25C	protein_coding	-1.09676	0.0426275
ENSG00000167523	SPATA33	protein_coding	-1.09693	0.00646646
ENSG00000272115	AC233992.3	lncRNA	-1.09723	0.0127545
ENSG00000261236	BOP1	protein_coding	-1.09725	0.0064519
ENSG00000273063	AC007250.1	lncRNA	-1.09779	0.0171215
ENSG00000188010	MORN2	protein_coding	-1.09873	0.0499603
ENSG00000148362	PAXX	protein_coding	-1.09949	0.0142931
ENSG00000117399	CDC20	protein_coding	-1.09996	0.00284852
ENSG00000179085	DPM3	protein_coding	-1.09997	0.00832472
ENSG00000100028	SNRPD3	protein_coding	-1.10062	0.00516256
ENSG00000140905	GCSH	protein_coding	-1.10069	0.0313224
ENSG00000162755	KLHDC9	protein_coding	-1.10202	0.029926
ENSG00000174886	NDUFA11	protein_coding	-1.10223	0.00595624
ENSG00000137251	TINAG	protein_coding	-1.10238	0.00185571
ENSG00000135451	TROAP	protein_coding	-1.10363	0.00728742
ENSG00000166508	MCM7	protein_coding	-1.10372	0.0036806
ENSG00000277791	PSMB3	protein_coding	-1.10556	0.00321705
ENSG00000101856	PGRMC1	protein_coding	-1.10579	0.0128591
ENSG00000196497	IPO4	protein_coding	-1.10648	0.00355316
ENSG00000204922	UQCC3	protein_coding	-1.1065	0.00923608
ENSG00000157240	FZD1	protein_coding	-1.10745	0.0043434
ENSG00000058804	NDC1	protein_coding	-1.1075	0.00983427
ENSG00000104835	SARS2	protein_coding	-1.10824	0.00594548
ENSG00000122035	RASL11A	protein_coding	-1.1083	0.00929922
ENSG00000170522	ELOVL6	protein_coding	-1.10857	0.0051581
ENSG00000173141	MRPL57	protein_coding	-1.10901	0.00673666
ENSG00000183207	RUVBL2	protein_coding	-1.11113	0.00335836
ENSG00000001630	CYP51A1	protein_coding	-1.11178	0.0161961
ENSG00000161203	AP2M1	protein_coding	-1.1128	0.00185571
ENSG00000100075	SLC25A1	protein_coding	-1.11467	0.0029514
ENSG00000007376	RPUSD1	protein_coding	-1.11966	0.00484619
ENSG00000135940	COX5B	protein_coding	-1.12019	0.00721402
ENSG00000271380	AL451085.3	lncRNA	-1.12105	0.0272008
ENSG00000140854	KATNB1	protein_coding	-1.12266	0.00496623
ENSG00000168286	THAP11	protein_coding	-1.12316	0.00128582
ENSG00000100711	ZFYVE21	protein_coding	-1.12316	0.00382043
ENSG00000036828	CASR	protein_coding	-1.12328	0.00128441
ENSG00000141933	TPGS1	protein_coding	-1.12562	0.0144736
ENSG00000171848	RRM2	protein_coding	-1.12595	0.00496623
ENSG00000123485	HJURP	protein_coding	-1.12659	0.00986163
ENSG00000142945	KIF2C	protein_coding	-1.12746	0.00306115
ENSG00000127586	CHTF18	protein_coding	-1.12824	0.0204921
ENSG00000172301	COPRS	protein_coding	-1.12985	0.011941
ENSG00000213853	EMP2	protein_coding	-1.13013	0.00118634
ENSG00000178821	TMEM52	protein_coding	-1.13043	0.0387465
ENSG00000073169	SELENOO	protein_coding	-1.13131	0.00678027
ENSG00000104522	TSTA3	protein_coding	-1.13192	0.00376059
ENSG00000130204	TOMM40	protein_coding	-1.13202	0.00165663
ENSG00000100726	TELO2	protein_coding	-1.13267	0.00138467
ENSG00000008283	CYB561	protein_coding	-1.13269	0.00162818
ENSG00000162144	CYB561A3	protein_coding	-1.13284	0.00114773
ENSG00000170421	KRT8	protein_coding	-1.133	0.00171743
ENSG00000112667	DNPH1	protein_coding	-1.13328	0.00854576
ENSG00000105655	ISYNA1	protein_coding	-1.13471	0.00251336
ENSG00000260804	LINC01963	lncRNA	-1.13595	0.000815611
ENSG00000242612	DECR2	protein_coding	-1.13659	0.00186665
ENSG00000109610	SOD3	protein_coding	-1.13707	0.0259324
ENSG00000099194	SCD	protein_coding	-1.13814	0.00825706
ENSG00000183751	TBL3	protein_coding	-1.13838	0.00437293
ENSG00000138400	MDH1B	protein_coding	-1.13914	0.00808831
ENSG00000124074	ENKD1	protein_coding	-1.13986	0.0086424
ENSG00000244187	TMEM141	protein_coding	-1.14317	0.00255604
ENSG00000235173	HGH1	protein_coding	-1.14467	0.00625109
ENSG00000178934	LGALS7B	protein_coding	-1.14476	0.0160341
ENSG00000214128	TMEM213	protein_coding	-1.145	0.00393373
ENSG00000277639	AC007906.2	protein_coding	-1.14519	0.000882837
ENSG00000182196	ARL6IP4	protein_coding	-1.14555	0.00521659
ENSG00000154518	ATP5MC3	protein_coding	-1.14624	0.000968662
ENSG00000144063	MALL	protein_coding	-1.14676	0.0045697
ENSG00000143891	GALM	protein_coding	-1.14969	0.00233366
ENSG00000102802	MEDAG	protein_coding	-1.14988	0.0238605
ENSG00000213638	ADAT3	protein_coding	-1.14998	0.0230457
ENSG00000131069	ACSS2	protein_coding	-1.1502	0.00173535
ENSG00000197903	H2BC12	protein_coding	-1.15075	0.00333868
ENSG00000254207	AC100797.1	lncRNA	-1.15152	0.00113661
ENSG00000164120	HPGD	protein_coding	-1.15297	0.0168561
ENSG00000162066	AMDHD2	protein_coding	-1.15445	0.00738943
ENSG00000013810	TACC3	protein_coding	-1.15505	0.00230418
ENSG00000141873	SLC39A3	protein_coding	-1.15549	0.00952081
ENSG00000169976	SF3B5	protein_coding	-1.15619	0.0023382
ENSG00000125995	ROMO1	protein_coding	-1.1572	0.0134755
ENSG00000184661	CDCA2	protein_coding	-1.15759	0.0132123
ENSG00000184992	BRI3BP	protein_coding	-1.15768	0.0098565
ENSG00000262814	MRPL12	protein_coding	-1.1579	0.00434601
ENSG00000148773	MKI67	protein_coding	-1.15903	0.0116405
ENSG00000125901	MRPS26	protein_coding	-1.1598	0.0129271
ENSG00000203778	FAM229B	protein_coding	-1.16004	0.00251806
ENSG00000165644	COMTD1	protein_coding	-1.16025	0.0340249
ENSG00000280789	PAGR1	protein_coding	-1.16028	0.0127383
ENSG00000173272	MZT2A	protein_coding	-1.16143	0.0177338
ENSG00000106351	AGFG2	protein_coding	-1.16191	0.00499213
ENSG00000085552	IGSF9	protein_coding	-1.162	0.00728713
ENSG00000184967	NOC4L	protein_coding	-1.16363	0.0143782
ENSG00000105486	LIG1	protein_coding	-1.1651	0.00320492
ENSG00000176890	TYMS	protein_coding	-1.1692	0.000850011
ENSG00000260001	TGFBR3L	protein_coding	-1.16994	0.0184731
ENSG00000099624	ATP5F1D	protein_coding	-1.16996	0.0160963
ENSG00000173013	CCDC96	protein_coding	-1.17024	0.0410214
ENSG00000110917	MLEC	protein_coding	-1.17026	0.00371974
ENSG00000186185	KIF18B	protein_coding	-1.17118	0.00132308
ENSG00000141858	SAMD1	protein_coding	-1.17223	0.000968662
ENSG00000168936	TMEM129	protein_coding	-1.17241	0.00314829
ENSG00000087586	AURKA	protein_coding	-1.17293	0.00357023
ENSG00000143158	MPC2	protein_coding	-1.1733	0.00979199
ENSG00000284116	AL772307.1	lncRNA	-1.17417	0.00671906
ENSG00000107872	FBXL15	protein_coding	-1.17489	0.0440518
ENSG00000110442	COMMD9	protein_coding	-1.17521	0.00102545
ENSG00000109971	HSPA8	protein_coding	-1.17539	0.00314829
ENSG00000133315	MACROD1	protein_coding	-1.17686	0.017216
ENSG00000135441	BLOC1S1	protein_coding	-1.17709	0.00251806
ENSG00000116771	AGMAT	protein_coding	-1.17734	0.00393511
ENSG00000128581	IFT22	protein_coding	-1.17767	0.00172394
ENSG00000115541	HSPE1	protein_coding	-1.1778	0.00350629
ENSG00000147889	CDKN2A	protein_coding	-1.17868	0.00456967
ENSG00000186153	WWOX	protein_coding	-1.18072	0.00348708
ENSG00000175279	CENPS	protein_coding	-1.181	0.00719219
ENSG00000197982	C1orf122	protein_coding	-1.1818	0.00410823
ENSG00000105677	TMEM147	protein_coding	-1.18288	0.0012475
ENSG00000104738	MCM4	protein_coding	-1.183	0.00837613
ENSG00000167272	POP5	protein_coding	-1.18355	0.00245576
ENSG00000168496	FEN1	protein_coding	-1.18409	0.00186665
ENSG00000147123	NDUFB11	protein_coding	-1.18495	0.00459601
ENSG00000169627	BOLA2B	protein_coding	-1.18829	0.0379899
ENSG00000126246	IGFLR1	protein_coding	-1.18847	0.0178423
ENSG00000167815	PRDX2	protein_coding	-1.19245	0.00212687
ENSG00000109576	AADAT	protein_coding	-1.19281	0.00975366
ENSG00000232112	TMA7	protein_coding	-1.19323	0.00233951
ENSG00000166033	HTRA1	protein_coding	-1.19397	0.022108
ENSG00000123416	TUBA1B	protein_coding	-1.19554	0.00245576
ENSG00000272767	JMJD1C-AS1	lncRNA	-1.19674	0.00948073
ENSG00000176101	SSNA1	protein_coding	-1.19846	0.0041146
ENSG00000135643	KCNMB4	protein_coding	-1.19991	0.0051581
ENSG00000183729	NPBWR1	protein_coding	-1.2024	0.0108382
ENSG00000166803	PCLAF	protein_coding	-1.20274	0.00935169
ENSG00000198546	ZNF511	protein_coding	-1.20354	0.00728742
ENSG00000126088	UROD	protein_coding	-1.20407	0.00196681
ENSG00000141556	TBCD	protein_coding	-1.20463	0.00117198
ENSG00000146540	C7orf50	protein_coding	-1.20486	0.00333868
ENSG00000145050	MANF	protein_coding	-1.20636	0.00262482
ENSG00000130511	SSBP4	protein_coding	-1.20682	0.0234639
ENSG00000169684	CHRNA5	protein_coding	-1.20788	0.00542092
ENSG00000068615	REEP1	protein_coding	-1.20809	0.0134755
ENSG00000099260	PALMD	protein_coding	-1.20838	0.0420361
ENSG00000288066	AC097448.1	lncRNA	-1.20899	0.0223979
ENSG00000167779	IGFBP6	protein_coding	-1.21077	0.00118634
ENSG00000161980	POLR3K	protein_coding	-1.21304	0.00635898
ENSG00000145335	SNCA	protein_coding	-1.21328	0.00171743
ENSG00000254986	DPP3	protein_coding	-1.21408	0.00347896
ENSG00000116161	CACYBP	protein_coding	-1.21422	0.00642309
ENSG00000118785	SPP1	protein_coding	-1.21545	0.00459557
ENSG00000145604	SKP2	protein_coding	-1.21643	0.0161135
ENSG00000103024	NME3	protein_coding	-1.21744	0.0123169
ENSG00000267751	AC009005.1	lncRNA	-1.21748	0.0246754
ENSG00000106628	POLD2	protein_coding	-1.21876	0.00310967
ENSG00000141401	IMPA2	protein_coding	-1.22095	0.00114773
ENSG00000147400	CETN2	protein_coding	-1.22119	0.00927377
ENSG00000075218	GTSE1	protein_coding	-1.22255	0.00156132
ENSG00000179965	ZNF771	protein_coding	-1.22334	0.0107489
ENSG00000142227	EMP3	protein_coding	-1.22411	0.00081773
ENSG00000161513	FDXR	protein_coding	-1.22445	0.00954897
ENSG00000089220	PEBP1	protein_coding	-1.22542	0.00241849
ENSG00000088325	TPX2	protein_coding	-1.22657	0.00186665
ENSG00000287358	AL096706.1	lncRNA	-1.22685	0.0134755
ENSG00000247095	MIR210HG	lncRNA	-1.22796	0.0497589
ENSG00000127540	UQCR11	protein_coding	-1.22956	0.0126053
ENSG00000175756	AURKAIP1	protein_coding	-1.23026	0.00811688
ENSG00000172922	RNASEH2C	protein_coding	-1.23144	0.00572497
ENSG00000147119	CHST7	protein_coding	-1.23371	0.00502133
ENSG00000213619	NDUFS3	protein_coding	-1.235	0.00245576
ENSG00000090266	NDUFB2	protein_coding	-1.23549	0.0029514
ENSG00000161999	JMJD8	protein_coding	-1.23651	0.000788903
ENSG00000176619	LMNB2	protein_coding	-1.23805	0.000882837
ENSG00000133265	HSPBP1	protein_coding	-1.23892	0.00579386
ENSG00000122952	ZWINT	protein_coding	-1.24256	0.00249093
ENSG00000260136	AC008915.3	lncRNA	-1.24438	0.00923608
ENSG00000164105	SAP30	protein_coding	-1.24459	0.00921398
ENSG00000145912	NHP2	protein_coding	-1.24493	0.00547927
ENSG00000128185	DGCR6L	protein_coding	-1.24537	0.00138467
ENSG00000182712	CMC4	protein_coding	-1.24545	0.0350211
ENSG00000102981	PARD6A	protein_coding	-1.24585	0.00968415
ENSG00000147955	SIGMAR1	protein_coding	-1.24599	0.00313349
ENSG00000140451	PIF1	protein_coding	-1.24888	0.00948073
ENSG00000159720	ATP6V0D1	protein_coding	-1.2508	0.00242519
ENSG00000134215	VAV3	protein_coding	-1.25096	0.0165388
ENSG00000095906	NUBP2	protein_coding	-1.25207	0.00852141
ENSG00000124664	SPDEF	protein_coding	-1.25248	0.0398517
ENSG00000102384	CENPI	protein_coding	-1.25299	0.0166821
ENSG00000203697	CAPN8	protein_coding	-1.25583	0.00382043
ENSG00000123080	CDKN2C	protein_coding	-1.25612	0.0010492
ENSG00000166582	CENPV	protein_coding	-1.25625	0.0029514
ENSG00000134533	RERG	protein_coding	-1.2587	0.00348593
ENSG00000100116	GCAT	protein_coding	-1.25903	0.00229536
ENSG00000150779	TIMM8B	protein_coding	-1.26249	0.00412816
ENSG00000157470	FAM81A	protein_coding	-1.26573	0.00168337
ENSG00000142632	ARHGEF19	protein_coding	-1.26676	0.00714754
ENSG00000185090	MANEAL	protein_coding	-1.26893	0.00212183
ENSG00000105011	ASF1B	protein_coding	-1.26996	0.000517681
ENSG00000113368	LMNB1	protein_coding	-1.27031	0.0029514
ENSG00000134824	FADS2	protein_coding	-1.27347	0.00193034
ENSG00000186603	HPDL	protein_coding	-1.27427	0.00485246
ENSG00000284377	AL589669.1	lncRNA	-1.27529	0.00743176
ENSG00000174684	B4GAT1	protein_coding	-1.27546	0.0126532
ENSG00000115107	STEAP3	protein_coding	-1.27569	0.0010829
ENSG00000163501	IHH	protein_coding	-1.278	0.00758974
ENSG00000173227	SYT12	protein_coding	-1.27851	0.00115207
ENSG00000114383	TUSC2	protein_coding	-1.28289	0.00249093
ENSG00000006015	REX1BD	protein_coding	-1.28322	0.0100079
ENSG00000160972	PPP1R16A	protein_coding	-1.28417	0.00586888
ENSG00000121691	CAT	protein_coding	-1.28465	0.00505439
ENSG00000169738	DCXR	protein_coding	-1.28528	0.00324228
ENSG00000131747	TOP2A	protein_coding	-1.28654	0.021626
ENSG00000237649	KIFC1	protein_coding	-1.2866	0.000529936
ENSG00000154146	NRGN	protein_coding	-1.29302	0.0298233
ENSG00000196549	MME	protein_coding	-1.2952	0.00641169
ENSG00000002330	BAD	protein_coding	-1.29961	0.00890822
ENSG00000129968	ABHD17A	protein_coding	-1.30136	0.00625109
ENSG00000131187	F12	protein_coding	-1.30145	0.0107489
ENSG00000105519	CAPS	protein_coding	-1.30197	0.00450564
ENSG00000173137	ADCK5	protein_coding	-1.3038	0.00495146
ENSG00000184990	SIVA1	protein_coding	-1.30398	0.00446492
ENSG00000253368	TRNP1	protein_coding	-1.30645	0.00302251
ENSG00000010292	NCAPD2	protein_coding	-1.30817	0.00106031
ENSG00000103316	CRYM	protein_coding	-1.3085	0.00376315
ENSG00000132329	RAMP1	protein_coding	-1.30925	0.00326855
ENSG00000160298	C21orf58	protein_coding	-1.30991	0.00269951
ENSG00000176340	COX8A	protein_coding	-1.31023	0.00171743
ENSG00000182551	ADI1	protein_coding	-1.3103	0.00403875
ENSG00000167775	CD320	protein_coding	-1.31048	0.0012959
ENSG00000005448	WDR54	protein_coding	-1.31207	0.00274527
ENSG00000115350	POLE4	protein_coding	-1.315	0.00306115
ENSG00000171130	ATP6V0E2	protein_coding	-1.31513	0.00124091
ENSG00000106025	TSPAN12	protein_coding	-1.31555	0.0318467
ENSG00000197451	HNRNPAB	protein_coding	-1.31569	0.00127765
ENSG00000161547	SRSF2	protein_coding	-1.31618	0.00128441
ENSG00000228474	OST4	protein_coding	-1.31672	0.0010492
ENSG00000130332	LSM7	protein_coding	-1.31852	0.00315101
ENSG00000156968	MPV17L	protein_coding	-1.31981	0.000990588
ENSG00000147224	PRPS1	protein_coding	-1.32043	0.00190138
ENSG00000185347	TEDC1	protein_coding	-1.32186	0.00722327
ENSG00000101049	SGK2	protein_coding	-1.32606	0.0012475
ENSG00000167183	PRR15L	protein_coding	-1.32895	0.00349532
ENSG00000112146	FBXO9	protein_coding	-1.32933	0.00353907
ENSG00000240583	AQP1	protein_coding	-1.32972	0.00983427
ENSG00000181029	TRAPPC5	protein_coding	-1.3332	0.0209131
ENSG00000102048	ASB9	protein_coding	-1.33614	0.000517681
ENSG00000136856	SLC2A8	protein_coding	-1.3407	0.00269652
ENSG00000105427	CNFN	protein_coding	-1.34249	0.00125738
ENSG00000165912	PACSIN3	protein_coding	-1.3428	0.00375179
ENSG00000099385	BCL7C	protein_coding	-1.34429	0.0030309
ENSG00000114638	UPK1B	protein_coding	-1.3453	0.00134309
ENSG00000138092	CENPO	protein_coding	-1.3455	0.00401313
ENSG00000277368	AL138966.2	lncRNA	-1.34714	0.00592295
ENSG00000150756	ATPSCKMT	protein_coding	-1.34822	0.00959646
ENSG00000134222	PSRC1	protein_coding	-1.3496	0.00363971
ENSG00000132004	FBXW9	protein_coding	-1.35051	0.00579895
ENSG00000127445	PIN1	protein_coding	-1.35479	0.00324954
ENSG00000151366	NDUFC2	protein_coding	-1.35733	0.0106508
ENSG00000168453	HR	protein_coding	-1.35841	0.00174632
ENSG00000105676	ARMC6	protein_coding	-1.35935	0.000764158
ENSG00000161267	BDH1	protein_coding	-1.35959	0.000548636
ENSG00000205861	PCOTH	lncRNA	-1.36268	0.00262482
ENSG00000090273	NUDC	protein_coding	-1.36302	0.0038948
ENSG00000093009	CDC45	protein_coding	-1.36966	0.00439704
ENSG00000239672	NME1	protein_coding	-1.37101	0.00240274
ENSG00000168393	DTYMK	protein_coding	-1.37539	0.00209015
ENSG00000161888	SPC24	protein_coding	-1.37814	0.00321705
ENSG00000278558	TMEM191B	protein_coding	-1.37878	0.01626
ENSG00000125912	NCLN	protein_coding	-1.38058	0.0010492
ENSG00000177971	IMP3	protein_coding	-1.38123	0.0011847
ENSG00000175567	UCP2	protein_coding	-1.38136	0.00117198
ENSG00000273162	AL133215.2	lncRNA	-1.38199	0.0261911
ENSG00000133935	ERG28	protein_coding	-1.38555	0.00132308
ENSG00000089685	BIRC5	protein_coding	-1.38933	0.00300035
ENSG00000115163	CENPA	protein_coding	-1.3901	0.00300035
ENSG00000188229	TUBB4B	protein_coding	-1.39072	0.00166508
ENSG00000126453	BCL2L12	protein_coding	-1.39341	0.00568538
ENSG00000116133	DHCR24	protein_coding	-1.39422	0.00127765
ENSG00000183308	AC005037.1	lncRNA	-1.39516	0.00593324
ENSG00000173467	AGR3	protein_coding	-1.39568	0.0325141
ENSG00000177700	POLR2L	protein_coding	-1.39766	0.0108456
ENSG00000204389	HSPA1A	protein_coding	-1.39767	0.00135494
ENSG00000160949	TONSL	protein_coding	-1.39995	0.0015456
ENSG00000129195	PIMREG	protein_coding	-1.40449	0.000963089
ENSG00000168000	BSCL2	protein_coding	-1.40689	0.00209021
ENSG00000104147	OIP5	protein_coding	-1.40832	0.017365
ENSG00000170962	PDGFD	protein_coding	-1.40997	0.0122918
ENSG00000226950	DANCR	lncRNA	-1.41308	0.000788844
ENSG00000267059	AC005943.1	protein_coding	-1.41367	0.0169742
ENSG00000176974	SHMT1	protein_coding	-1.41373	0.00149796
ENSG00000166171	DPCD	protein_coding	-1.4168	0.00438687
ENSG00000011478	QPCTL	protein_coding	-1.41758	0.00371974
ENSG00000169689	CENPX	protein_coding	-1.4251	0.0017234
ENSG00000159713	TPPP3	protein_coding	-1.42619	0.0029109
ENSG00000179958	DCTPP1	protein_coding	-1.42707	0.00148029
ENSG00000123810	B9D2	protein_coding	-1.42725	0.0428817
ENSG00000152253	SPC25	protein_coding	-1.42978	0.00490929
ENSG00000161996	WDR90	protein_coding	-1.43073	0.00233366
ENSG00000179403	VWA1	protein_coding	-1.43382	0.00513042
ENSG00000167131	CCDC103	protein_coding	-1.43475	0.0237803
ENSG00000076003	MCM6	protein_coding	-1.43536	0.00274527
ENSG00000205795	CYS1	protein_coding	-1.43622	0.00161848
ENSG00000166851	PLK1	protein_coding	-1.43934	0.00212687
ENSG00000223784	LINP1	lncRNA	-1.4397	0.0011847
ENSG00000119705	SLIRP	protein_coding	-1.44183	0.00167535
ENSG00000156471	PTDSS1	protein_coding	-1.44239	0.00148029
ENSG00000162063	CCNF	protein_coding	-1.44704	0.00117919
ENSG00000213221	DNLZ	protein_coding	-1.44917	0.00182204
ENSG00000104537	ANXA13	protein_coding	-1.45033	0.00212183
ENSG00000065057	NTHL1	protein_coding	-1.4574	0.00168987
ENSG00000184709	LRRC26	protein_coding	-1.45928	0.0374192
ENSG00000163913	IFT122	protein_coding	-1.46198	0.000576607
ENSG00000227053	MUC12-AS1	lncRNA	-1.46281	0.00880078
ENSG00000135617	PRADC1	protein_coding	-1.4647	0.00650835
ENSG00000182809	CRIP2	protein_coding	-1.46562	0.00548957
ENSG00000280893	AC009133.6	protein_coding	-1.46749	0.00825706
ENSG00000240972	MIF	protein_coding	-1.46779	0.00608135
ENSG00000105472	CLEC11A	protein_coding	-1.47234	0.0134656
ENSG00000182154	MRPL41	protein_coding	-1.47353	0.00487171
ENSG00000167700	MFSD3	protein_coding	-1.47432	0.00482176
ENSG00000099795	NDUFB7	protein_coding	-1.47658	0.00249093
ENSG00000076382	SPAG5	protein_coding	-1.4811	0.000686021
ENSG00000110921	MVK	protein_coding	-1.4823	0.00251806
ENSG00000104549	SQLE	protein_coding	-1.48316	0.00605026
ENSG00000111665	CDCA3	protein_coding	-1.48332	0.00155523
ENSG00000138100	TRIM54	protein_coding	-1.48715	0.0108633
ENSG00000128408	RIBC2	protein_coding	-1.49289	0.002724
ENSG00000101447	FAM83D	protein_coding	-1.49572	0.00147596
ENSG00000155368	DBI	protein_coding	-1.49581	0.00114773
ENSG00000254827	SLC22A18AS	protein_coding	-1.49889	0.00650835
ENSG00000100142	POLR2F	protein_coding	-1.50022	0.00226314
ENSG00000286231	AL445423.3	protein_coding	-1.5058	0.0485571
ENSG00000100526	CDKN3	protein_coding	-1.50653	0.00134309
ENSG00000269403	AC008750.8	protein_coding	-1.50779	0.0372049
ENSG00000104524	PYCR3	protein_coding	-1.50848	0.000897033
ENSG00000160752	FDPS	protein_coding	-1.51163	0.000681047
ENSG00000286546	AL079338.1	lncRNA	-1.51221	0.0148375
ENSG00000243449	C4orf48	protein_coding	-1.51237	0.0325404
ENSG00000130005	GAMT	protein_coding	-1.51463	0.00531339
ENSG00000108518	PFN1	protein_coding	-1.51464	0.00120465
ENSG00000285043	AC093512.2	protein_coding	-1.51595	0.0261879
ENSG00000130193	THEM6	protein_coding	-1.51965	0.000948644
ENSG00000114646	CSPG5	protein_coding	-1.52466	0.00034774
ENSG00000167085	PHB	protein_coding	-1.52558	0.00106031
ENSG00000126878	AIF1L	protein_coding	-1.52983	0.000424722
ENSG00000125652	ALKBH7	protein_coding	-1.5349	0.0189983
ENSG00000147155	EBP	protein_coding	-1.53752	0.000475299
ENSG00000271824	SMIM32	protein_coding	-1.54245	0.00526052
ENSG00000100162	CENPM	protein_coding	-1.54685	0.0016052
ENSG00000182481	KPNA2	protein_coding	-1.54938	0.00159095
ENSG00000008382	MPND	protein_coding	-1.55367	0.00220221
ENSG00000136883	KIF12	protein_coding	-1.55404	0.0034637
ENSG00000131153	GINS2	protein_coding	-1.5541	0.00801415
ENSG00000152082	MZT2B	protein_coding	-1.55464	0.0282154
ENSG00000267120	AD000671.2	protein_coding	-1.55609	0.0203772
ENSG00000079459	FDFT1	protein_coding	-1.58149	0.0010492
ENSG00000126787	DLGAP5	protein_coding	-1.58463	0.0154846
ENSG00000140365	COMMD4	protein_coding	-1.58511	0.00236973
ENSG00000170955	CAVIN3	protein_coding	-1.58752	0.00439106
ENSG00000139428	MMAB	protein_coding	-1.59264	0.00118634
ENSG00000237594	AP000251.1	lncRNA	-1.59534	0.0367503
ENSG00000068078	FGFR3	protein_coding	-1.60004	0.00186665
ENSG00000203724	C1orf53	protein_coding	-1.60038	0.00117198
ENSG00000168077	SCARA3	protein_coding	-1.60191	0.00419698
ENSG00000241935	HOGA1	protein_coding	-1.60204	0.000300705
ENSG00000147383	NSDHL	protein_coding	-1.60635	0.000529936
ENSG00000169710	FASN	protein_coding	-1.60968	0.00149796
ENSG00000265763	ZNF488	protein_coding	-1.61323	0.00900456
ENSG00000168268	NT5DC2	protein_coding	-1.61456	0.000529936
ENSG00000176894	PXMP2	protein_coding	-1.61458	0.00068394
ENSG00000160957	RECQL4	protein_coding	-1.61613	0.000816393
ENSG00000109062	SLC9A3R1	protein_coding	-1.61748	0.00148029
ENSG00000134057	CCNB1	protein_coding	-1.63224	0.00124091
ENSG00000161618	ALDH16A1	protein_coding	-1.63774	0.00196681
ENSG00000171889	MIR31HG	lncRNA	-1.65341	0.00184221
ENSG00000069535	MAOB	protein_coding	-1.65649	0.00209021
ENSG00000196976	LAGE3	protein_coding	-1.65864	0.0045693
ENSG00000228594	FNDC10	protein_coding	-1.66001	0.0095394
ENSG00000182327	GLTPD2	protein_coding	-1.66693	0.0192665
ENSG00000172428	COPS9	protein_coding	-1.67294	0.00233951
ENSG00000149809	TM7SF2	protein_coding	-1.67373	0.000882837
ENSG00000167799	NUDT8	protein_coding	-1.67378	0.0145765
ENSG00000196118	CCDC189	protein_coding	-1.67438	0.00282162
ENSG00000167964	RAB26	protein_coding	-1.68083	0.00873617
ENSG00000100297	MCM5	protein_coding	-1.68868	0.000548654
ENSG00000160345	C9orf116	protein_coding	-1.69147	0.0139628
ENSG00000277586	NEFL	protein_coding	-1.6948	0.000334589
ENSG00000143412	ANXA9	protein_coding	-1.69745	0.000816393
ENSG00000112984	KIF20A	protein_coding	-1.70065	0.00156132
ENSG00000160285	LSS	protein_coding	-1.7008	0.000659168
ENSG00000167646	DNAAF3	protein_coding	-1.70332	0.000815611
ENSG00000109881	CCDC34	protein_coding	-1.71668	0.00433451
ENSG00000088992	TESC	protein_coding	-1.71818	0.00118634
ENSG00000185432	METTL7A	protein_coding	-1.72023	0.00138467
ENSG00000172009	THOP1	protein_coding	-1.7208	0.00106868
ENSG00000169174	PCSK9	protein_coding	-1.72545	0.000923292
ENSG00000171451	DSEL	protein_coding	-1.73284	0.00530023
ENSG00000205502	C2CD4B	protein_coding	-1.73582	0.0121598
ENSG00000056736	IL17RB	protein_coding	-1.73908	0.00132308
ENSG00000119333	WDR34	protein_coding	-1.75073	0.00362167
ENSG00000168061	SAC3D1	protein_coding	-1.75917	0.000897033
ENSG00000106538	RARRES2	protein_coding	-1.77684	0.00114773
ENSG00000109084	TMEM97	protein_coding	-1.7775	0.00165663
ENSG00000162062	TEDC2	protein_coding	-1.79595	0.0017893
ENSG00000184207	PGP	protein_coding	-1.80609	0.00174729
ENSG00000171119	NRTN	protein_coding	-1.8106	0.019228
ENSG00000169562	GJB1	protein_coding	-1.82106	0.00032231
ENSG00000185813	PCYT2	protein_coding	-1.82946	0.00032231
ENSG00000103254	ANTKMT	protein_coding	-1.83907	0.00811896
ENSG00000178531	CTXN1	protein_coding	-1.86198	0.00288389
ENSG00000062822	POLD1	protein_coding	-1.86221	0.00139583
ENSG00000120437	ACAT2	protein_coding	-1.86249	0.000947978
ENSG00000183048	SLC25A10	protein_coding	-1.87993	0.00188888
ENSG00000144485	HES6	protein_coding	-1.88506	0.0115585
ENSG00000132437	DDC	protein_coding	-1.88594	0.0028764
ENSG00000128228	SDF2L1	protein_coding	-1.90519	0.00315672
ENSG00000170439	METTL7B	protein_coding	-1.91059	0.000300705
ENSG00000186193	SAPCD2	protein_coding	-1.93877	0.000897033
ENSG00000138587	MNS1	protein_coding	-1.94257	0.017181
ENSG00000172893	DHCR7	protein_coding	-1.94966	0.000351997
ENSG00000167136	ENDOG	protein_coding	-1.9592	0.00593324
ENSG00000171243	SOSTDC1	protein_coding	-1.96748	0.00211668
ENSG00000224877	NDUFAF8	protein_coding	-1.9986	0.00253819
ENSG00000213347	MXD3	protein_coding	-1.99897	0.00171743
ENSG00000233493	TMEM238	protein_coding	-2.01582	0.0471898
ENSG00000167508	MVD	protein_coding	-2.01665	0.000894973
ENSG00000161981	SNRNP25	protein_coding	-2.0683	0.00227141
ENSG00000125968	ID1	protein_coding	-2.08002	0.00300035
ENSG00000183091	NEB	protein_coding	-2.08123	0.000764158
ENSG00000049283	EPN3	protein_coding	-2.12386	0.00134309
ENSG00000188486	H2AX	protein_coding	-2.18857	0.00104563
ENSG00000109511	ANXA10	protein_coding	-2.1943	0.00101239
ENSG00000130748	TMEM160	protein_coding	-2.22686	0.0332629
ENSG00000257588	AC025154.2	lncRNA	-2.24538	0.00471646
ENSG00000169683	LRRC45	protein_coding	-2.31695	0.0012475
ENSG00000272772	AC104109.3	protein_coding	-2.34664	0.0440423
ENSG00000230834	AC068580.2	lncRNA	-2.40947	0.0222294
ENSG00000169903	TM4SF4	protein_coding	-2.54103	0.000165805
ENSG00000079689	SCGN	protein_coding	-2.63439	0.00378535
ENSG00000275857	AC009133.4	lncRNA	-3.03689	0.00125759
ENSG00000165376	CLDN2	protein_coding	-3.38316	0.000300705
