# Supplementary material for: Computational and Transcriptome Analyses Revealed Preferential Induction of Chemotaxis and Lipid Synthesis by SARS-CoV-2
Source: Biology (Basel). 2020 Sep 1;9(9):260. doi: 10.3390/biology9090260 (PMC7564677; doi:10.3390/biology9090260)
Supplement: Supplementary file 1 [file biology-09-00260-s001.zip › Table S10.xlsx]

## Sheet: Sheet0
Table S10. Disease and function comparison for differentially expressed genes in Calu-3 cells infected with the indicated virus based on IPA analysis
Diseases and Bio Functions	GE.Calu3-SARS-COV-2_vs_Calu3-mock-fold2.0_adjp0.05 - 2020-05-15 03:34 AM	GE.SARS-CoV_vs_Calu3-mock-fold2.0_adjp0.05 - 2020-05-15 03:35 AM	GE.Calu3-SARS-MERS_vs_Calu3-mock-fold2.0_adjp0.05 - 2020-05-15 03:36 AM	GE.FLUA_24h_vs_mock_24h-fold2.0_adjp0.05 - 2020-05-15 03:37 AM	GE.FLUB_24h_vs_mock_24h-fold2.0_adjp0.05 - 2020-05-15 03:38 AM	GE.Rhino_24h_vs_mock_24h-fold2.0_adjp0.05 - 2020-05-15 04:00 AM
Viral Infection	-3.05	2.044	2.947	-3.572	-13.336	-3.829
Cell viability	3.793	6.07	5.409	2.028	-7.239	3.252
Cell survival	3.22	5.609	5.23	1.552	-7.76	2.753
Cell movement	5.451	4.656	4.863	3.622	-3.956	3.143
Replication of viral replicon	-4.684	-3.893	-2.696	-4.588	-3.906	-4.837
Migration of cells	5.239	4.699	4.599	3.082	-3.454	3.127
Cell viability of tumor cell lines	2.274	4.901	4.442	1.152	-8.17	2.72
Replication of Herpesviridae	-4.03	-3.458	-3.552	-4.052	-4.151	-3.439
Replication of virus	-4.638	-1.749	0.554	-4.086	-6.909	-4.318
Cell movement of tumor cell lines	5.284	3.544	4.369	2.394	-3.998	2.401
Transcription	3.876	3.577	3.845	4.104	-1.608	3.214
Replication of RNA virus	-3.882	-1.243	0.954	-3.363	-6.692	-3.75
Migration of tumor cell lines	4.68	3.378	3.951	1.555	-4.147	1.896
Invasion of cells	5.634	2.568	2.087	2.126	-3.589	2.586
Viral life cycle	-4.779	-4.018	N/A	-4.684	N/A	-4.925
Expression of RNA	3.991	3.258	3.474	4.078	-0.629	2.914
Invasion of tumor cell lines	5.186	2.674	2.086	2.195	-3.559	2.608
Antiviral response	3.464	3.273	2.54	3.035	2.066	3.422
Cell death of cervical cancer cell lines	3.29	1.63	1.631	3.326	4.65	2.9
Transactivation of RNA	4.463	4.072	3.193	N/A	-2.694	2.933
Replication of vesicular stomatitis virus	-3.676	-3.802	-1.336	-3.192	-1.773	-3.545
Cellular homeostasis	4.425	2.044	2.66	3.04	1.856	2.937
Homing of cells	5.411	N/A	2.453	4.297	N/A	4.248
Chemotaxis	5.207	N/A	2.595	4.182	N/A	4.146
Antimicrobial response	3.464	3.273	2.54	3.035	N/A	3.422
Binding of blood cells	4.358	N/A	2.814	4.185	N/A	4.235
Inflammatory response	4.235	2.12	2.169	3.067	N/A	3.835
Leukopoiesis	3.776	2.518	2.3	3.807	N/A	2.751
Transcription of RNA	3.996	3.269	3.403	N/A	-1.082	3.28
Innate immune response	3.148	2.72	3.729	2.538	N/A	2.813
Apoptosis of cervical cancer cell lines	3.086	N/A	1.75	3.349	4.285	2.444
Immune response of cells	3.423	3.785	N/A	3.531	N/A	4.04
Binding of mononuclear leukocytes	2.975	3.675	N/A	3.943	N/A	4.134
Activation of cells	4.488	N/A	3.238	3.958	N/A	2.739
Cancer	2.932	1.566	1.752	3.68	1.992	2.404
Cell movement of myeloid cells	4.558	N/A	2.196	3.598	N/A	3.893
Cell death of immune cells	3.196	3.03	0.877	3.266	N/A	3.728
Necrosis	2.726	0.799	0.086	2.766	4.934	2.661
Transactivation	4.299	3.904	3.022	N/A	-2.712	N/A
Replication of Murine herpesvirus 4	-3.317	-2.714	-2.53	-3	N/A	-2.333
Leukocyte migration	4.806	N/A	N/A	3.889	N/A	4.783
Cell movement of leukocytes	4.686	N/A	N/A	3.897	N/A	4.766
Homing of leukocytes	4.026	2.024	N/A	3.307	N/A	3.882
Migration of endothelial cells	3.812	2.718	3.444	1.604	N/A	1.569
Cell death of blood cells	2.917	2.495	0.674	3.218	N/A	3.565
Chemotaxis of leukocytes	3.934	1.9	N/A	3.201	N/A	3.763
Migration of phagocytes	3.079	1.146	2.413	3.079	N/A	3.05
Binding of leukocytes	3.807	N/A	N/A	4.232	N/A	4.492
Cell cycle progression	2.118	2.355	2.843	1.413	-1.247	2.353
Protein kinase cascade	2.956	1.837	1.911	3.203	N/A	2.392
Cell proliferation of tumor cell lines	-0.019	1.05	2.367	-0.602	-7.856	-0.393
Cell movement of muscle cells	3.615	3.163	N/A	2.919	N/A	2.5
Adhesion of immune cells	3.962	N/A	N/A	4.058	N/A	4.153
Adhesion of blood cells	4.433	N/A	N/A	3.9	N/A	3.817
Replication of Flaviviridae	-2.944	-2.769	N/A	-3.04	N/A	-3.113
Cell movement of smooth muscle cells	3.482	3.027	N/A	2.773	N/A	2.33
Activation of DNA endogenous promoter	3.285	2.581	2.566	N/A	-1.01	2.122
Cell movement of mononuclear leukocytes	3.653	N/A	N/A	3.445	N/A	4.238
Replication of Hepatitis C virus	-2.796	-2.612	N/A	-3.004	N/A	-2.819
Apoptosis of sarcoma cell lines	2.403	1.867	0.879	2.48	1.53	2.056
Cell movement of lymphatic system cells	3.104	N/A	N/A	3.713	N/A	4.257
Quantity of cells	3.016	3.055	N/A	2.796	N/A	2.176
Migration of lymphatic system cells	3.002	N/A	N/A	3.745	N/A	4.259
Cell movement of granulocytes	3.992	N/A	N/A	3.091	N/A	3.746
Apoptosis of tumor cell lines	1.704	-0.355	-0.195	2.192	4.465	1.82
Genitourinary tumor	N/A	2.557	3.472	1.673	1.902	1.109
Synthesis of reactive oxygen species	3.93	N/A	1.463	2.92	N/A	2.318
Synthesis of nitric oxide	3.171	2.256	1.776	1.919	N/A	1.473
Chemotaxis of myeloid cells	3.963	N/A	N/A	3.251	N/A	3.352
Cell movement of lymphocytes	2.666	N/A	N/A	3.663	N/A	4.152
Lymphocyte migration	2.557	N/A	N/A	3.697	N/A	4.155
Chemotaxis of tumor cell lines	3.96	N/A	3.707	N/A	N/A	2.699
Migration of mononuclear leukocytes	2.938	N/A	N/A	3.409	N/A	3.917
Tumorigenesis of tissue	-2.778	-1.328	-0.424	-1.98	-1.732	-1.98
Cell death of tumor cell lines	1.757	0.077	-0.001	1.746	5.068	1.556
Response of embryonic cell lines	N/A	3.563	N/A	3.533	N/A	3.094
Response of kidney cell lines	N/A	3.563	N/A	3.533	N/A	3.094
Response of epithelial cell lines	N/A	3.563	N/A	3.533	N/A	3.094
Cell movement of phagocytes	3.729	N/A	N/A	3.17	N/A	3.156
Adhesion of mononuclear leukocytes	2.832	N/A	N/A	3.599	N/A	3.526
Cell movement of T lymphocytes	2.664	N/A	N/A	3.752	N/A	3.514
Proliferation of lymphatic system cells	2.384	2.549	2.28	1.328	N/A	1.316
T cell migration	2.453	N/A	N/A	3.686	N/A	3.634
Transcription of DNA	3.424	2.581	2.679	N/A	-0.966	N/A
I-kappaB kinase/NF-kappaB cascade	1.609	1.967	1.373	2.503	N/A	2.183
Proliferation of blood cells	2.359	2.699	2.477	1.287	N/A	0.683
Cell viability of phagocytes	N/A	3.247	3.212	1.484	N/A	1.406
Lymphohematopoietic neoplasia	1.741	0.082	1.375	2.389	1.582	2.137
Adhesion of tumor cell lines	2.694	N/A	1.165	2.227	-1.276	1.758
Hematopoietic neoplasm	1.701	0.011	1.331	2.389	1.541	2.137
Cell death of sarcoma cell lines	2.363	1.811	0.878	2.48	1.463	N/A
Cell movement of breast cancer cell lines	3.001	N/A	2.592	1.484	-1.893	N/A
Carcinoma	-2.613	N/A	-0.396	-1.98	-1.964	-1.98
Interaction of leukocytes	N/A	N/A	N/A	4.319	N/A	4.586
Epithelial neoplasm	-2.613	-0.625	0.185	-1.98	-1.493	-1.98
Migration of myeloid cells	N/A	N/A	2.241	2.115	1.908	2.492
Production of reactive oxygen species	3.276	N/A	N/A	2.806	N/A	2.599
Proliferation of mononuclear leukocytes	1.766	2.281	2.19	1.223	N/A	1.2
Development of connective tissue cells	1.22	2.188	2.393	1.379	N/A	1.36
Interaction of mononuclear leukocytes	N/A	N/A	N/A	4.274	N/A	4.246
Neuromuscular disease	1.961	1.961	0.961	2.01	N/A	1.599
Apoptosis	1.179	-0.646	-0.79	1.403	2.856	1.536
Migration of smooth muscle cells	3.354	N/A	N/A	2.745	N/A	2.295
Invasion of carcinoma cell lines	2.219	N/A	N/A	0.785	-2.692	2.678
Cell movement of endothelial cells	3.945	2.759	N/A	N/A	N/A	1.509
Cell death of fibrosarcoma cell lines	0.791	1.931	N/A	1.795	1.301	2.362
Organization of cytoskeleton	2.874	N/A	N/A	0.802	-4.488	N/A
Differentiation of mononuclear leukocytes	N/A	2.319	N/A	3.349	N/A	2.452
Cell death of mononuclear leukocytes	2.202	N/A	N/A	2.777	N/A	3.126
Cell death of lymphatic system cells	2.036	N/A	N/A	2.855	N/A	3.207
Proliferation of immune cells	2.111	2.33	2.242	1.407	N/A	N/A
Chemotaxis of phagocytes	3.112	N/A	N/A	2.434	N/A	2.535
Cell proliferation of breast cancer cell lines	-0.711	0.277	0.323	-0.565	-5.825	0.302
Hematopoiesis of mononuclear leukocytes	N/A	2.451	N/A	3.208	N/A	2.304
Microtubule dynamics	2.862	N/A	N/A	N/A	-5.051	N/A
Organization of cytoplasm	N/A	N/A	2.426	0.91	-4.47	N/A
Apoptosis of mononuclear leukocytes	2.145	N/A	N/A	2.491	N/A	3.153
Cell death of epithelial cells	1.816	N/A	-0.383	2.446	-1.522	1.614
Cell death of lymphocytes	2.141	N/A	N/A	2.646	N/A	2.992
Apoptosis of hematopoietic cell lines	1.435	1.305	0.223	1.692	N/A	2.979
Stimulation of cells	3.203	N/A	N/A	2.224	N/A	2.199
Homing of tumor cell lines	4.183	N/A	3.418	N/A	N/A	N/A
Apoptosis of lymphatic system cells	1.88	N/A	N/A	2.522	N/A	3.173
Inflammatory demyelinating disease	1.961	N/A	1.268	2.354	N/A	1.961
Multiple Sclerosis	1.961	N/A	1.268	2.354	N/A	1.961
Interaction of lymphocytes	N/A	N/A	N/A	3.649	N/A	3.881
Cell death of epithelial cell lines	2.749	N/A	0.099	2.787	-1.86	N/A
Apoptosis of lymphocytes	2.079	N/A	N/A	2.347	N/A	3.018
Necrosis of prostate cancer cell lines	1.014	0.879	0.183	2.019	1.499	1.769
Migration of breast cancer cell lines	2.917	N/A	2.408	N/A	-1.949	N/A
Binding of tumor cell lines	2.469	N/A	0.249	1.68	-1.774	1.091
Proliferation of lymphoid cells	1.995	2.356	N/A	1.409	N/A	1.501
Apoptosis of prostate cancer cell lines	1.296	1.424	0.794	2.147	N/A	1.583
Binding of protein binding site	1.735	1.825	1.67	2.014	N/A	N/A
Binding of lymphatic system cells	N/A	N/A	N/A	3.212	N/A	4.006
Metabolism of eicosanoid	4.132	N/A	N/A	3.052	N/A	N/A
Binding of lymphocytes	N/A	N/A	N/A	3.388	N/A	3.759
Differentiation of phagocytes	N/A	N/A	2.254	2.877	N/A	1.993
Hematopoiesis of phagocytes	N/A	N/A	2.415	2.765	N/A	1.942
Cell death of cancer cells	2.359	0.793	N/A	2.586	N/A	1.326
Contact growth inhibition of tumor cell lines	2.662	N/A	N/A	2.194	N/A	2.18
Cell viability of breast cancer cell lines	1.177	2.372	N/A	N/A	-3.472	N/A
Development of vasculature	2.102	1.51	1.135	1.44	N/A	0.826
Angiogenesis	2.102	1.51	1.135	1.44	N/A	0.826
Maturation of blood cells	2.084	0.776	N/A	2.654	N/A	1.449
Cell death of colorectal cancer cell lines	0.981	0.805	0.551	N/A	2.359	2.166
Infection of cells	N/A	4.206	N/A	-1.338	N/A	-1.306
Proliferation of lymphocytes	1.893	2.253	N/A	1.298	N/A	1.374
Activation of leukocytes	N/A	N/A	N/A	3.815	N/A	2.929
Interaction of tumor cell lines	2.104	N/A	0.07	1.55	-2.077	0.92
Replication of Zaire ebolavirus	-2.213	N/A	N/A	-2.213	N/A	-2.213
Activation of blood cells	N/A	N/A	N/A	3.671	N/A	2.948
Differentiation of tumor cell lines	2.195	0.607	0.275	1.604	N/A	1.857
Progressive neuromuscular disease	1.961	N/A	0.961	2.01	N/A	1.599
Cell movement of leukemia cell lines	3.814	N/A	2.704	N/A	N/A	N/A
Lymphatic system tumor	2	1	1.238	N/A	2.236	N/A
Senescence of cells	3.346	N/A	1.434	N/A	1.607	N/A
Infection by RNA virus	N/A	4.942	N/A	-0.96	N/A	-0.471
Cell death of melanoma cell lines	2.084	1.24	0.172	N/A	1.334	1.463
Binding of T lymphocytes	N/A	N/A	N/A	3.061	N/A	3.22
Cell viability of cervical cancer cell lines	N/A	N/A	N/A	N/A	-6.264	N/A
Stimulation of tumor cell lines	2.574	1.82	N/A	N/A	N/A	1.758
Apoptosis of leukocyte cell lines	1.896	1.513	N/A	N/A	N/A	2.725
Apoptosis of T lymphocytes	1.701	N/A	N/A	2.08	N/A	2.32
Cell movement of neutrophils	N/A	N/A	N/A	2.735	N/A	3.354
Adhesion of lymphocytes	N/A	N/A	N/A	2.995	N/A	3.075
Adhesion of lymphoma cell lines	1.494	1.579	2.268	0.727	N/A	N/A
Apoptosis of fibrosarcoma cell lines	0.708	1.134	N/A	1.999	N/A	2.155
Homing of mononuclear leukocytes	N/A	N/A	N/A	2.865	N/A	3.129
Adhesion of lymphatic system cells	N/A	N/A	N/A	2.744	N/A	3.23
Quantity of leukocytes	N/A	N/A	N/A	3.345	N/A	2.532
Migration of granulocytes	N/A	N/A	N/A	1.842	1.418	2.597
Mammary tumor	-0.128	2.2	2.724	N/A	0.71	N/A
Extracranial solid tumor	-0.876	0.88	2.065	0.618	0.572	-0.73
Maturation of dendritic cells	1.507	0.769	N/A	2.135	N/A	1.31
Development of mononuclear leukocytes	3.239	2.465	N/A	N/A	N/A	N/A
Synthesis of lipid	3.734	N/A	N/A	N/A	-1.962	N/A
Cell movement of carcinoma cell lines	2.54	N/A	N/A	1.337	-1.688	N/A
Cell viability of carcinoma cell lines	0.574	2.048	N/A	-0.304	-2.619	0.014
Engulfment of leukocytes	N/A	N/A	N/A	2.557	N/A	2.959
Quantity of mononuclear leukocytes	N/A	N/A	N/A	3.091	N/A	2.386
Cell viability of lung cancer cell lines	1.198	2.068	2.186	N/A	N/A	N/A
Migration of neutrophils	N/A	N/A	N/A	1.862	1.258	2.329
Solid tumor	0.967	1.326	2.049	N/A	1.107	N/A
Response of phagocytes	N/A	N/A	N/A	2.402	N/A	2.934
Transmigration of cells	2.219	N/A	N/A	1.563	N/A	1.537
Activation of phagocytes	N/A	N/A	N/A	2.875	N/A	2.429
Cell viability of leukocytes	N/A	N/A	N/A	2.71	N/A	2.592
Apoptosis of kidney cell lines	2.795	N/A	-0.389	N/A	-2.106	N/A
Cell movement of monocytes	N/A	N/A	N/A	2.542	N/A	2.735
Cell movement of PBMCs	N/A	N/A	N/A	2.516	N/A	2.75
MAPKKK cascade	2.891	N/A	N/A	2.345	N/A	N/A
Binding of professional phagocytic cells	N/A	N/A	N/A	2.906	N/A	2.312
Binding of myeloid cells	N/A	N/A	N/A	2.724	N/A	2.482
Mitosis	1.778	N/A	2.464	0.091	-0.743	N/A
Cell death of hepatoma cell lines	2.316	N/A	N/A	1.63	N/A	1.105
Homing of T lymphocytes	2.251	N/A	N/A	N/A	N/A	2.789
Chemotaxis of leukemia cell lines	N/A	N/A	2.824	N/A	N/A	2.213
Apoptosis of epithelial cell lines	1.818	N/A	-0.816	N/A	-2.361	N/A
Cell death of kidney cell lines	2.658	N/A	0.157	N/A	-2.152	N/A
Migration of blood cells	4.882	N/A	N/A	N/A	N/A	N/A
M phase	-2.027	N/A	N/A	N/A	-2.824	N/A
Cell death of kidney cells	2.622	N/A	0.063	N/A	-2.127	N/A
Replication of Rhabdoviridae	N/A	-3.572	-1.186	N/A	N/A	N/A
Apoptosis of hematopoietic progenitor cells	N/A	-1.462	-2.631	N/A	N/A	0.647
Adhesion of phagocytes	N/A	N/A	N/A	2.503	N/A	2.229
Cell death of embryonic cell lines	N/A	N/A	-0.014	2.383	-2.311	N/A
Adhesion of endothelial cells	2.147	N/A	N/A	1.365	N/A	1.184
Survival of sarcoma cell lines	N/A	N/A	N/A	N/A	-4.662	N/A
Repair of DNA	N/A	N/A	N/A	N/A	-4.644	N/A
Cancer of cells	2.137	0.478	0.641	1	0.384	N/A
Quantity of hematopoietic progenitor cells	N/A	N/A	N/A	2.183	N/A	2.433
Alignment of chromosomes	N/A	N/A	N/A	-2.219	-2.352	N/A
Cell death of leukemia cell lines	-0.788	-0.053	N/A	2.575	N/A	1.144
Replication of Influenza A virus	-2.008	0.906	N/A	N/A	N/A	-1.601
Cell viability of neuroglia	2.144	N/A	2.36	N/A	N/A	N/A
Apoptosis of melanoma cell lines	2.017	0.669	0.235	N/A	N/A	1.56
Activation of antigen presenting cells	N/A	N/A	N/A	2.451	N/A	1.977
Proliferation of smooth muscle cells	1.975	N/A	N/A	N/A	N/A	2.42
Cell movement of leukocyte cell lines	N/A	N/A	N/A	2.372	N/A	1.946
Binding of cell surface	N/A	N/A	N/A	-2.184	N/A	-2.132
Binding of leukemia cell lines	N/A	N/A	N/A	2.365	N/A	1.942
Formation of cellular protrusions	N/A	N/A	N/A	N/A	-4.282	N/A
Quantity of tumor cell lines	N/A	N/A	2.199	N/A	0.403	1.664
Replication of human herpesvirus 1	N/A	N/A	N/A	-2.219	N/A	-1.982
Cell viability of bone cancer cell lines	N/A	N/A	N/A	N/A	-4.077	N/A
Cell death of leukocyte cell lines	2.352	1.685	N/A	N/A	N/A	N/A
Proliferation of phagocytes	2.339	1.691	N/A	N/A	N/A	N/A
Quantity of lymphatic system cells	N/A	N/A	N/A	2.438	N/A	1.564
Synthesis of eicosanoid	3.883	N/A	N/A	N/A	N/A	N/A
Biosynthesis of polyunsaturated fatty acids	3.883	N/A	N/A	N/A	N/A	N/A
Synthesis of fatty acid	3.862	N/A	N/A	N/A	N/A	N/A
Genital tumor	N/A	N/A	2.219	N/A	1.633	N/A
Pelvic tumor	N/A	N/A	2.219	N/A	1.633	N/A
Synthesis of carbohydrate	N/A	N/A	N/A	N/A	-3.8	N/A
Quantity of phagocytes	N/A	N/A	N/A	2.271	N/A	1.498
Synthesis of prostaglandin	3.754	N/A	N/A	N/A	N/A	N/A
G1 phase of tumor cell lines	0.691	0.842	N/A	N/A	2.169	N/A
Liver lesion	N/A	0.823	-0.052	2.408	0.39	N/A
Metabolism of carbohydrate	N/A	N/A	N/A	N/A	-3.649	N/A
Activation of dendritic cells	N/A	N/A	N/A	2.18	N/A	1.432
Secondary tumor	2.377	0.711	0.523	N/A	N/A	N/A
Progressive neuropathy	N/A	N/A	N/A	2.01	N/A	1.599
Progressive motor neuropathy	N/A	N/A	N/A	2.01	N/A	1.599
Activation of mononuclear leukocytes	N/A	N/A	N/A	3.586	N/A	N/A
Advanced stage tumor	2.003	0.711	0.523	N/A	-0.269	N/A
Advanced malignant tumor	2.003	0.711	0.523	N/A	-0.269	N/A
Maturation of leukocytes	N/A	0.981	N/A	2.512	N/A	N/A
Migration of antigen presenting cells	N/A	0.975	N/A	N/A	N/A	2.482
Mitogenesis	N/A	N/A	3.425	N/A	N/A	N/A
Synthesis of prostaglandin E2	3.359	N/A	N/A	N/A	N/A	N/A
B cell cancer	N/A	N/A	1.342	N/A	2	N/A
B-cell neoplasm	N/A	N/A	1.342	N/A	2	N/A
Cytokinesis	N/A	N/A	N/A	N/A	-3.327	N/A
Migration of leukemia cell lines	3.296	N/A	N/A	N/A	N/A	N/A
Activation of lymphocytes	N/A	N/A	N/A	3.283	N/A	N/A
Cell viability of prostate cancer cell lines	0.206	1.014	N/A	N/A	-2.062	N/A
Interaction of T lymphocytes	N/A	N/A	N/A	3.219	N/A	N/A
Metabolism of protein	N/A	1.08	2.115	N/A	N/A	N/A
Lymphoid cancer	N/A	N/A	0.956	N/A	2.236	N/A
Maturation of cells	2.027	1.085	N/A	N/A	N/A	N/A
Shape change of tumor cell lines	2.533	N/A	N/A	N/A	-0.508	N/A
Engulfment of cells	N/A	N/A	N/A	N/A	N/A	3.022
Quantity of blood cells	N/A	N/A	N/A	3.007	N/A	N/A
Cell movement of endothelial cell lines	2.995	N/A	N/A	N/A	N/A	N/A
Differentiation of antigen presenting cells	N/A	N/A	N/A	2.979	N/A	N/A
Homing of leukemia cell lines	N/A	N/A	2.978	N/A	N/A	N/A
Proliferation of mesangial cells	2.939	N/A	N/A	N/A	N/A	N/A
Cell viability of leukemia cells	N/A	N/A	N/A	2.928	N/A	N/A
Cell proliferation of breast cell lines	N/A	0.778	N/A	N/A	-2.126	N/A
Cell viability of blood cells	N/A	N/A	N/A	2.852	N/A	N/A
Development of cytoplasm	N/A	N/A	N/A	N/A	-2.8	N/A
Engulfment of myeloid cells	N/A	N/A	N/A	N/A	N/A	2.789
Immune response of leukocytes	N/A	N/A	N/A	N/A	N/A	2.754
Cell death of endothelial cells	-0.713	N/A	-2.038	N/A	N/A	N/A
Chemotaxis of mononuclear leukocytes	N/A	N/A	N/A	2.741	N/A	N/A
Chromosomal congression of chromosomes	N/A	N/A	N/A	N/A	-2.72	N/A
Cell viability of epithelial cell lines	N/A	2.688	N/A	N/A	N/A	N/A
Necroptosis	N/A	N/A	0.284	N/A	N/A	2.374
Cytokinesis of tumor cell lines	N/A	N/A	N/A	N/A	-2.643	N/A
Lymphocytic cancer	N/A	N/A	0.64	N/A	2	N/A
Neoplasia of leukocytes	N/A	N/A	0.64	N/A	2	N/A
Lymphocytic neoplasm	N/A	N/A	0.64	N/A	2	N/A
Tumorigenesis of lymphocytes	N/A	N/A	0.64	N/A	2	N/A
Response of antigen presenting cells	N/A	N/A	N/A	N/A	N/A	2.621
Cell movement of bone marrow cells	N/A	2.611	N/A	N/A	N/A	N/A
Development of PBMCs	N/A	N/A	2.596	N/A	N/A	N/A
Quantity of lymphocytes	N/A	N/A	N/A	2.589	N/A	N/A
Differentiation of embryonic tissue	N/A	2.577	N/A	N/A	N/A	N/A
DNA replication	N/A	N/A	N/A	N/A	-2.548	N/A
Checkpoint control	N/A	N/A	N/A	N/A	-2.497	N/A
Cell proliferation of cervical cancer cell lines	N/A	N/A	N/A	N/A	-2.496	N/A
Apoptosis of vascular endothelial cells	-0.233	N/A	N/A	N/A	N/A	2.247
Apoptosis of embryonic cell lines	N/A	N/A	-0.253	N/A	-2.207	N/A
M phase of tumor cell lines	N/A	N/A	N/A	N/A	-2.455	N/A
Separation of centrosome	N/A	N/A	N/A	N/A	-2.449	N/A
Relapsed multiple sclerosis	N/A	N/A	N/A	2.447	N/A	N/A
DNA recombination	N/A	N/A	N/A	N/A	-2.439	N/A
Binding of monocytes	N/A	N/A	N/A	N/A	N/A	2.425
Recombination	N/A	N/A	N/A	N/A	-2.417	N/A
Migration of bone marrow cells	N/A	2.414	N/A	N/A	N/A	N/A
Cell movement of hematopoietic progenitor cells	N/A	N/A	N/A	N/A	N/A	2.401
Chemotaxis of PBMCs	N/A	N/A	N/A	N/A	N/A	2.383
Apoptosis of hepatoma cell lines	2.346	N/A	N/A	N/A	N/A	N/A
G2/M phase	N/A	N/A	N/A	N/A	-2.345	N/A
Contact growth inhibition	2.328	N/A	N/A	N/A	N/A	N/A
Sphere formation of tumor cell lines	N/A	N/A	2.315	N/A	N/A	N/A
Recruitment of cells	N/A	N/A	N/A	2.301	N/A	N/A
Formation of cilia	N/A	N/A	N/A	N/A	-2.295	N/A
Cell death of muscle cells	N/A	N/A	N/A	N/A	2.278	N/A
Cycling of centrosome	N/A	N/A	N/A	N/A	-2.269	N/A
Formation of actin stress fibers	N/A	N/A	N/A	N/A	-2.249	N/A
Proliferation of prostate cancer cell lines	-0.122	N/A	N/A	N/A	-2.122	N/A
Cytotoxicity of cells	N/A	N/A	N/A	2.24	N/A	N/A
Immune response of phagocytes	N/A	N/A	N/A	2.233	N/A	N/A
Adhesion of myeloid cells	N/A	N/A	N/A	N/A	N/A	2.229
Priming of neutrophils	2.219	N/A	N/A	N/A	N/A	N/A
Proliferation of bone marrow cell lines	N/A	2.219	N/A	N/A	N/A	N/A
Skin lesion	N/A	N/A	N/A	N/A	2.213	N/A
Modification of tumor cell lines	N/A	N/A	N/A	N/A	-2.206	N/A
Maturation of myeloid cells	N/A	N/A	N/A	2.204	N/A	N/A
Release of virus	N/A	N/A	N/A	N/A	N/A	-2.194
Autophagy of cells	N/A	N/A	N/A	N/A	2.179	N/A
Formation of filaments	N/A	N/A	N/A	N/A	-2.175	N/A
Interaction of endothelial cells	N/A	N/A	2.163	N/A	N/A	N/A
Repression of RNA	N/A	2.109	N/A	N/A	N/A	N/A
Missegregation of chromosomes	N/A	N/A	N/A	N/A	2.088	N/A
Recruitment of leukocytes	N/A	N/A	N/A	2.086	N/A	N/A
Fibrogenesis	N/A	N/A	N/A	N/A	-2.078	N/A
Migration of dendritic cells	N/A	N/A	N/A	N/A	N/A	2.059
Proliferation of muscle cells	2.057	N/A	N/A	N/A	N/A	N/A
Repair of tumor cell lines	N/A	N/A	N/A	N/A	-2.054	N/A
Binding of granulocytes	N/A	N/A	N/A	N/A	N/A	2.05
Formation of cytoskeleton	N/A	N/A	N/A	N/A	-2.031	N/A
Progressive motor neuron disease	N/A	N/A	N/A	2.01	N/A	N/A
Degradation of RNA	N/A	2	N/A	N/A	N/A	N/A
Lymphoproliferative disorder	N/A	N/A	N/A	N/A	2	N/A
