# Supplementary material for: Computational and Transcriptome Analyses Revealed Preferential Induction of Chemotaxis and Lipid Synthesis by SARS-CoV-2
Source: Biology (Basel). 2020 Sep 1;9(9):260. doi: 10.3390/biology9090260 (PMC7564677; doi:10.3390/biology9090260)
Supplement: Supplementary file 1 [file biology-09-00260-s001.zip › Table S11.xlsx]

## Sheet: Sheet0
Table S11. Affected disease and function categories in SARS-CoV-2 infected Calu-3 cells
Categories	Diseases or Functions Annotation	p-value	Predicted Activation State	Activation z-score	Molecules	# Molecules
Cellular Movement	Invasion of cells	4.5e-25	Increased	5.634	ABL2,ADAM8,ADI1,ADM,ADRB2,ANGPTL4,AREG,ARRDC3,ASAP1,ATAD3A,ATF3,AURKA,B4GALT5,B4GAT1,BATF2,BCAR3,BCL10,BHLHE41,BIRC5,BMP2,CAPNS1,CAT,CCL2,CCN1,CCN2,CCR1,CD274,CDKN1A,CDKN2A,CDKN3,CEACAM1,CSF2,CSF3,CXCL1,CXCL11,CXCL2,CXCL8,CYP1B1,DANCR,DDX58,DLC1,DNAJB4,DPYSL3,DSG3,DUSP1,EDN1,EFNA1,EGFR,EGR1,EIF2AK2,EPHA2,EPSTI1,EREG,ETS1,ETS2,F3,FGF19,FGF2,FGFR4,FHOD1,FOS,FOSL1,FOXO3,FST,GATA3,GBP1,GDF15,GJB1,GLI…	180
Cellular Movement	Cell movement	2.82e-18	Increased	5.451	ADI1,ADM,ADORA2A,ADRB2,AKAP12,ALDH1A3,ANGPTL4,AP2M1,AREG,ARHGEF28,ARHGEF39,ARRDC3,ASAP1,ASAP2,ASNS,ATF3,AURKA,B4GAT1,BCAR3,BCL10,BDKRB2,BHLHE41,BMP2,BST2,BTG2,C3,C4A/C4B,CALD1,CAPNS1,CASR,CAT,CCL2,CCL20,CCL22,CCL5,CCN1,CCN2,CCR1,CDKN1A,CDKN2A,CDKN3,CEACAM1,CEACAM5,CITED2,CLEC11A,CSF1,CSF2,CSF3,CX3CL1,CXCL1,CXCL10,CXCL11,CXCL2,CXCL3,CXCL8,CXCL9,CYLD,DANCR,DDX58,DEFB4A/DEFB4B,DGCR6L,DLC1,DNAJB4,DPY…	251
Cellular Movement	Homing of cells	1.69e-10	Increased	5.411	ADORA2A,C3,C4A/C4B,CCL2,CCL20,CCL22,CCL5,CCN1,CCR1,CEACAM1,CSF1,CSF2,CX3CL1,CXCL1,CXCL10,CXCL11,CXCL2,CXCL3,CXCL8,CXCL9,DEFB4A/DEFB4B,EDN2,EGFR,EPHA2,FGF2,FOSL1,GNA13,GPR132,HBEGF,IL15,IL1B,IL6,JAK2,JUN,L1CAM,LGALS9,LIF,LIFR,MIF,NEDD4,NR3C1,NR4A1,PDGFA,PDGFB,PLA2G6,PLAU,PLAUR,PTGS2,PTK2B,RAB11FIP1,RARRES2,RICTOR,SEMA3A,SERPINE1,SMAD3,SPP1,TGFB2,THBS1,TNF,TNFSF14,TRIB1,VEGFA,VEGFC,YARS1,ZNF580	65
Cellular Movement	Cell movement of tumor cell lines	8.88e-19	Increased	5.284	ADRB2,AKAP12,ALDH1A3,ANGPTL4,AP2M1,AREG,ARHGEF28,ARRDC3,ASNS,ATF3,AURKA,B4GAT1,BCAR3,BCL10,BHLHE41,BMP2,C3,CALD1,CAPNS1,CAT,CCL2,CCL20,CCL22,CCL5,CCN1,CCN2,CDKN1A,CDKN2A,CDKN3,CEACAM1,CSF1,CSF2,CSF3,CX3CL1,CXCL1,CXCL10,CXCL11,CXCL2,CXCL3,CXCL8,CXCL9,DANCR,DDX58,DEFB4A/DEFB4B,DGCR6L,DLC1,DNAJB4,DPYSL3,DSG3,DUSP5,EDN1,EDN2,EFNA1,EGFR,EGOT,EGR1,EIF2AK2,EPHA2,EREG,ETS1,F3,FASN,FGF2,FGFR3,FHOD1,FLNB,F…	182
Cellular Movement	Migration of cells	6.88e-18	Increased	5.239	ADI1,ADM,ADORA2A,ADRB2,AKAP12,ALDH1A3,ANGPTL4,AP2M1,AREG,ARHGEF39,ARRDC3,ASAP1,ASAP2,ASNS,ATF3,AURKA,B4GAT1,BCAR3,BCL10,BDKRB2,BHLHE41,BMP2,BST2,BTG2,C3,C4A/C4B,CALD1,CAPNS1,CASR,CAT,CCL2,CCL20,CCL22,CCL5,CCN1,CCN2,CCR1,CDKN1A,CDKN2A,CDKN3,CEACAM1,CEACAM5,CITED2,CLEC11A,CSF1,CSF2,CSF3,CX3CL1,CXCL1,CXCL10,CXCL11,CXCL2,CXCL3,CXCL8,CXCL9,CYLD,DANCR,DDX58,DEFB4A/DEFB4B,DGCR6L,DLC1,DPYSL3,DSG3,DUSP5,E…	230
Cellular Movement	Chemotaxis	5.14e-10	Increased	5.207	ADORA2A,C3,C4A/C4B,CCL2,CCL20,CCL22,CCL5,CCN1,CCR1,CEACAM1,CSF1,CSF2,CX3CL1,CXCL1,CXCL10,CXCL11,CXCL2,CXCL3,CXCL8,CXCL9,DEFB4A/DEFB4B,EDN2,EGFR,EPHA2,FGF2,FOSL1,GNA13,GPR132,HBEGF,IL15,IL1B,IL6,JUN,L1CAM,LGALS9,LIF,LIFR,MIF,NEDD4,NR3C1,NR4A1,PDGFA,PDGFB,PLA2G6,PLAU,PLAUR,PTGS2,PTK2B,RARRES2,RICTOR,SEMA3A,SERPINE1,SMAD3,SPP1,TGFB2,THBS1,TNF,TNFSF14,TRIB1,VEGFA,VEGFC,YARS1,ZNF580	63
Cellular Movement	Invasion of tumor cell lines	5.85e-21	Increased	5.186	ABL2,ADAM8,ADI1,ADM,ADRB2,ANGPTL4,AREG,ARRDC3,ASAP1,ATAD3A,ATF3,AURKA,B4GAT1,BATF2,BCAR3,BCL10,BHLHE41,BIRC5,BMP2,CAPNS1,CAT,CCL2,CCN1,CCN2,CCR1,CD274,CDKN1A,CDKN2A,CDKN3,CEACAM1,CSF2,CSF3,CXCL11,CXCL8,CYP1B1,DANCR,DDX58,DLC1,DNAJB4,DPYSL3,DSG3,DUSP1,EDN1,EFNA1,EGFR,EGR1,EIF2AK2,EPHA2,EREG,ETS1,ETS2,FGF19,FGF2,FGFR4,FHOD1,FOSL1,GATA3,GBP1,GDF15,GJB1,GSDMB,GSE1,HBEGF,HMOX1,HSPA1A/HSPA1B,HTRA1,ID1,…	159
Cellular Movement	Migration of blood cells	1.76e-07	Increased	4.882	ADORA2A,C3,C4A/C4B,CCL2,CCL20,CCL22,CCL5,CCN1,CCR1,CEACAM1,CEACAM5,CSF1,CSF2,CSF3,CX3CL1,CXCL1,CXCL10,CXCL11,CXCL2,CXCL3,CXCL8,CXCL9,DEFB4A/DEFB4B,EDN2,EGFR,FGF2,FYB1,GDF15,GNA13,HMOX1,ICAM1,IFNB1,IL15,IL1A,IL1B,IL6,ITGAM,JAK2,L1CAM,LGALS9,LYN,MIF,MYD88,NR3C1,PDGFB,PFN1,PLA2G6,PLAU,PLAUR,PTK2B,RARRES2,RASGRP1,RICTOR,SDC1,SDC4,SEMA3A,SERPINE1,SLC3A2,SLC7A5,SPP1,TGFB2,THBS1,TNF,TNFRSF1B,TNFSF14,VCA…	70
Cellular Movement,Immune Cell Trafficking	Leukocyte migration	3.47e-07	Increased	4.806	ADORA2A,C3,C4A/C4B,CCL2,CCL20,CCL22,CCL5,CCR1,CEACAM1,CEACAM5,CSF1,CSF2,CSF3,CX3CL1,CXCL1,CXCL10,CXCL11,CXCL2,CXCL3,CXCL8,CXCL9,DEFB4A/DEFB4B,EDN2,EGFR,FGF2,FYB1,GDF15,GNA13,HMOX1,ICAM1,IFNB1,IL15,IL1A,IL1B,IL6,ITGAM,JAK2,L1CAM,LGALS9,LYN,MIF,MYD88,NR3C1,PDGFB,PFN1,PLA2G6,PLAU,PLAUR,PTK2B,RARRES2,RASGRP1,RICTOR,SDC1,SDC4,SEMA3A,SERPINE1,SLC3A2,SLC7A5,SPP1,TGFB2,THBS1,TNF,TNFRSF1B,TNFSF14,VCAM1,VE…	69
Cellular Movement,Hematological System Development and Function,Immune Cell Trafficking	Cell movement of leukocytes	3.98e-08	Increased	4.686	ADORA2A,C3,CCL2,CCL20,CCL22,CCL5,CCR1,CSF1,CSF2,CX3CL1,CXCL1,CXCL10,CXCL11,CXCL2,CXCL3,CXCL8,CXCL9,DEFB4A/DEFB4B,EDN2,EGFR,FYB1,GDF15,GNA13,ICAM1,IFNB1,IL15,IL1A,IL1B,IL6,ITGAM,JAK2,LGALS9,MIF,MYD88,NR3C1,PDGFB,PFN1,PLA2G6,PLAU,PLAUR,PTK2B,RARRES2,RASGRP1,RICTOR,SEMA3A,SERPINE1,SPP1,TGFB2,THBS1,TNF,TNFRSF1B,TNFSF14,VCAM1,VEGFC,YARS1,ZNF580	56
Cellular Movement	Migration of tumor cell lines	4.81e-16	Increased	4.68	ADRB2,AKAP12,ALDH1A3,ANGPTL4,AP2M1,AREG,ARRDC3,ASNS,ATF3,AURKA,B4GAT1,BCAR3,BCL10,BHLHE41,BMP2,CALD1,CAPNS1,CAT,CCL2,CCL20,CCL22,CCL5,CCN1,CCN2,CDKN1A,CDKN2A,CDKN3,CEACAM1,CSF2,CSF3,CX3CL1,CXCL10,CXCL11,CXCL2,CXCL8,CXCL9,DANCR,DDX58,DEFB4A/DEFB4B,DGCR6L,DLC1,DPYSL3,DSG3,DUSP5,EDN1,EDN2,EGFR,EGOT,EGR1,EIF2AK2,EPHA2,EREG,ETS1,F3,FASN,FGF2,FGFR3,FHOD1,FLNB,FOSL1,FOXO3,GATA3,GDF15,GNA13,GSE1,H2AX,HBE…	156
Cellular Movement	Cell movement of myeloid cells	1.31e-08	Increased	4.558	ADORA2A,C3,CCL2,CCL20,CCL22,CCL5,CCR1,CSF1,CSF2,CX3CL1,CXCL1,CXCL10,CXCL2,CXCL3,CXCL8,CXCL9,DEFB4A/DEFB4B,EDN2,EGFR,GDF15,ICAM1,IFNB1,IL15,IL1A,IL1B,ITGAM,LGALS9,MIF,MYD88,PDGFB,PLA2G6,PLAU,PLAUR,PTK2B,RARRES2,SEMA3A,SERPINE1,SPP1,TGFB2,TNF,VCAM1,VEGFC,YARS1	43
Cell-To-Cell Signaling and Interaction	Activation of cells	4.49e-10	Increased	4.488	ADORA2A,AREG,BCL10,BCL2A1,BMP2,C1QTNF1,C3,CCL2,CCL5,CCN1,CCN2,CD22,CDKN2A,CEACAM5,CSF1,CSF2,CXCL10,CXCL3,CXCL8,DEFB4A/DEFB4B,EDN1,EDN2,EGFR,EGR2,EIF2AK2,ERN1,F3,FGF2,FHOD1,FLT3LG,GNA13,HBEGF,HDAC9,HRH1,ICAM1,ID1,IER3,IFNB1,IGF2,IL12A,IL15,IL1A,IL1B,IL23A,IL32,IL6,LAMA2,LTB,LYN,MYD88,NOD2,NPFFR2,NUAK1,PDGFA,PDGFB,PLAT,PLAU,PTK2B,RAB8B,RICTOR,SPDEF,STAT1,TGFB2,THBS1,TLR3,TLR6,TNF,TNFRSF1B,TNFSF10,T…	75
Gene Expression	Transactivation of RNA	1.14e-09	Increased	4.463	ADAR,CASR,CDKN2A,CIITA,CXCL8,DDX58,DDX60L,E2F2,EGR1,EIF2AK2,ERN1,FOS,FOSB,FOSL1,FOSL2,FOXO1,FOXO3,GATA3,GATA6,GLI2,GNA13,HERC5,HES1,IFI16,IFIH1,IFNL1,IL1A,IL1B,IL6,INHBA,IRF2,IRF7,IRF9,JUN,JUNB,KLF4,KLF6,LMO2,MCM5,MX1,NFATC2,NFKB1,NFKBIA,NFKBID,NFKBIE,NME1,NR1I2,NR3C1,NR4A2,PER1,PIM1,PML,POLR2L,PTGS2,RIPK2,SAMHD1,SKIL,SMAD3,SRSF2,STAT1,STAT2,STUB1,TICAM1,TNF,TNFRSF1B,TNFSF10,TP53BP2,TRIM16,ZBTB10	69
Cell-To-Cell Signaling and Interaction	Adhesion of blood cells	6.19e-11	Increased	4.433	ADORA2A,ADRB2,C3,C4A/C4B,CCL2,CCL20,CCL22,CCL5,CCN1,CSF1,CSF2,CX3CL1,CXCL10,CXCL2,CXCL8,CXCL9,F3,FYB1,GDF15,ICAM1,IL15,IL1A,IL1B,IL6,ITGAM,JAK2,L1CAM,LGALS9,LRPAP1,NR3C1,PLAU,PLAUR,PRDX2,PTK2B,PTX3,RASGRP1,RICTOR,SERPINE1,SPP1,STAT1,THBS1,TLR3,TNF,TNIP1,VCAM1,VEGFA	46
Cellular Function and Maintenance	Cellular homeostasis	2.62e-07	Increased	4.425	ABL2,ACTN2,ADM,APOL6,AQP1,ATP6V0D1,AURKA,BAD,BBC3,BCL2L11,BDKRB2,BIRC5,BST2,C1QTNF1,C3,CAPNS1,CASR,CAT,CCDC115,CCL2,CCL20,CCL5,CCR1,CD69,CDKN1A,CDKN2A,CFLAR,CLDN2,CSF2,CXCL1,CXCL3,CXCL8,DEFB4A/DEFB4B,DEPP1,DUSP10,EDN1,EDN2,EGFR,EGOT,EGR1,EIF2AK2,EPHA2,ERN1,ETS2,F3,FOXO1,FOXO3,GATA3,GPR132,HIVEP2,HMOX1,HSPA8,ICAM1,IDO1,IFI6,IFNB1,IFNL1,IFNL3,IL15,IL1B,IL23A,IL6,JAG1,JUN,L1CAM,LAMP3,LIF,LYN,MT2A,MY…	117
Cell-To-Cell Signaling and Interaction	Binding of blood cells	3.2e-12	Increased	4.358	ADORA2A,ADRB2,C3,C4A/C4B,CCL2,CCL20,CCL22,CCL5,CCN1,CCR1,CSF1,CSF2,CX3CL1,CXCL10,CXCL11,CXCL2,CXCL8,CXCL9,F12,F3,FGF2,FYB1,GDF15,ICAM1,IFNL2,IL15,IL1A,IL1B,IL6,ITGAM,JAK2,L1CAM,LGALS9,LRPAP1,NR3C1,PLAU,PLAUR,PRDX2,PTK2B,PTX3,RASGRP1,RICTOR,SEMA3A,SERPINE1,SPP1,STAT1,THBS1,TLR3,TNF,TNIP1,ULBP1,VCAM1,VEGFA	53
Gene Expression	Transactivation	3.54e-09	Increased	4.299	ADAR,CASR,CDKN2A,CIITA,CXCL8,DDX58,DDX60L,E2F2,EGR1,EIF2AK2,ERN1,FOS,FOSB,FOSL1,FOSL2,FOXO1,FOXO3,GATA3,GATA6,GLI2,GNA13,HERC5,HES1,IFI16,IFIH1,IFNL1,IL1A,IL1B,IL6,INHBA,IRF2,IRF7,IRF9,JUN,JUNB,KLF4,KLF6,LMO2,MCM5,MX1,NFATC2,NFKB1,NFKBIA,NFKBID,NFKBIE,NME1,NR1I2,NR3C1,NR4A2,PER1,PIM1,PML,POLR2L,PTGS2,RIPK2,SAMHD1,SKIL,SMAD3,SRSF2,STAT1,STAT2,STUB1,TICAM1,TNF,TNFRSF1B,TNFSF10,TP53BP2,TRIM16,ZBTB10…	70
Inflammatory Response	Inflammatory response	6.76e-15	Increased	4.235	ADAM8,ADM,ADORA2A,APOL3,BIRC3,C3,CASP1,CCL2,CCL20,CCL22,CCL5,CCR1,CSF1,CSF2,CX3CL1,CXCL1,CXCL10,CXCL11,CXCL2,CXCL3,CXCL8,CXCL9,CYBA,CYLD,DEFB4A/DEFB4B,EDN2,ETS1,FOS,GATA3,GNA13,HDAC9,HRH1,HYAL3,IL15,IL1A,IL1B,IL6,JAK2,KLF4,LGALS9,MIF,MVK,MYD88,NEAT1,NFKB1,NFKBIA,NFKBIZ,NLRP3,NMI,NR3C1,PDGFB,PLA2G6,PLAT,PLAU,PLAUR,PTGER4,PTGS2,PTK2B,PTX3,RARRES2,RIPK2,SERPINE1,SNCA,SPP1,TGFB2,THBS1,TNF,TNFSF14,TUB…	75
Cellular Movement	Homing of tumor cell lines	1e-08	Increased	4.183	CCL2,CCL20,CCL22,CCL5,CSF1,CSF2,CX3CL1,CXCL1,CXCL11,CXCL3,CXCL8,CXCL9,EDN2,EGFR,FGF2,GNA13,GPR132,JUN,LIF,LIFR,NEDD4,PLAU,PLAUR,RAB11FIP1,RICTOR,SEMA3A,SMAD3,TNF,VEGFA	29
Lipid Metabolism,Small Molecule Biochemistry	Metabolism of eicosanoid	2.92e-08	Increased	4.132	CCL5,CCN1,CSF2,CXCL1,CXCL8,CYP1A1,CYP1B1,DEFB4A/DEFB4B,EDN1,EDN2,EGFR,FASN,HPGD,HRH1,IGF2,IL1A,IL1B,IL6,JAK2,KLF11,KLF5,MIF,NFATC2,NFKB1,NFKBIA,PTAFR,PTGER2,PTGS2,SMAD3,SOCS1,TNF,TNFSF10,VEGFA	33
Cellular Movement,Hematological System Development and Function,Immune Cell Trafficking	Homing of leukocytes	4.42e-09	Increased	4.026	ADORA2A,C3,CCL2,CCL20,CCL22,CCL5,CCR1,CSF1,CSF2,CX3CL1,CXCL1,CXCL10,CXCL11,CXCL2,CXCL3,CXCL8,CXCL9,DEFB4A/DEFB4B,EDN2,GNA13,IL15,IL1B,IL6,JAK2,LGALS9,MIF,NR3C1,PDGFB,PLA2G6,PLAU,PLAUR,PTK2B,RARRES2,SERPINE1,SPP1,TGFB2,THBS1,TNF,TNFSF14,VEGFC,YARS1,ZNF580	42
Gene Expression	Transcription of RNA	3.25e-15	Increased	3.996	AFF4,ALYREF,APOL3,ARID4B,ARID5B,ATF3,ATF4,BACH1,BACH2,BAD,BCL10,BCL2L12,BCL3,BCL9L,BHLHE40,BHLHE41,BIRC5,BMP2,BST2,BTG2,CASP1,CASR,CCN1,CCN2,CCNB1,CDKN1A,CDKN2A,CDKN2B,CDKN2C,CENPF,CFLAR,CHD2,CIITA,CITED2,CPEB3,CREB5,CREBRF,CRYM,CSF2,CSF3,CSRNP1,CSRNP2,CTDSPL,CXCL10,DAB2IP,DDX58,DTX3L,E2F2,EDN1,EGFR,EGR1,EGR2,EPC1,EREG,ETS1,ETS2,ETV7,FGF2,FHOD1,FOS,FOSB,FOSL1,FOSL2,FOXO1,FOXO3,FST,FSTL3,FZD1,GATA…	205
Cellular Movement,Hematological System Development and Function,Immune Cell Trafficking	Cell movement of granulocytes	4.59e-07	Increased	3.992	ADORA2A,CCL2,CCL5,CCR1,CSF1,CSF2,CXCL1,CXCL10,CXCL2,CXCL3,CXCL8,CXCL9,DEFB4A/DEFB4B,EDN2,GDF15,ICAM1,IL15,IL1A,IL1B,ITGAM,LGALS9,MYD88,PLAU,PLAUR,SPP1,TGFB2,TNF,VCAM1,YARS1	29
Gene Expression	Expression of RNA	5.24e-21	Increased	3.991	ADM2,AFF4,ALYREF,APOBEC3G,APOL3,ARHGEF28,ARID4B,ARID5B,ATF3,ATF4,AURKA,BACH1,BACH2,BAD,BCL10,BCL2L12,BCL3,BCL9L,BHLHE40,BHLHE41,BIRC5,BMP2,BST2,BTG2,C1QTNF1,CASP1,CASR,CCN1,CCN2,CCNB1,CCR1,CDKN1A,CDKN2A,CDKN2B,CDKN2C,CENPF,CFLAR,CHD2,CIITA,CITED2,CPEB3,CPNE1,CREB5,CREBRF,CRYM,CSF1,CSF2,CSF3,CSRNP1,CSRNP2,CTDSPL,CXCL10,DAB2IP,DDX58,DHFR,DHX58,DTX3L,E2F2,EDN1,EGFR,EGR1,EGR2,EIF2AK2,EPC1,EREG,ETS1,E…	254
Cellular Movement	Chemotaxis of myeloid cells	1.29e-07	Increased	3.963	ADORA2A,C3,CCL2,CCL22,CCL5,CCR1,CSF1,CSF2,CX3CL1,CXCL1,CXCL10,CXCL2,CXCL3,CXCL8,CXCL9,DEFB4A/DEFB4B,EDN2,IL15,IL1B,LGALS9,MIF,PDGFB,PLA2G6,PLAU,PLAUR,RARRES2,SERPINE1,SPP1,TGFB2,TNF,VEGFC,YARS1	32
Cell-To-Cell Signaling and Interaction,Hematological System Development and Function,Immune Cell Trafficking	Adhesion of immune cells	8.92e-09	Increased	3.962	ADORA2A,CCL2,CCL20,CCL22,CCL5,CSF1,CSF2,CX3CL1,CXCL10,CXCL2,CXCL8,F3,FYB1,GDF15,ICAM1,IL15,IL1A,IL1B,IL6,ITGAM,JAK2,LGALS9,NR3C1,PLAU,PLAUR,PRDX2,PTK2B,RASGRP1,RICTOR,SERPINE1,SPP1,STAT1,THBS1,TLR3,TNF,TNIP1,VCAM1,VEGFA	38
Cellular Movement	Chemotaxis of tumor cell lines	3.1e-08	Increased	3.96	CCL2,CCL20,CCL22,CCL5,CSF1,CSF2,CX3CL1,CXCL1,CXCL11,CXCL3,CXCL8,CXCL9,EDN2,EGFR,FGF2,GNA13,GPR132,JUN,LIF,LIFR,NEDD4,PLAU,PLAUR,RICTOR,SEMA3A,SMAD3,TNF	27
Cardiovascular System Development and Function,Cellular Movement	Cell movement of endothelial cells	6.91e-09	Increased	3.945	ADM,BMP2,CCL2,CCN1,CDKN2A,CEACAM1,CSF2,CSF3,CXCL1,CXCL8,CYLD,DLC1,EDN1,EGFR,ETS1,FGF2,FLNB,FOXO1,FOXO3,FRS2,GATA3,GATA6,HRH1,ICAM1,ID1,MIF,NFATC2,NR4A1,NR4A2,PDGFB,PIM1,PML,PRKD2,PTGS2,PTK2B,RCAN1,S100P,SDC4,SERPINE1,SMAD3,SP100,SPP1,STARD13,STAT5A,THBS1,TNF,TNFSF10,TNFSF15,USP18,VCAM1,VEGFA,VEGFC,ZC3H12A,ZNF580	54
Cellular Movement,Hematological System Development and Function,Immune Cell Trafficking,Inflammatory Response	Chemotaxis of leukocytes	1.09e-08	Increased	3.934	ADORA2A,C3,CCL2,CCL20,CCL22,CCL5,CCR1,CSF1,CSF2,CX3CL1,CXCL1,CXCL10,CXCL11,CXCL2,CXCL3,CXCL8,CXCL9,DEFB4A/DEFB4B,EDN2,GNA13,IL15,IL1B,IL6,LGALS9,MIF,NR3C1,PDGFB,PLA2G6,PLAU,PLAUR,PTK2B,RARRES2,SERPINE1,SPP1,TGFB2,THBS1,TNF,TNFSF14,VEGFC,YARS1,ZNF580	41
Free Radical Scavenging	Synthesis of reactive oxygen species	6.4e-09	Increased	3.93	APOL6,BBC3,CAT,CCL5,CCN1,CDKN1A,COX5B,CSF1,CSF2,CSF3,CXCL8,CYBA,CYP1A1,DUOX2,DUOXA2,EDN1,ETS1,FFAR2,FGF2,G6PD,GPX1,IL1B,IL22RA1,IL4I1,IL6,ITGAM,KLF4,MYD88,NAMPT,NCF2,NFKBIA,NGFR,NLRP3,NR1I2,PIM1,PIN1,PLAU,PLAUR,PNPT1,PRDX2,PTGS2,RND3,ROMO1,SOCS1,SOD2,STAT5A,TNF,TNFSF14,VEGFA	49
Lipid Metabolism,Small Molecule Biochemistry	Biosynthesis of polyunsaturated fatty acids	1.46e-09	Increased	3.883	CCL5,CCN1,CSF2,CXCL1,CXCL8,DECR2,DEFB4A/DEFB4B,EDN1,EDN2,EGFR,FASN,HPGD,HRH1,IGF2,IL1A,IL1B,IL6,JAK2,KLF11,KLF5,MIF,NFATC2,NFKB1,NFKBIA,PTAFR,PTGER2,PTGS2,SCD,SMAD3,SOCS1,TNF,TNFSF10,VEGFA	33
Lipid Metabolism,Small Molecule Biochemistry	Synthesis of eicosanoid	1.01e-08	Increased	3.883	CCL5,CCN1,CSF2,CXCL1,CXCL8,DEFB4A/DEFB4B,EDN1,EDN2,EGFR,FASN,HPGD,HRH1,IGF2,IL1A,IL1B,IL6,JAK2,KLF11,KLF5,MIF,NFATC2,NFKB1,NFKBIA,PTAFR,PTGER2,PTGS2,SMAD3,SOCS1,TNF,TNFSF10,VEGFA	31
Gene Expression	Transcription	3.5e-17	Increased	3.876	ADM2,AFF4,ALYREF,APOL3,ARID4B,ARID5B,ATF3,ATF4,AURKA,BACH1,BACH2,BAD,BCL10,BCL2L12,BCL3,BCL9L,BHLHE40,BHLHE41,BIRC5,BMP2,BST2,BTG2,C1QTNF1,CASP1,CASR,CCN1,CCN2,CCNB1,CCR1,CDKN1A,CDKN2A,CDKN2B,CDKN2C,CENPF,CFLAR,CHD2,CIITA,CITED2,CPEB3,CPNE1,CREB5,CREBRF,CRYM,CSF1,CSF2,CSF3,CSRNP1,CSRNP2,CTDSPL,CXCL10,DAB2IP,DDX58,DTX3L,E2F2,EDN1,EGFR,EGR1,EGR2,EPC1,EREG,ETS1,ETS2,ETV7,FGF19,FGF2,FGFR4,FHOD1,FOS,F…	231
Lipid Metabolism,Small Molecule Biochemistry	Synthesis of fatty acid	3.15e-07	Increased	3.862	CCL5,CCN1,CSF2,CXCL1,CXCL8,CYP1A1,DECR2,DEFB4A/DEFB4B,EDN1,EDN2,EGFR,ELOVL6,FASN,HPGD,HRH1,IGF2,IL1A,IL1B,IL6,JAK2,KLF11,KLF5,LIF,MIF,NFATC2,NFKB1,NFKBIA,PTAFR,PTGER2,PTGS2,SCD,SLC25A1,SMAD3,SOCS1,TNF,TNFSF10,VEGFA	37
Cellular Movement	Cell movement of leukemia cell lines	2.55e-08	Increased	3.814	BCL10,C3,CCL2,CCL20,CCL22,CCL5,CSF1,CSF2,CX3CL1,CXCL1,CXCL8,EDN2,FLNB,FYB1,GNA13,GPR132,JAK2,LYN,NEDD4,NEDD9,NFATC2,PLAU,PLAUR,PTK2B,PTPRH,RASGRP1,RICTOR,SIGMAR1,SLC9A3R1,SSH1,TNF,VCAM1,VEGFA	33
Cardiovascular System Development and Function,Cellular Movement	Migration of endothelial cells	6.22e-09	Increased	3.812	ADM,BMP2,CCL2,CCN1,CSF2,CSF3,CXCL1,CXCL8,CYLD,DLC1,EDN1,EGFR,ETS1,FGF2,FLNB,FOXO1,FOXO3,FRS2,GATA3,GATA6,HRH1,ICAM1,ID1,MIF,NFATC2,NR4A1,NR4A2,PDGFB,PIM1,PML,PRKD2,PTGS2,PTK2B,RCAN1,S100P,SDC4,SERPINE1,SMAD3,SP100,SPP1,STARD13,STAT5A,THBS1,TNF,TNFSF10,TNFSF15,USP18,VCAM1,VEGFA,ZC3H12A,ZNF580	51
Cell-To-Cell Signaling and Interaction,Hematological System Development and Function	Binding of leukocytes	8.3e-10	Increased	3.807	ADORA2A,CCL2,CCL20,CCL22,CCL5,CCR1,CSF1,CSF2,CX3CL1,CXCL10,CXCL11,CXCL2,CXCL8,F3,FGF2,FYB1,GDF15,ICAM1,IFNL2,IL15,IL1A,IL1B,IL6,ITGAM,JAK2,LGALS9,NR3C1,PLAU,PLAUR,PRDX2,PTK2B,RASGRP1,RICTOR,SERPINE1,SPP1,STAT1,THBS1,TLR3,TNF,TNIP1,ULBP1,VCAM1,VEGFA	43
Cell Death and Survival	Cell viability	1.41e-19	Increased	3.793	ABL2,ANKRD1,AREG,ASNS,ATF3,AURKA,AURKAIP1,B4GALT5,BAD,BCL2A1,BCL2L11,BIRC5,BMP2,BTG2,BUB1B,C3,CARS1,CASP1,CAT,CCL2,CCL5,CCN2,CCNB1,CCR1,CDKN1A,CDKN2A,CDKN2C,CENPA,CFLAR,CHCHD6,CLEC11A,CSF1,CSF2,CSF3,CTDSPL,CX3CL1,CXCL10,CXCL8,CXCL9,CYBA,CYP1B1,CYP3A5,DAB2IP,DDX43,DHCR24,DPP3,DUSP1,DUSP10,DUSP5,EGFR,EGOT,EGR1,EPHA2,EREG,ERRFI1,ETS2,FANCG,FASN,FBXO9,FDXR,FGF2,FGFR3,FLT3LG,FOS,FOSL1,FOXO1,FOXO3,GATA…	194
Cellular Development,Cellular Growth and Proliferation,Hematological System Development and Function,Hematopoiesis,Lymphoid Tissue Structure and Development,Tissue Development	Leukopoiesis	4.1e-08	Increased	3.776	ADM,CCL2,CD69,CDKN1A,CDKN2A,CFLAR,CSF1,CSF2,CSF3,CXCL11,CXCL8,DUSP10,FLT3LG,FOXO1,GATA3,HDAC9,IDO1,IFI16,IFNB1,IFNL1,IFNL3,IL15,IL1A,IL1B,IL23A,IL6,INHBA,IRF7,JAG1,JUN,LIF,PARP1,PML,PRDM1,RELB,SOCS1,STAT1,TESC,TLR6,TNF,TNFRSF11B,TNFSF13B,TNFSF15,UBD,VEGFA,ZFP36L1	46
Lipid Metabolism,Small Molecule Biochemistry	Synthesis of prostaglandin	7.58e-10	Increased	3.754	CCN1,CXCL1,CXCL8,DEFB4A/DEFB4B,EDN1,EDN2,EGFR,FASN,HPGD,HRH1,IGF2,IL1A,IL1B,IL6,JAK2,KLF11,KLF5,MIF,NFATC2,NFKB1,NFKBIA,PTAFR,PTGS2,SMAD3,SOCS1,TNF,TNFSF10,VEGFA	28
Lipid Metabolism,Small Molecule Biochemistry	Synthesis of lipid	5.93e-09	Increased	3.734	ACAT2,ACSS2,ALDH1A3,ALG1,B3GNT5,BMP2,BSCL2,C3,CASR,CCL2,CCL5,CCN1,CH25H,CSF2,CXCL1,CXCL8,CYP1A1,CYP1B1,CYP51A1,DBI,DECR2,DEFB4A/DEFB4B,DHCR24,DHCR7,DPM3,EBP,EDN1,EDN2,EGFR,ELOVL6,FASN,FDFT1,FDPS,FDXR,FGF19,FGF2,FGFR4,FOS,FOSL1,FOXO1,G6PD,HPGD,HRH1,HSD17B14,HSD17B7,HSPA8,IDI1,IGF2,IL1A,IL1B,IL6,JAK2,KLF11,KLF5,LIF,LSS,MIF,MVD,MVK,NFATC2,NFKB1,NFKBIA,NSDHL,PCYT2,PDGFA,PDGFB,PLA2G6,PLAU,PLEKHA4,PMVK…	87
Cellular Movement,Hematological System Development and Function,Immune Cell Trafficking,Inflammatory Response	Cell movement of phagocytes	4.49e-07	Increased	3.729	ADORA2A,C3,CCL2,CCL20,CCL22,CCL5,CCR1,CSF1,CSF2,CX3CL1,CXCL1,CXCL10,CXCL11,CXCL2,CXCL3,CXCL8,CXCL9,DEFB4A/DEFB4B,EDN2,EGFR,ICAM1,IFNB1,IL1A,IL1B,ITGAM,MIF,MYD88,PDGFB,PLA2G6,PLAU,PLAUR,PTK2B,RARRES2,SEMA3A,SERPINE1,SPP1,TGFB2,TNF,VCAM1,VEGFC	40
Cellular Movement,Hematological System Development and Function,Immune Cell Trafficking	Cell movement of mononuclear leukocytes	6.45e-08	Increased	3.653	ADORA2A,CCL2,CCL20,CCL22,CCL5,CCR1,CSF2,CX3CL1,CXCL10,CXCL11,CXCL2,CXCL8,CXCL9,DEFB4A/DEFB4B,EGFR,FYB1,GNA13,ICAM1,IFNB1,IL15,IL1B,ITGAM,JAK2,MIF,NR3C1,PDGFB,PFN1,PLA2G6,PLAU,PLAUR,PTK2B,RARRES2,RASGRP1,RICTOR,SEMA3A,SERPINE1,SPP1,THBS1,TNF,TNFRSF1B,TNFSF14,VCAM1,YARS1	43
Cellular Movement	Cell movement of muscle cells	6.69e-11	Increased	3.615	BMP2,CCL2,CCL5,CSF1,CSF2,CXCL1,CXCL2,CXCL3,FGF2,HBEGF,IL1A,IL1B,IL6,ITGAM,PDGFB,PLAU,PLAUR,PTGS2,SDC4,SERPINE1,SPP1,THBS1,TNF,TNFSF10,TRIB1	25
Cellular Movement,Skeletal and Muscular System Development and Function	Cell movement of smooth muscle cells	1.07e-10	Increased	3.482	BMP2,CCL2,CCL5,CSF1,CSF2,CXCL1,CXCL2,CXCL3,FGF2,HBEGF,IL1A,IL1B,IL6,ITGAM,PDGFB,PLAU,PLAUR,PTGS2,SDC4,SPP1,THBS1,TNF,TNFSF10,TRIB1	24
Antimicrobial Response,Inflammatory Response	Antiviral response	1.82e-35	Increased	3.464	ADAR,APOBEC3D,APOBEC3F,APOBEC3G,BCL3,BIRC3,BST2,CCL22,CCL5,DDX58,DDX60,DTX3L,DUOX2,EIF2AK2,FOSL1,HYAL3,IFI16,IFI44,IFI44L,IFI6,IFIH1,IFIT1,IFIT2,IFIT3,IFIT5,IFITM1,IFITM2,IFITM3,IFNB1,IFNGR2,IFNL1,IFNL3,IFNL4,IL23A,IL6,IRF1,IRF2,IRF7,ISG15,ISG20,MX1,MX2,NT5C3A,OAS1,OAS2,OAS3,OASL,PARP9,PLSCR1,PMAIP1,RSAD2,RTP4,SAMHD1,SHFL,SKP2,SOCS1,STAT1,STAT2,TLR3,TNF,TRIM22,TRIM5,ZC3H12A,ZC3HAV1	64
Antimicrobial Response,Inflammatory Response	Antimicrobial response	5.66e-28	Increased	3.464	ADAR,APOBEC3D,APOBEC3F,APOBEC3G,BCL3,BIRC3,BST2,CCL22,CCL5,DDX58,DDX60,DEFB4A/DEFB4B,DTX3L,DUOX2,EIF2AK2,FOSL1,H2BC12,H2BC8,HYAL3,IFI16,IFI44,IFI44L,IFI6,IFIH1,IFIT1,IFIT2,IFIT3,IFIT5,IFITM1,IFITM2,IFITM3,IFNB1,IFNGR2,IFNL1,IFNL3,IFNL4,IL23A,IL6,IRF1,IRF2,IRF7,ISG15,ISG20,MX1,MX2,MYD88,NOD2,NT5C3A,OAS1,OAS2,OAS3,OASL,PARP9,PGLYRP2,PLA2G6,PLSCR1,PMAIP1,ROMO1,RSAD2,RTP4,SAMHD1,SHFL,SKP2,SOCS1,STAT1…	73
Gene Expression	Transcription of DNA	9.35e-12	Increased	3.424	ARID5B,ATF3,ATF4,BACH1,BCL10,BCL2L12,BCL3,BCL9L,BHLHE40,BHLHE41,BIRC5,BMP2,CCN1,CDKN2A,CENPF,CHD2,CIITA,CITED2,CPEB3,CREB5,CREBRF,CRYM,CSF2,CSF3,CSRNP1,CSRNP2,CXCL10,DAB2IP,DDX58,DTX3L,E2F2,EDN1,EGFR,EGR1,EGR2,EPC1,EREG,ETS1,ETS2,ETV7,FGF2,FHOD1,FOS,FOSB,FOSL1,FOSL2,FOXO1,FOXO3,FST,FSTL3,FZD1,GATA3,GATA6,GLI2,H1-0,HAND1,HDAC9,HELZ2,HES1,HES6,HIVEP1,HSPA8,ID1,IFI16,IFNB1,IFNL1,IKZF3,IL1B,IL6,INHBA…	161
Inflammatory Response	Immune response of cells	3.49e-08	Increased	3.423	ADORA2A,ASAP2,BAD,BIRC3,C3,CCL2,CDKN1A,CDKN2A,CSF1,CSF2,CSF3,CXCL1,CXCL10,CXCL8,CYBA,DDX58,GNA13,HBEGF,HMOX1,HSH2D,ICAM1,IFIH1,IFNB1,IL12A,IL15,IL15RA,IL1B,IL6,IRF1,IRF7,ITGAM,JUNB,LGALS9,MYD88,NR3C1,PELI1,PER1,PLA2G6,PML,PRKD2,PTX3,SNCA,STAT1,STUB1,THBS1,TLR3,TNF,TNFRSF9,TOP2A,TRIM14,TRIM21,TRIM25,TRIM36,TRIM38,TRIM5,TRIM56,UBE2L6,VEGFA,ZNF217	59
Drug Metabolism,Lipid Metabolism,Small Molecule Biochemistry	Synthesis of prostaglandin E2	5.68e-08	Increased	3.359	CCN1,CXCL1,CXCL8,EDN1,EGFR,FASN,HPGD,IGF2,IL1A,IL1B,IL6,JAK2,KLF11,KLF5,NFATC2,NFKB1,PTAFR,PTGS2,SMAD3,SOCS1,TNF,TNFSF10	22
Cellular Movement,Skeletal and Muscular System Development and Function	Migration of smooth muscle cells	9.83e-10	Increased	3.354	BMP2,CCL2,CCL5,CSF2,CXCL1,CXCL2,CXCL3,FGF2,HBEGF,IL1A,IL1B,IL6,ITGAM,PDGFB,PLAUR,PTGS2,SDC4,SPP1,THBS1,TNF,TNFSF10	21
Cell Cycle	Senescence of cells	1.3e-07	Increased	3.346	BHLHE40,CAT,CCN1,CDC6,CDKN1A,CDKN2A,CDKN2B,CENPA,DUSP1,E2F2,EGFR,EREG,FASN,FGF2,HJURP,HSPA1A/HSPA1B,ID1,IFI16,IFNB1,IL1A,KIF20A,KLF4,KLF6,LATS1,LIG1,LMNB1,MORC3,NAMPT,NCAPH,NUAK1,PARP1,PLK1,PML,PTK2B,SERPINE1,SRSF2,STAT5A,STUB1,TNF,TNFSF15,TP53BP2,VEGFA,ZEB1	43
Cellular Movement	Migration of leukemia cell lines	4.42e-07	Increased	3.296	CCL2,CCL20,CCL22,CCL5,CX3CL1,CXCL8,EDN2,FLNB,GNA13,JAK2,NEDD9,NFATC2,PLAUR,PTK2B,PTPRH,RASGRP1,RICTOR,SLC9A3R1,SSH1,TNF,VCAM1,VEGFA	22
Cell Death and Survival	Cell death of cervical cancer cell lines	1.81e-17	Increased	3.29	AP2M1,BAD,BBC3,BCL2A1,BCL2L11,BIRC5,BUB1B,CASP1,CAT,CCNB1,CDC20,CDC6,CDCA2,CDKN1A,CDKN2A,CDKN2C,CENPF,CFLAR,CYBA,EGFR,EIF2AK2,ERN1,FLNB,FOS,FST,G0S2,GADD45A,GADD45B,GPR132,GTSE1,HSPA1A/HSPA1B,IER3,IFNB1,IL1B,IL32,IL6,IRF1,JUN,JUNB,LATS1,LATS2,LGALS7/LGALS7B,NAA38,NEDD9,NFKBIA,NFKBIZ,NLRP3,NME1,NR3C1,NR4A1,NR4A2,NR4A3,NUAK1,PARP1,PAWR,PLK1,PMAIP1,PML,PPP2R2A,PRDX2,PTAFR,REL,RICTOR,RNASEH2C,RNF144B…	87
Gene Expression	Activation of DNA endogenous promoter	1.39e-12	Increased	3.285	ARID5B,ATF3,ATF4,BACH1,BCL2L12,BCL9L,BHLHE40,BHLHE41,BMP2,CCN1,CHD2,CIITA,CITED2,CPEB3,CREB5,CREBRF,CRYM,CSF3,CSRNP1,CSRNP2,CXCL10,DAB2IP,DDX58,E2F2,EDN1,EGFR,EGR1,EGR2,EPC1,ETS1,ETS2,ETV7,FGF2,FHOD1,FOS,FOSB,FOSL1,FOSL2,FOXO1,FOXO3,FST,FSTL3,GATA3,GATA6,GLI2,H1-0,HAND1,HDAC9,HELZ2,HES1,HIVEP1,IFI16,IFNB1,IKZF3,IL6,INHBA,IRF1,IRF2,IRF6,IRF7,IRF9,JAG1,JDP2,JUN,JUNB,KDM6B,KLF10,KLF11,KLF4,KLF5,KLF6…	130
Free Radical Scavenging	Production of reactive oxygen species	4.79e-07	Increased	3.276	CAT,CCL5,CDKN1A,CSF1,CSF2,CSF3,CXCL8,CYBA,CYP1A1,EDN1,ETS1,FFAR2,FGF2,G6PD,IL1B,IL22RA1,IL4I1,IL6,ITGAM,KLF4,MYD88,NCF2,NFKBIA,NGFR,NLRP3,NR1I2,PIM1,PIN1,PNPT1,PRDX2,PTGS2,RND3,ROMO1,SOD2,TNF,VEGFA	36
Cellular Development,Cellular Growth and Proliferation,Hematological System Development and Function,Hematopoiesis,Lymphoid Tissue Structure and Development,Tissue Development	Development of mononuclear leukocytes	8.98e-07	Increased	3.239	ADM,CCL2,CD69,CDKN2A,CFLAR,CSF1,CSF2,CXCL11,DUSP10,FLT3LG,GATA3,HDAC9,IDO1,IFI16,IFNB1,IFNL1,IFNL3,IL15,IL1B,IL23A,IL6,INHBA,IRF7,JAG1,LIF,RELB,SOCS1,STAT1,TLR6,TNF,TNFRSF11B,TNFSF13B,TNFSF15,VEGFA,ZFP36L1	35
Cell Death and Survival	Cell survival	2.06e-20	Increased	3.22	ABL2,ANKRD1,AREG,ASNS,ATF3,ATF4,AURKA,AURKAIP1,B4GALT5,BAD,BCL2A1,BCL2L11,BIRC5,BMP2,BTG2,BUB1B,C3,CARS1,CASP1,CAT,CCL2,CCL5,CCN2,CCNB1,CCR1,CDKN1A,CDKN2A,CDKN2C,CENPA,CFLAR,CHCHD6,CLEC11A,CSF1,CSF2,CSF3,CTDSPL,CX3CL1,CXCL10,CXCL11,CXCL8,CXCL9,CYBA,CYP1B1,CYP3A5,DAB2IP,DDX43,DEFB4A/DEFB4B,DHCR24,DPP3,DUSP1,DUSP10,DUSP5,EGFR,EGOT,EGR1,EPHA2,EREG,ERRFI1,ETS2,FANCG,FASN,FBXO9,FDXR,FGF2,FGFR3,FLT3LG,…	201
Cell-To-Cell Signaling and Interaction,Cellular Growth and Proliferation	Stimulation of cells	3.47e-07	Increased	3.203	BTN3A1,CAT,CCL2,CCL5,CD274,CD320,CSF1,CSF2,CSF3,CXCL8,EPHA2,FDPS,IFNB1,IL15,IL1A,IL1B,IL6,LYN,MAP3K8,PDGFD,SNCA,TNF,TNFSF13B,TNFSF14,VEGFA	25
Cell Death and Survival	Cell death of immune cells	2.87e-15	Increased	3.196	ARID5B,BAD,BCL2L11,BIRC3,C3,CCL5,CD274,CD69,CDKN2A,CFLAR,CIITA,CSF1,CSF2,CSF3,CXCL1,CXCL8,EFNA1,EIF2AK2,ETS2,FOXO1,GBP1,GPR132,HES1,ICAM1,IFIH1,IFNB1,IFNL1,IL15,IL1A,IL1B,IL32,IL6,ITGAM,JAK2,JUN,KLF4,LGALS9,LYN,MX1,MYD88,NAMPT,NFKB2,NFKBIA,PARP1,PAWR,PIM1,PIN1,PMAIP1,PNPT1,SIVA1,SOD2,SPP1,STAT5A,TGFB2,TICAM1,TLR3,TNF,TNFAIP3,TNFRSF1B,TNFRSF9,TNFSF10,TNFSF13B,TNFSF15,VAV3	64
Cell Signaling,Small Molecule Biochemistry	Synthesis of nitric oxide	1.36e-10	Increased	3.171	ADM,BDKRB2,CSF2,EDN1,FASN,HBEGF,HMOX1,IL15,IL1A,IL1B,IL23A,IL6,KLF4,KLF6,NFKBIA,PLAU,PTGS2,SMAD3,SNTA1,SOCS1,SOD2,SPR,STAT1,TNF,TNFRSF1B,TNFSF10,VEGFA,ZC3H12A	28
Inflammatory Response	Innate immune response	4.39e-08	Increased	3.148	ADAR,APOBEC3F,APOBEC3G,BST2,CCL5,CYBA,CYLD,DDX58,F12,IFI6,IFIH1,IRF7,MX1,NCF2,NLRC5,NOD2,PLSCR1,PML,PTX3,RIOK3,RIPK2,SKP2,TLR3,TRIM14,TRIM21,TRIM25,TRIM36,TRIM38,TRIM5,TRIM56	30
Cellular Movement,Hematological System Development and Function,Immune Cell Trafficking,Inflammatory Response	Chemotaxis of phagocytes	1.46e-07	Increased	3.112	ADORA2A,C3,CCL2,CCL20,CCL22,CCL5,CCR1,CSF1,CSF2,CX3CL1,CXCL1,CXCL10,CXCL11,CXCL2,CXCL3,CXCL8,CXCL9,DEFB4A/DEFB4B,EDN2,IL1B,MIF,PDGFB,PLA2G6,PLAU,PLAUR,PTK2B,RARRES2,SERPINE1,SPP1,TGFB2,TNF,VEGFC	32
Cellular Movement,Immune Cell Trafficking	Cell movement of lymphatic system cells	4.42e-08	Increased	3.104	ADORA2A,CCL2,CCL20,CCL22,CCL5,CCR1,CSF2,CSF3,CX3CL1,CXCL10,CXCL11,CXCL8,CXCL9,DEFB4A/DEFB4B,EGFR,FGF2,FYB1,GNA13,ICAM1,IL15,IL6,JAK2,MIF,NR3C1,PFN1,PLAU,PTK2B,RARRES2,RASGRP1,RICTOR,SEMA3A,SPP1,THBS1,TNF,TNFRSF1B,TNFSF14	36
Cell Death and Survival	Apoptosis of cervical cancer cell lines	4.65e-14	Increased	3.086	AP2M1,BAD,BBC3,BCL2A1,BCL2L11,BIRC5,CASP1,CAT,CCNB1,CDC20,CDC6,CDCA2,CDKN1A,CDKN2A,CDKN2C,CENPF,CFLAR,EGFR,EIF2AK2,FLNB,FOS,FST,G0S2,GADD45A,GADD45B,GPR132,GTSE1,IER3,IFNB1,IL1B,IL32,IL6,IRF1,JUN,LATS2,LGALS7/LGALS7B,NEDD9,NFKBIA,NFKBIZ,NME1,NR3C1,NR4A1,NR4A2,PARP1,PAWR,PLK1,PML,PPP2R2A,PTAFR,REL,RICTOR,RNF144B,RPA1,SGK1,SHROOM2,SNCA,SPAG5,SPC25,STAT1,TACC3,TICAM1,TNF,TNFRSF1B,TNFSF10,TPX2,TUBA1A…	68
Cellular Movement,Hematological System Development and Function,Immune Cell Trafficking,Inflammatory Response	Migration of phagocytes	4.25e-09	Increased	3.079	ADORA2A,CCL2,CCL20,CCL22,CCL5,CCR1,CSF1,CSF2,CX3CL1,CXCL10,CXCL11,CXCL3,CXCL8,DEFB4A/DEFB4B,EGFR,ICAM1,IFNB1,IL1B,ITGAM,MYD88,PLA2G6,PLAU,PTK2B,RARRES2,SEMA3A,SERPINE1,SPP1,TNF,VCAM1	29
Tissue Morphology	Quantity of cells	4.81e-10	Increased	3.016	ADM2,BHLHE40,BMP2,CAT,CCL2,CCNB1,CDC20,CDKN1A,CDKN2A,CSF1,CSF2,CSF3,CXCL8,DANCR,DHFR,DPYSL3,EDN1,EGFR,EGR1,EIF2AK2,FGF2,FLT3LG,FOXO3,FST,GATA3,HMOX1,ICAM1,IFNB1,IGF2,IGFBP6,IL15,IL1A,IL1B,IL32,IL6,INHBA,ISG15,JUN,JUNB,KDM6B,KLF4,LATS1,LATS2,LIF,MKI67,NFKBIA,NGFR,NOD2,NR4A1,NRTN,PARP1,PAWR,PDGFA,PIN1,PMAIP1,PML,PTGS2,RASSF6,SGK1,SH2B3,SKP2,SNCA,STAT5A,TGFB2,THBS1,TNF,TNFRSF1B,TNFSF10,TNFSF13B,TYMS…	73
Cellular Movement,Immune Cell Trafficking	Migration of lymphatic system cells	7.25e-09	Increased	3.002	ADORA2A,CCL2,CCL20,CCL22,CCL5,CCR1,CSF2,CSF3,CX3CL1,CXCL10,CXCL11,CXCL8,CXCL9,DEFB4A/DEFB4B,EGFR,FGF2,FYB1,ICAM1,IL15,IL6,JAK2,MIF,NR3C1,PFN1,PLAU,PTK2B,RARRES2,RASGRP1,RICTOR,SEMA3A,SPP1,THBS1,TNF,TNFRSF1B,TNFSF14	35
Cellular Movement	Cell movement of breast cancer cell lines	4.79e-08	Increased	3.001	ADRB2,ARRDC3,ATF3,BCAR3,BHLHE41,BMP2,CCL2,CCL5,CCN2,CXCL10,CXCL11,CXCL8,CXCL9,DLC1,DPYSL3,DUSP5,EGFR,EIF2AK2,EPHA2,ETS1,FGF2,FHOD1,FOSB,FOSL1,FOXO3,GATA3,GSDMB,H2AX,ID1,IL1B,IL32,IL6,JUN,KLF4,KPNA2,KRT8,L1CAM,LRPAP1,MYH10,NFKBIA,NME1,PFN1,PLAU,PLAUR,PRKD2,QKI,RAB11FIP1,RIOK3,SDC1,SEMA3A,SERPINE1,SMAD3,SPDEF,SPP1,SSH1,SUSD3,TNF,VEGFA,ZEB1,ZFYVE21	60
Cardiovascular System Development and Function,Cellular Movement	Cell movement of endothelial cell lines	7.07e-08	Increased	2.995	ADM,ANGPTL4,BDKRB2,BTG2,CCN1,CX3CL1,CXCL10,CXCL11,CXCL8,CXCL9,DLC1,EGFR,EPHA2,F3,FGF2,FRS2,NCF2,PLAU,PTK2B,THBS1,TNF,VEGFA,VEGFC,YARS1	24
Cell-To-Cell Signaling and Interaction,Hematological System Development and Function	Binding of mononuclear leukocytes	1.26e-08	Increased	2.975	CCL2,CCL20,CCL22,CCL5,CCR1,CX3CL1,CXCL11,FGF2,FYB1,ICAM1,IFNL2,IL15,IL1A,IL6,ITGAM,JAK2,NR3C1,PLAU,PLAUR,PRDX2,PTK2B,RASGRP1,RICTOR,SPP1,THBS1,TNF,ULBP1,VCAM1	28
Cell Signaling	Protein kinase cascade	2.07e-14	Increased	2.956	ACTN2,ADRB2,AREG,BCL3,BIRC3,BMP2,CARD16,CASP1,CCL2,CCL5,CCN2,CPNE1,CSF2,CX3CL1,CYLD,DAB2IP,DUSP10,DUSP5,EGFR,EIF2AK2,EREG,FGF19,FGF2,FGFR3,FGFR4,FLT3LG,FRS2,GADD45A,GADD45B,GDF15,HBEGF,IFIT5,IGF2,IL1B,IL6,IRAK2,IRS2,JAK2,JMJD8,LIF,MAP3K13,NEFL,NFKBIA,NMI,NOD2,NRTN,PDGFA,PDGFB,PEBP1,PELI1,PSMB3,PSMB8,PSMB9,PTK2B,RASGRP1,RASGRP3,RIOK3,RIPK2,SEMA3A,SH2B3,SOCS1,STAT1,TICAM1,TLR3,TLR6,TNF,TNFAIP3,TNIP…	78
Cellular Development,Cellular Growth and Proliferation,Organ Development,Renal and Urological System Development and Function	Proliferation of mesangial cells	2.2e-08	Increased	2.939	CXCL10,CXCL9,EDN1,EGFR,IGF2,IL1B,IL6,PLAU,PLAUR,TNF	10
Cellular Movement,Hematological System Development and Function,Immune Cell Trafficking	Migration of mononuclear leukocytes	2.69e-08	Increased	2.938	ADORA2A,CCL2,CCL20,CCL22,CCL5,CCR1,CSF2,CX3CL1,CXCL10,CXCL11,CXCL8,CXCL9,DEFB4A/DEFB4B,EGFR,FYB1,ICAM1,IFNB1,IL15,ITGAM,JAK2,MIF,NR3C1,PFN1,PLA2G6,PLAU,PTK2B,RARRES2,RASGRP1,RICTOR,SEMA3A,SPP1,THBS1,TNF,TNFRSF1B,TNFSF14,VCAM1	36
Cancer,Organismal Injury and Abnormalities	Cancer	4.9e-11	Increased	2.932	AADAT,ABHD17A,ABL2,ABTB2,AC0040692,AC00913321,ACAT2,ACKR4,ACP7,ACSS2,ACTBL2,ACTN2,ADAM8,ADAR,ADAT3,ADCK5,ADI1,ADM,ADM2,ADORA2A,ADRB2,AFF4,AGFG2,AGMAT,AGR3,AIF1L,AJUBA,AKAP12,AKR7A2,ALDH16A1,ALDH1A3,ALDH1L2,ALG1,ALKBH7,ALYREF,AMDHD2,AMIGO2,AMOTL2,ANAPC15,ANGPTL4,ANKRD1,ANKRD12,ANKRD33B,ANKRD54,ANKS4B,ANTKMT,ANXA10,ANXA13,ANXA9,AP2M1,AP2S1,APOBEC3D,APOBEC3F,APOBEC3G,APOL3,APOL4,APOL6,APRT,AQP1,AREG…	1188
Cell Death and Survival	Cell death of blood cells	1.13e-14	Increased	2.917	ARID5B,BAD,BCL2L11,BIRC3,C3,CCL5,CD274,CD69,CDKN2A,CFLAR,CIITA,CSF1,CSF2,CSF3,CXCL1,CXCL8,EFNA1,EIF2AK2,ETS2,FOXO1,GBP1,GPR132,HES1,ICAM1,IFIH1,IFNB1,IFNL1,IL15,IL1A,IL1B,IL32,IL6,ITGAM,JAK2,JUN,KLF4,LGALS9,LYN,MX1,MYD88,NAMPT,NFKB2,NFKBIA,PARP1,PAWR,PIM1,PIN1,PMAIP1,PML,PNPT1,SIVA1,SOD2,SPP1,STAT5A,TGFB2,TICAM1,TLR3,TNF,TNFAIP3,TNFRSF1B,TNFRSF9,TNFSF10,TNFSF13B,TNFSF15,VAV3	65
Cellular Movement	Migration of breast cancer cell lines	3.16e-07	Increased	2.917	ADRB2,ARRDC3,ATF3,BCAR3,BHLHE41,BMP2,CCL2,CCL5,CCN2,CXCL10,CXCL11,CXCL8,CXCL9,DLC1,DPYSL3,DUSP5,EGFR,EIF2AK2,EPHA2,ETS1,FGF2,FHOD1,FOSL1,FOXO3,GATA3,H2AX,ID1,IL1B,IL32,IL6,JUN,KLF4,KPNA2,KRT8,MYH10,NME1,PLAU,PLAUR,PRKD2,QKI,RIOK3,SDC1,SEMA3A,SERPINE1,SMAD3,SPDEF,SPP1,SSH1,TNF,VEGFA,ZEB1,ZFYVE21	52
Cell Signaling	MAPKKK cascade	1.9e-07	Increased	2.891	ACTN2,ADRB2,AREG,BMP2,CCL2,CCL5,CSF2,CX3CL1,DAB2IP,DUSP5,EGFR,EIF2AK2,EREG,FGF19,FGF2,FGFR3,FGFR4,FLT3LG,FRS2,GDF15,HBEGF,IGF2,IL1B,IL6,IRS2,JAK2,LIF,MAP3K13,NEFL,NRTN,PDGFA,PDGFB,PEBP1,PSMB3,PSMB8,PSMB9,RASGRP1,RASGRP3,TNF,TRIM5,WDR54,ZFP36,ZFP36L1	43
Cellular Assembly and Organization,Cellular Function and Maintenance	Organization of cytoskeleton	2.47e-07	Increased	2.874	ACTN2,ADI1,ADM,ARHGEF19,ASAP1,AURKA,B4GAT1,BIRC5,BST2,BTG2,CCL2,CCL5,CCNB1,CDC14A,CDC6,CETN2,CSF1,CXCL1,CXCL10,CXCL8,CXCL9,CYLD,DLC1,DLGAP5,EDN1,EDN2,EFNA1,EGFR,EMP2,EPHA2,ERN1,F3,FHOD1,GATA3,GEM,GTSE1,ICAM1,IFT122,IL1B,IL6,KATNB1,KCTD17,KIF18B,KIF2C,KIFC1,L1CAM,LIG1,LST1,MAP1B,MIEN1,MYD88,NAV3,NCF2,NEDD9,NEFL,NFAT5,NFKBIA,NGFR,NME1,NRTN,NUAK2,OBSL1,PARD6B,PDGFA,PDGFB,PDXP,PFN1,PHLDB2,PLAT,PLAU,P…	101
Cellular Assembly and Organization,Cellular Function and Maintenance	Microtubule dynamics	4.75e-07	Increased	2.862	ACTN2,ADI1,ADM,ASAP1,AURKA,B4GAT1,BIRC5,BST2,BTG2,CCL2,CCL5,CDC14A,CDC6,CETN2,CSF1,CXCL10,CXCL8,CYLD,DLGAP5,EDN1,EDN2,EFNA1,EGFR,EPHA2,ERN1,F3,FHOD1,GATA3,GEM,GTSE1,ICAM1,IFT122,IL1B,IL6,KATNB1,KCTD17,KIF18B,KIF2C,KIFC1,L1CAM,LST1,MAP1B,MIEN1,MYD88,NAV3,NCF2,NEDD9,NEFL,NFAT5,NFKBIA,NGFR,NME1,NRTN,OBSL1,PARD6B,PDGFB,PDXP,PFN1,PHLDB2,PLAT,PLAU,PLAUR,PSRC1,RNF19A,SDC4,SEMA7A,SGK2,SIK1/SIK1B,SLC9A3R1…	81
Cell-To-Cell Signaling and Interaction,Hematological System Development and Function,Immune Cell Trafficking	Adhesion of mononuclear leukocytes	5.48e-07	Increased	2.832	CCL2,CCL20,CCL22,CX3CL1,FYB1,ICAM1,IL15,IL1A,IL6,ITGAM,JAK2,NR3C1,PLAU,PLAUR,PRDX2,PTK2B,RASGRP1,RICTOR,SPP1,THBS1,VCAM1	21
Cell Death and Survival,Organismal Injury and Abnormalities,Renal and Urological Disease	Apoptosis of kidney cell lines	8.83e-08	Increased	2.795	BAD,BCL10,BCL2A1,BCL2L11,BCL2L14,BIRC3,BIRC5,CASP1,CASR,CDKN1A,CENPF,CFLAR,CITED2,DPM3,EIF2AK2,F3,FGF19,FGFR4,FOXO1,GNA13,HSPA1A/HSPA1B,IER3,IRF1,JAK2,LYN,MAP3K8,MIF,NGFR,NRGN,PAWR,PMAIP1,PPP1R15A,SNCA,SPP1,TICAM1,TNF,TNFSF10,TP53BP2,TRAF1	39
Cell Death and Survival,Organismal Injury and Abnormalities	Cell death of epithelial cell lines	1.47e-09	Increased	2.749	BAD,BCL10,BCL2A1,BCL2L11,BIRC3,BIRC5,CASP1,CASR,CAT,CDKN1A,CDKN2A,CENPF,CFLAR,CITED2,DAB2IP,EIF2AK2,EMP2,EMP3,ERN1,FASN,FGF19,FGF2,FGFR4,FOXO1,GLI2,IER3,IFIH1,IRF1,LYN,MAP3K8,MIF,NAMPT,NDUFAB1,NFKB1,NRGN,OAS1,OAS2,OAS3,PAWR,PMAIP1,PPP1R15A,PTGS2,RNASEH2C,SNCA,SPP1,TICAM1,TNF,TNFRSF1B,TNFSF10,TP53BP2,TRAF1,ZBP1,ZEB1	53
Cell Death and Survival	Necrosis	1.47e-40	Increased	2.726	ABL2,ADAR,ADI1,ADM,AKAP12,AMIGO2,ANGPTL4,ANKRD1,AP2M1,AREG,ARID5B,ASNS,ATF3,ATF4,AURKA,B4GALT5,BACH1,BACH2,BAD,BBC3,BCL10,BCL2A1,BCL2L11,BCL2L12,BCL2L14,BCL3,BHLHE40,BIRC3,BIRC5,BMP2,BTG2,BUB1B,C3,CAPNS1,CASP1,CASR,CAT,CAVIN3,CCL2,CCL5,CCN1,CCN2,CCNB1,CD22,CD274,CD69,CDC20,CDC25C,CDC45,CDC6,CDCA2,CDKN1A,CDKN2A,CDKN2C,CEACAM1,CENPF,CENPI,CFLAR,CIITA,CITED2,COX8A,CSF1,CSF2,CSF3,CX3CL1,CXCL1,CXCL8,C…	353
Cell-To-Cell Signaling and Interaction	Adhesion of tumor cell lines	4.83e-09	Increased	2.694	AKAP12,BCL10,CCL2,CD274,CDKN2A,CX3CL1,CXCL10,CXCL2,CXCL8,DSG3,EGFR,EPHA2,ETS1,FGF19,FOS,FOXO1,FUT3,FYB1,GATA3,GDF15,GNA13,ICAM1,IL6,ITGAM,JUN,JUNB,L1CAM,LIF,MAP3K8,NFKBIA,NME1,PLAU,PLAUR,PTAFR,PTK2B,RCAN1,S100P,SDC1,SEMA3A,SERPINB2,SERPINE1,SH2B3,SMAD3,SPDEF,SPP1,SRGN,ST6GALNAC5,STAT1,SUSD3,TCIM,THBS1,TNF,VCAM1,VCAN,VEGFA,ZEB1	56
Cellular Movement,Hematological System Development and Function,Immune Cell Trafficking	Cell movement of lymphocytes	5.56e-07	Increased	2.666	ADORA2A,CCL2,CCL20,CCL22,CCL5,CCR1,CX3CL1,CXCL10,CXCL11,CXCL8,CXCL9,DEFB4A/DEFB4B,EGFR,FYB1,GNA13,ICAM1,IL15,JAK2,MIF,NR3C1,PFN1,PLAU,PTK2B,RARRES2,RASGRP1,RICTOR,SEMA3A,SPP1,THBS1,TNF,TNFRSF1B,TNFSF14	32
Cell-mediated Immune Response,Cellular Movement,Hematological System Development and Function,Immune Cell Trafficking	Cell movement of T lymphocytes	2.51e-07	Increased	2.664	ADORA2A,CCL2,CCL20,CCL22,CCL5,CCR1,CX3CL1,CXCL10,CXCL11,CXCL8,CXCL9,DEFB4A/DEFB4B,FYB1,ICAM1,JAK2,MIF,NR3C1,PFN1,PTK2B,SEMA3A,SPP1,THBS1,TNFSF14	23
Cell Cycle,Cell-To-Cell Signaling and Interaction,Cellular Growth and Proliferation	Contact growth inhibition of tumor cell lines	1.59e-08	Increased	2.662	BIRC5,CDKN1A,CTH,DDX58,FOXO3,IFI16,IFIH1,IL6,IRF1,JAK2,LATS1,LATS2,LIF,MXD1,NME1,NR1I2,PER1,PPP1R15A,REL,SMAD3,STAT1,TOP2A	22
Cell Death and Survival,Organismal Injury and Abnormalities,Renal and Urological Disease	Cell death of kidney cell lines	2.48e-08	Increased	2.658	AREG,BAD,BCL10,BCL2A1,BCL2L11,BCL2L14,BIRC3,BIRC5,CASP1,CASR,CDKN1A,CENPF,CFLAR,CITED2,DPM3,EIF2AK2,EMP2,EMP3,ERN1,F3,FDFT1,FGF19,FGFR4,FOXO1,GNA13,HSPA1A/HSPA1B,IER3,IFIH1,IRF1,JAK2,LYN,MAP3K8,MIF,NAMPT,NDUFAB1,NFKB1,NGFR,NRGN,PAWR,PMAIP1,PPP1R15A,SNCA,SPP1,TICAM1,TNF,TNFRSF1B,TNFSF10,TP53BP2,TRAF1,ZBP1	50
Cell Death and Survival,Organismal Injury and Abnormalities,Renal and Urological Disease	Cell death of kidney cells	7.38e-09	Increased	2.622	AREG,BAD,BCL10,BCL2A1,BCL2L11,BCL2L14,BIRC3,BIRC5,CASP1,CASR,CCN2,CDKN1A,CENPF,CFLAR,CITED2,DPM3,EIF2AK2,EMP2,EMP3,ERN1,F3,FDFT1,FGF19,FGFR4,FOXO1,GNA13,HSPA1A/HSPA1B,IER3,IFIH1,IRF1,JAK2,LYN,MAP3K8,MIF,NAMPT,NDUFAB1,NFKB1,NGFR,NRGN,PAWR,PMAIP1,PPP1R15A,SNCA,SOD2,SPP1,TICAM1,TNF,TNFRSF1B,TNFSF10,TP53BP2,TRAF1,ZBP1	52
Cell-To-Cell Signaling and Interaction,Cellular Growth and Proliferation	Stimulation of tumor cell lines	6.99e-07	Increased	2.574	CCL2,CCL5,CSF1,IFNB1,IL15,IL1A,IL1B,IL6,TNF,VEGFA	10
Cellular Movement,Hematological System Development and Function,Immune Cell Trafficking	Lymphocyte migration	1.02e-07	Increased	2.557	ADORA2A,CCL2,CCL20,CCL22,CCL5,CCR1,CX3CL1,CXCL10,CXCL11,CXCL8,CXCL9,DEFB4A/DEFB4B,EGFR,FYB1,ICAM1,IL15,JAK2,MIF,NR3C1,PFN1,PLAU,PTK2B,RARRES2,RASGRP1,RICTOR,SEMA3A,SPP1,THBS1,TNF,TNFRSF1B,TNFSF14	31
Cellular Movement	Cell movement of carcinoma cell lines	5.88e-08	Increased	2.54	ALDH1A3,ANGPTL4,AREG,ASNS,AURKA,CAPNS1,CCL2,CCL5,CCN1,CCN2,CSF2,CSF3,CXCL3,CXCL8,DDX58,DLC1,DNAJB4,DSG3,EGFR,ETS1,FASN,FGF2,FHOD1,FOSL1,GATA3,HMOX1,ID1,IFIT2,IL1B,IL6,JUN,KIFC1,KLF4,L1CAM,LYN,MIF,NEDD9,NFKBIA,NME1,PTGS2,RUVBL2,S100P,SERPINE1,SMAD3,SPP1,SRGN,TGFB2,TNF,VCAM1,VEGFC,ZEB1	51
Cell Morphology	Shape change of tumor cell lines	7.98e-07	Increased	2.533	AKAP12,BCAR3,BCL10,C3,CDKN2A,CXCL8,EFNA1,EGFR,EPHA2,FLNB,FYB1,GEM,GNA13,GPR132,LYN,MYH10,NEDD9,PFN1,PLAU,PRKD2,PTK2B,SAMSN1,SDC1,SDC4,SPRY2,THBS1,TNF,VCAM1	28
Cell-To-Cell Signaling and Interaction	Binding of tumor cell lines	3.75e-11	Increased	2.469	AKAP12,ANGPTL4,BCL10,CCL2,CD274,CDKN2A,CEACAM5,CLDN2,CSF1,CX3CL1,CXCL10,CXCL2,CXCL3,CXCL8,CXCL9,DSG3,EGFR,EPHA2,ETS1,F3,FGF19,FGF2,FOS,FOXO1,FUT1,FUT3,FYB1,GATA3,GDF15,GNA13,ICAM1,IGF2,IL1B,IL6,ITGAM,JAK2,JUN,JUNB,L1CAM,LIF,MAP3K8,NFKBIA,NME1,NPFFR2,PCSK9,PLAU,PLAUR,PTAFR,PTK2B,RCAN1,S100P,SDC1,SEMA3A,SERPINB2,SERPINE1,SH2B3,SIGMAR1,SMAD3,SPDEF,SPP1,SRGN,ST6GALNAC5,STAT1,SUSD3,TCIM,THBS1,TNF,VCAM…	72
Cell-mediated Immune Response,Cellular Movement,Hematological System Development and Function,Immune Cell Trafficking	T cell migration	5.24e-07	Increased	2.453	ADORA2A,CCL2,CCL20,CCL22,CCL5,CCR1,CX3CL1,CXCL10,CXCL11,CXCL8,CXCL9,DEFB4A/DEFB4B,FYB1,ICAM1,JAK2,MIF,NR3C1,PFN1,PLAU,PTK2B,SEMA3A,SPP1,THBS1,TNFSF14	24
Cell Death and Survival	Apoptosis of sarcoma cell lines	5.03e-10	Increased	2.403	ATF3,AURKA,BAD,BBC3,BCL2A1,BCL2L11,BHLHE40,BIRC3,BIRC5,BMP2,CAPNS1,CDKN1A,CDKN2A,CFLAR,DDX58,EIF2AK2,ETS1,FOXO3,GTSE1,IFNB1,IL1B,IRF1,JUN,MIF,NFKB2,NFKBIA,NR3C1,NUAK1,PLK1,PMAIP1,PML,PRPS1,REL,SOD2,STAT1,STAT2,TNF,TNFRSF11B,TNFRSF1B,TNFSF10,TP53BP2,TRAF1	42
Cellular Growth and Proliferation,Lymphoid Tissue Structure and Development	Proliferation of lymphatic system cells	3.17e-12	Increased	2.384	AURKA,BIRC5,BMP2,BTN3A1,CCL20,CCL5,CCNB1,CD274,CD320,CDKN1A,CDKN2A,CEACAM1,CSF2,CSF3,DSG3,EDN1,EFNA1,FGF2,FGFR3,FLT3LG,HMOX1,HSPA1A/HSPA1B,ICAM1,IDO1,IGF2,IL12A,IL15,IL15RA,IL1B,IL23A,IL4I1,IL6,ISG15,ISG20,LGALS9,LST1,MIF,MYD88,NFATC2,NFKBIA,PDE4D,PIM1,PLA2G6,SDC4,SKP2,SPP1,TGFB2,THBS1,TNF,TNFRSF1B,TNFRSF9,TNFSF10,TNFSF13B,TNFSF14,TNFSF15,ULBP1,VAV3,VCAM1,VEGFA	59
Cancer,Organismal Injury and Abnormalities	Secondary tumor	2.78e-11	Increased	2.377	ABL2,ADAR,ARID5B,BCL2L11,C1R,C3,C4A/C4B,CALD1,CCL2,CCN1,CCN2,CD274,CDKN2A,CDKN2C,CEACAM5,CRYZ,CXCL8,CXCL9,CYP1B1,CYP3A5,CYP51A1,DDX58,DHFR,DLGAP5,EDN1,EGFR,EPHA2,F3,FASN,FDFT1,FDPS,FGFR3,FGFR4,FOXO3,FRS2,FST,FSTL3,FUT3,GATA3,GATA6,GDF15,HMOX1,HRH1,HTRA1,ICAM1,IDO1,IGF2,IL1A,IL1B,IL6,JAG1,JAK2,JUN,KDM6A,KIF20A,KLF6,LAMB3,LATS1,LSM7,LTB,LYN,MALAT1,MAP3K13,MME,NEDD9,NFKB1,NFKBIA,NME1,NR3C1,NUAK1,PAR…	118
Cell Death and Survival	Cell death of sarcoma cell lines	1.21e-09	Increased	2.363	ATF3,ATF4,AURKA,BAD,BBC3,BCL2A1,BCL2L11,BHLHE40,BIRC3,BIRC5,BMP2,BUB1B,CAPNS1,CDKN1A,CDKN2A,CFLAR,DDX58,EIF2AK2,ETS1,FOXO3,GTSE1,IFNB1,IL1B,IRF1,JUN,MIF,NAMPT,NFKB2,NFKBIA,NFKBIZ,NR3C1,NUAK1,PLK1,PMAIP1,PML,PRPS1,REL,SOD2,STAT1,STAT2,TNF,TNFRSF11B,TNFRSF1B,TNFSF10,TOP2A,TP53BP2,TRAF1	47
Cellular Development,Cellular Growth and Proliferation	Proliferation of blood cells	8.35e-11	Increased	2.359	AURKA,BIRC5,BMP2,BTN3A1,CCL20,CCL5,CD274,CD320,CDKN1A,CDKN2A,CEACAM1,CLEC11A,CSF1,CSF2,CSF3,CXCL2,DSG3,EFNA1,FLT3LG,FOXO1,HMOX1,HSPA1A/HSPA1B,ICAM1,IDO1,IFNL2,IGF2,IL12A,IL15,IL15RA,IL1B,IL23A,IL4I1,IL6,ISG15,ISG20,JAK2,KLF4,LGALS9,LST1,LYN,MIF,MYD88,MYH10,NFATC2,NFKBIA,PDE4D,PIM1,PLA2G6,SDC4,SPP1,STAT5A,TGFB2,THBS1,TNF,TNFRSF1B,TNFRSF9,TNFSF10,TNFSF13B,TNFSF14,ULBP1,VAV3,VCAM1	62
Cancer,Cell Death and Survival,Organismal Injury and Abnormalities,Tumor Morphology	Cell death of cancer cells	4.07e-11	Increased	2.359	B4GALT5,BAD,BIRC5,BMP2,BUB1B,CAT,CD22,CDC45,CDC6,CDKN1A,CFLAR,CSF2,CXCL8,EGFR,ETS1,FLT3LG,HMOX1,IFNB1,IL6,INHBA,JUN,NAMPT,NGFR,NR4A1,NR4A2,PARP1,PLK1,PMAIP1,PTGS2,PTK2B,TNF,TNFSF10,TNFSF13B,VCAM1,VEGFA,VEGFC	36
Cell Death and Survival	Cell death of leukocyte cell lines	6.94e-08	Increased	2.352	ARID5B,BAD,BCL2L11,CCL5,CD69,CFLAR,EIF2AK2,FOXO1,HES1,IFIH1,IL32,IL6,JUN,LYN,NFKBIA,PNPT1,STAT5A,TGFB2,TNF,TNFAIP3,TNFRSF1B,TNFSF10	22
Cell Death and Survival	Apoptosis of hepatoma cell lines	7.11e-08	Increased	2.346	ANKRD1,AREG,BAD,BBC3,BCL2L11,CAT,CDKN1A,CDKN2A,CFLAR,DHCR24,EGFR,FGFR3,FOS,FOSB,FOXO3,IFNL4,IL6,INHBA,MT2A,NEDD4,NR4A1,PLK1,PML,PTGS2,SCD,SMAD3,SOD3,SOX4,STAT1,TNF,TNFSF10,TNFSF14,VCAN,VEGFA	34
Cellular Development,Cellular Growth and Proliferation,Hematological System Development and Function,Inflammatory Response,Lymphoid Tissue Structure and Development	Proliferation of phagocytes	3.93e-07	Increased	2.339	CSF1,CSF2,CSF3,CXCL2,FLT3LG,IL15,IL6,LYN,TGFB2,TNF,TNFRSF9	11
Cell Cycle,Cell-To-Cell Signaling and Interaction,Cellular Growth and Proliferation	Contact growth inhibition	1.59e-08	Increased	2.328	BIRC5,CDKN1A,CDKN2A,CTH,DDX58,EGFR,FOXO3,IFI16,IFIH1,IL6,IRF1,JAK2,KLF6,LATS1,LATS2,LIF,MXD1,NME1,NR1I2,PER1,PPP1R15A,REL,SMAD3,STAT1,TOP2A	25
Cell Death and Survival	Cell death of hepatoma cell lines	6.12e-11	Increased	2.316	ANKRD1,AREG,BAD,BBC3,BCL2L11,CAT,CDKN1A,CDKN2A,CFLAR,DHCR24,EGFR,ERN1,FGFR3,FOS,FOSB,FOXO3,IFNL1,IFNL2,IFNL4,IL6,INHBA,IRAK2,MT2A,NEDD4,NR1I2,NR4A1,NUAK1,PCK1,PCK2,PLK1,PML,PTGS2,SCD,SMAD3,SOD3,SOX4,SRSF2,STAT1,TNF,TNFSF10,TNFSF14,VCAN,VEGFA	43
Cell Death and Survival	Cell viability of tumor cell lines	4.08e-16	Increased	2.274	ABL2,ANKRD1,AREG,ASNS,ATF3,AURKA,AURKAIP1,BAD,BCL2A1,BCL2L11,BIRC5,BMP2,BTG2,BUB1B,CARS1,CASP1,CAT,CCL2,CCN2,CCNB1,CDKN1A,CDKN2A,CDKN2C,CENPA,CFLAR,CHCHD6,CSF2,CTDSPL,CXCL8,CYBA,CYP3A5,DAB2IP,DDX43,DHCR24,DPP3,DUSP1,DUSP10,DUSP5,EGFR,EGOT,EGR1,EPHA2,EREG,ERRFI1,FANCG,FASN,FBXO9,FDXR,FGF2,FGFR3,FLT3LG,FOS,FOSL1,FOXO3,GBP1,GDF15,GNA13,GPX1,HBEGF,HES1,HMOX1,HSPA1A/HSPA1B,HSPA8,IER3,IFNB1,IFNL1,IFNL2…	163
Cell-mediated Immune Response,Cellular Movement,Hematological System Development and Function,Immune Cell Trafficking,Lymphoid Tissue Structure and Development	Homing of T lymphocytes	5.66e-07	Increased	2.251	ADORA2A,CCL2,CCL20,CCL22,CCL5,CCR1,CXCL10,CXCL11,CXCL8,CXCL9,DEFB4A/DEFB4B,JAK2,MIF,NR3C1,SPP1,THBS1,TNFSF14	17
Cellular Movement	Transmigration of cells	5.74e-08	Increased	2.219	ADORA2A,CCL2,CCL5,CSF2,CX3CL1,CXCL11,CXCL2,CXCL3,CXCL8,EDN1,EGFR,GDF15,ICAM1,ID1,IFNB1,IL1B,ITGAM,L1CAM,MYD88,NFATC2,PTAFR,PTK2B,TNF,VCAM1,VEGFA	25
Cell-To-Cell Signaling and Interaction,Hematological System Development and Function,Immune Cell Trafficking,Inflammatory Response	Priming of neutrophils	8.99e-07	Increased	2.219	CSF2,CXCL8,IL1A,IL1B,TNF	5
Cellular Movement	Invasion of carcinoma cell lines	7.53e-10	Increased	2.219	ADAM8,ANGPTL4,AREG,ASAP1,AURKA,BCL10,CAPNS1,CCN1,CCN2,CCR1,CSF2,CSF3,DDX58,DLC1,DNAJB4,DSG3,DUSP1,EGFR,EGR1,FHOD1,FOSL1,GATA3,GJB1,HBEGF,HTRA1,ID1,IFIT2,IFITM1,IL6,IRF6,JUNB,KIFC1,L1CAM,LAMB3,LYN,NEDD9,NFKBID,NME1,PARD6A,PLAUR,PTAFR,PTK2B,SPP1,SRGN,SSTR2,TGFB2,UBD,VCAN,VEGFA,VEGFC	50
Cell Death and Survival	Cell death of mononuclear leukocytes	5.85e-08	Increased	2.202	BCL2L11,CCL5,CD274,CDKN2A,CFLAR,CIITA,CSF2,CSF3,EFNA1,EIF2AK2,ETS2,GPR132,ICAM1,IFNB1,IL15,IL1A,IL6,KLF4,LGALS9,NFKB2,PARP1,PAWR,SIVA1,SPP1,STAT5A,TGFB2,TNF,TNFRSF1B,TNFSF10,TNFSF13B,TNFSF15,VAV3	32
Cellular Development	Differentiation of tumor cell lines	1.09e-08	Increased	2.195	BHLHE40,BMP2,BTG2,CCN1,CCN2,CDKN1A,CSF1,CSF2,CSF3,CTDSPL,ETV7,FGF2,FOXO3,FST,GATA3,HMOX1,IGF2,IL1B,IL32,IL6,INHBA,IRF1,ITGAM,JAG1,JDP2,JUN,KLF4,KLF6,LIF,LYN,MIF,NFKBIA,NME1,PDE4D,PLAT,PLSCR1,PML,PRDM1,QKI,RND3,SERPINB2,SNCA,STAT1,TNF,TRIB1,TRIM16	46
Cardiovascular System Development and Function,Cell-To-Cell Signaling and Interaction	Adhesion of endothelial cells	4.68e-08	Increased	2.147	CCL2,CD274,CX3CL1,CXCL2,CXCL8,EGFR,F3,FUT3,GATA3,GDF15,ICAM1,IL1A,IL1B,ITGAM,L1CAM,NFKBIA,PLAUR,PTAFR,RCAN1,RICTOR,SPP1,STAT1,THBS1,TLR3,TNF,TSTA3,VCAM1,VEGFA	28
Cell Death and Survival	Apoptosis of mononuclear leukocytes	1.35e-07	Increased	2.145	BCL2L11,CCL5,CD274,CDKN2A,CFLAR,CIITA,EIF2AK2,ETS2,GPR132,ICAM1,IL15,IL1A,IL6,KLF4,LGALS9,NFKB2,PARP1,PAWR,SIVA1,SPP1,STAT5A,TGFB2,TNF,TNFRSF1B,TNFSF10,TNFSF13B,TNFSF15,VAV3	28
Cell Death and Survival,Nervous System Development and Function	Cell viability of neuroglia	9.93e-08	Increased	2.144	CCL5,CCR1,CSF1,EGFR,IL15,IL1B,PDGFA,TNF,VEGFA	9
Cell Death and Survival	Cell death of lymphocytes	2.89e-08	Increased	2.141	BCL2L11,CCL5,CD274,CDKN2A,CFLAR,CIITA,CSF2,CSF3,EFNA1,EIF2AK2,ETS2,GPR132,ICAM1,IFNB1,IL15,IL1A,IL6,LGALS9,NFKB2,PARP1,PAWR,SIVA1,SPP1,STAT5A,TGFB2,TNF,TNFRSF1B,TNFSF10,TNFSF13B,TNFSF15,VAV3	31
Cancer,Organismal Injury and Abnormalities	Cancer of cells	3.28e-07	Increased	2.137	ABHD17A,ABL2,ABTB2,ACSS2,ACTN2,ADAR,ADORA2A,ADRB2,AJUBA,AKAP12,AMDHD2,ANKRD12,ANKRD33B,APOL4,AQP1,ARHGEF28,ARID4B,ARID5B,ASAP1,ASAP2,ASNS,ATF3,ATF4,ATP5MF,ATP6V0E2,AURKA,BACH2,BBC3,BCL10,BCL2L11,BCL2L12,BCL3,BCL9L,BDKRB2,BIRC3,BIRC5,BMP2,BTG2,BUB1B,C18orf25,C1QTNF1,C1R,C21orf58,C2CD4B,C3,C6orf132,C6orf58,C7orf50,CALD1,CCL2,CCL20,CCL22,CCL5,CCN1,CCN2,CD22,CD274,CD69,CDC20,CDC45,CDC6,CDCA2,CDKN1A,C…	476
Cell Cycle	Cell cycle progression	4.17e-23	Increased	2.118	AJUBA,AREG,ASNS,ATF3,AURKA,BIRC5,BMP2,BOP1,BUB1B,CAB39,CALD1,CCN1,CCNB1,CD320,CDC14A,CDC20,CDC25C,CDC6,CDKN1A,CDKN2A,CDKN2B,CDKN2C,CDKN3,CENPA,CENPF,CENPI,CSF2,CSF3,CTH,CXCL10,CXCL8,CYLD,DANCR,DDX58,DLGAP5,DNAJB4,DUSP1,E2F2,EDN1,EGFR,EREG,FANCG,FASN,FGF2,FLT3LG,FOS,FOSL1,FOSL2,FOXO3,FRMD6,FRS2,GADD45A,GATA3,GEM,HBEGF,HERC5,HMG20B,HMOX1,HPGD,IER3,IFI16,IFIH1,IFNB1,IGF2,IL12A,IL1A,IL1B,IL6,INHBA,IR…	149
Cellular Development,Cellular Growth and Proliferation,Hematological System Development and Function,Lymphoid Tissue Structure and Development	Proliferation of immune cells	7.37e-11	Increased	2.111	AURKA,BTN3A1,CCL5,CD274,CD320,CDKN1A,CDKN2A,CEACAM1,CLEC11A,CSF1,CSF2,CSF3,CXCL2,DSG3,EFNA1,FLT3LG,FOXO1,HMOX1,HSPA1A/HSPA1B,ICAM1,IDO1,IFNL2,IGF2,IL12A,IL15,IL15RA,IL1B,IL23A,IL4I1,IL6,ISG15,ISG20,KLF4,LGALS9,LST1,LYN,MIF,MYD88,NFATC2,NFKBIA,PDE4D,PIM1,PLA2G6,SDC4,SPP1,TGFB2,THBS1,TNF,TNFRSF1B,TNFRSF9,TNFSF10,TNFSF13B,TNFSF14,ULBP1,VAV3,VCAM1	56
Cell-To-Cell Signaling and Interaction	Interaction of tumor cell lines	8.95e-12	Increased	2.104	AKAP12,ANGPTL4,BCL10,CCL2,CD274,CDKN2A,CEACAM5,CLDN2,CSF1,CX3CL1,CXCL10,CXCL2,CXCL3,CXCL8,CXCL9,DSG3,EGFR,EPHA2,ETS1,F3,FASN,FGF19,FGF2,FOS,FOXO1,FUT1,FUT3,FYB1,GATA3,GDF15,GJB1,GNA13,ICAM1,IGF2,IL1B,IL6,ITGAM,JAK2,JUN,JUNB,L1CAM,LIF,MAP3K8,NFKBIA,NME1,NPFFR2,PCSK9,PLAU,PLAUR,PTAFR,PTK2B,RCAN1,RICTOR,S100P,SDC1,SEMA3A,SERPINB2,SERPINE1,SH2B3,SIGMAR1,SMAD3,SPDEF,SPP1,SRGN,ST6GALNAC5,STAT1,SUSD3,TC…	75
Cardiovascular System Development and Function	Development of vasculature	1.65e-12	Increased	2.102	ADM,ADM2,ADRB2,AMIGO2,ANGPTL4,AQP1,ARID4B,BMP2,C3,CASP1,CCL2,CCN1,CDKN1A,CDKN2A,CDKN2B,CEACAM1,CSF1,CSF2,CXCL1,CXCL10,CXCL8,CYLD,DAB2IP,EDN1,EMP2,EMP3,EPHA2,ERN1,ETS1,F12,F3,FGF2,FGFR3,FLNB,FOS,FOXO1,FOXO3,FRS2,GATA6,GBP1,HMOX1,HRH1,HS6ST1,ICAM1,ID1,IFI16,IGF2,IL1A,IL1B,IL6,KLF10,KLF11,KLF4,KLF6,MMP13,NR3C1,NR4A1,NR4A2,PARP1,PDGFB,PIM1,PLAUR,PML,PRKD2,PTAFR,PTGER4,PTGS2,PTX3,RAMP1,RCAN1,RNF213,RR…	95
Cardiovascular System Development and Function,Organismal Development	Angiogenesis	2.27e-12	Increased	2.102	ADM,ADM2,AMIGO2,ANGPTL4,AQP1,ARID4B,BMP2,C3,CASP1,CCL2,CCN1,CDKN1A,CDKN2A,CDKN2B,CEACAM1,CSF1,CSF2,CXCL1,CXCL10,CXCL8,CYLD,DAB2IP,EDN1,EMP2,EMP3,EPHA2,ERN1,ETS1,F12,F3,FGF2,FGFR3,FLNB,FOS,FOXO1,FOXO3,FRS2,GATA6,GBP1,HMOX1,HRH1,HS6ST1,ICAM1,ID1,IFI16,IGF2,IL1A,IL1B,IL6,KLF10,KLF11,KLF4,KLF6,MMP13,NR3C1,NR4A1,NR4A2,PARP1,PDGFB,PIM1,PLAUR,PML,PRKD2,PTAFR,PTGER4,PTGS2,PTX3,RAMP1,RCAN1,RNF213,RREB1,SE…	93
Cellular Development	Maturation of blood cells	5.79e-08	Increased	2.084	BIRC5,CDKN1A,CSF2,DDX58,FLT3LG,G6PD,HSPA1A/HSPA1B,IFIH1,IL1B,IL6,INHBA,JAK2,NFKB2,NGFR,PML,STAT1,THBS1,TNF,TNFSF10,TNFSF14	20
Cell Death and Survival	Cell death of melanoma cell lines	1.34e-08	Increased	2.084	ABL2,ATF4,BBC3,BCL2L11,BIRC5,CDKN1A,CDKN2A,CENPI,CFLAR,CXCL8,DHFR,EGR1,ETS1,FASN,FEN1,FGF2,FLNB,FOXO3,GADD45A,IFNB1,IL17RB,IL1A,JUN,KLF5,MCM7,NFKBIA,NME1,PAWR,PDE4D,PDGFD,PEBP1,PLSCR1,PMAIP1,PPP1R15A,RBM43,RPA1,RRM2,SAT1,SESN2,STAT2,TK1,TNF,TNFRSF11B,TNFSF10,TSC22D2,WWOX,XAF1	47
Cell Death and Survival	Apoptosis of lymphocytes	5.99e-08	Increased	2.079	BCL2L11,CCL5,CD274,CDKN2A,CFLAR,CIITA,EIF2AK2,ETS2,GPR132,ICAM1,IL15,IL1A,IL6,LGALS9,NFKB2,PARP1,PAWR,SIVA1,SPP1,STAT5A,TGFB2,TNF,TNFRSF1B,TNFSF10,TNFSF13B,TNFSF15,VAV3	27
Cellular Development,Cellular Growth and Proliferation,Organ Development,Skeletal and Muscular System Development and Function,Tissue Development	Proliferation of muscle cells	1.19e-08	Increased	2.057	CCL2,CCL5,CDC6,CXCL8,EDN1,EREG,FGF2,FOS,HBEGF,HMOX1,IL12A,IL1A,IL1B,IL6,INHBA,KLF11,LIF,NR4A1,NR4A2,NR4A3,PDGFB,PIN1,PLAUR,SERPINE1,SPP1,THBS1,TNF,TNFAIP3,TRIB1	29
Cell Death and Survival	Cell death of lymphatic system cells	3.88e-08	Increased	2.036	BCL2L11,CCL5,CD274,CDKN1A,CDKN2A,CFLAR,CIITA,CSF2,CSF3,EFNA1,EIF2AK2,ETS2,GPR132,ICAM1,IFNB1,IL15,IL1A,IL6,LGALS9,NFKB2,PARP1,PAWR,SIVA1,SPP1,STAT5A,TGFB2,TNF,TNFRSF1B,TNFSF10,TNFSF13B,TNFSF15,VAV3	32
Cellular Development	Maturation of cells	8.31e-09	Increased	2.027	BIRC5,BMP2,CDKN1A,CSF2,CSF3,DDX58,E2F2,FLT3LG,FOXO3,G6PD,HSPA1A/HSPA1B,IFIH1,IL1B,IL6,INHBA,JAK2,NFKB2,NGFR,PML,STAT1,THBS1,TNF,TNFSF10,TNFSF14	24
Cell Death and Survival	Apoptosis of melanoma cell lines	7.69e-08	Increased	2.017	BBC3,BCL2L11,BIRC5,CDKN1A,CDKN2A,CFLAR,EGR1,ETS1,FASN,FGF2,FLNB,FOXO3,GADD45A,IFNB1,IL17RB,JUN,NFKBIA,NME1,PAWR,PDE4D,PDGFD,PEBP1,PMAIP1,PPP1R15A,SAT1,STAT2,TNF,TNFSF10,XAF1	29
Cancer,Organismal Injury and Abnormalities	Advanced stage tumor	2.36e-12	Increased	2.003	ABL2,ADAR,ARID5B,BCL10,BCL2L11,C1R,C3,C4A/C4B,CALD1,CARD16,CCL2,CCN1,CCN2,CD274,CDKN2A,CDKN2C,CDKN3,CEACAM5,CLDN2,CRYZ,CXCL8,CXCL9,CYP1B1,CYP3A5,CYP51A1,DDX58,DHFR,DLGAP5,EDN1,EGFR,EPHA2,F3,FASN,FDFT1,FDPS,FGF2,FGFR3,FGFR4,FOXO1,FOXO3,FRS2,FST,FSTL3,FUT3,GATA3,GATA6,GDF15,H2AX,HES1,HMOX1,HRH1,HTRA1,ICAM1,IDO1,IFITM2,IGF2,IL15,IL1A,IL1B,IL22RA1,IL6,JAG1,JAK2,JUN,KDM6A,KIF20A,KLF4,KLF6,LAMB3,LATS1,…	136
Cancer,Organismal Injury and Abnormalities	Advanced malignant tumor	3.61e-12	Increased	2.003	ABL2,ADAR,ARID5B,BCL10,BCL2L11,C1R,C3,C4A/C4B,CALD1,CARD16,CCL2,CCN1,CCN2,CD274,CDKN2A,CDKN2C,CDKN3,CEACAM5,CLDN2,CRYZ,CXCL8,CXCL9,CYP1B1,CYP3A5,CYP51A1,DDX58,DHFR,DLGAP5,EDN1,EGFR,EPHA2,F3,FASN,FDFT1,FDPS,FGF2,FGFR3,FGFR4,FOXO1,FOXO3,FRS2,FST,FSTL3,FUT3,GATA3,GATA6,GDF15,H2AX,HES1,HMOX1,HRH1,HTRA1,ICAM1,IDO1,IFITM2,IGF2,IL15,IL1A,IL1B,IL22RA1,IL6,JAG1,JAK2,JUN,KDM6A,KIF20A,KLF4,KLF6,LAMB3,LATS1,…	135
Cancer,Organismal Injury and Abnormalities	Lymphatic system tumor	2.49e-15	Increased	2	ABL2,ADAR,ADORA2A,ADRB2,ARHGEF28,ARID5B,ASAP2,ATF3,AURKA,BACH2,BBC3,BCL10,BCL2L11,BCL3,BCL9L,BIRC3,BIRC5,BTG2,C1QTNF1,C1R,C2CD4B,C3,CALD1,CCL2,CCL20,CCL22,CCL5,CCN1,CD22,CD274,CD69,CDC20,CDCA2,CDKN1A,CDKN2A,CDKN2B,CDKN2C,CFLAR,CHD2,CIITA,CLK1,CSF2,CXCL1,CXCL10,CXCL11,CXCL8,CXCL9,CYB561,CYP1A1,CYP3A5,CYP51A1,DDC,DDX58,DHCR24,DHFR,DLC1,DSEL,DUSP5,DUSP8,E2F2,EDN1,EGFR,EGR1,EGR2,EPC1,EPHA2,EPSTI1,ETS…	261
Cellular Development,Cellular Growth and Proliferation,Lymphoid Tissue Structure and Development	Proliferation of lymphoid cells	3.08e-09		1.995	AURKA,BTN3A1,CCL5,CD274,CD320,CDKN1A,CDKN2A,CEACAM1,CSF2,DSG3,EFNA1,FLT3LG,HMOX1,HSPA1A/HSPA1B,ICAM1,IDO1,IGF2,IL12A,IL15,IL15RA,IL1B,IL23A,IL4I1,IL6,ISG15,ISG20,LGALS9,LST1,MIF,MYD88,NFATC2,NFKBIA,PDE4D,PIM1,PLA2G6,SDC4,SPP1,TGFB2,THBS1,TNF,TNFRSF1B,TNFRSF9,TNFSF10,TNFSF13B,TNFSF14,TNFSF15,ULBP1,VAV3,VCAM1	49
Cellular Development,Cellular Growth and Proliferation,Organ Development,Skeletal and Muscular System Development and Function,Tissue Development	Proliferation of smooth muscle cells	6.23e-09		1.975	CCL2,CCL5,CDC6,CXCL8,EDN1,EREG,FGF2,FOS,HBEGF,HMOX1,IL12A,IL1A,IL1B,IL6,INHBA,KLF11,NR4A1,NR4A2,NR4A3,PDGFB,PIN1,PLAUR,SERPINE1,SPP1,THBS1,TNF,TNFAIP3,TRIB1	28
Neurological Disease,Skeletal and Muscular Disorders	Neuromuscular disease	5.14e-11		1.961	ACTN2,ADORA2A,ADRB2,ANTKMT,AQP1,AREG,ATF4,B4GALT5,B4GAT1,BCL3,BHLHE40,BST2,BTN3A1,C3,C4A/C4B,CA12,CAB39,CASP1,CCL2,CCL5,CFLAR,CIITA,COPE,COX5B,CRYM,CX3CL1,CXCL1,CYP51A1,DDC,DDX60L,DHCR7,DHFR,DPYSL3,DUSP5,EGR1,EPSTI1,F3,FDFT1,FDPS,FGF2,FGFR3,FGFR4,FOXO3,GBP1,GMPPB,HLA-F,HMOX1,HRH1,HSPA1A/HSPA1B,IER3,IFIT1,IFNB1,IL1A,IL1B,IL6,IRF7,ISG15,ITGAM,JUN,KCTD17,LIFR,MAFF,MAOB,MAP1B,MAPKAPK3,MIF,MT2A,MX1,MX…	132
Inflammatory Disease,Neurological Disease	Inflammatory demyelinating disease	9.73e-08		1.961	ADRB2,AREG,BST2,C3,C4A/C4B,CASP1,CCL2,CFLAR,CXCL1,DHFR,EGR1,EPSTI1,FDFT1,FDPS,FGF2,FGFR3,HLA-F,HRH1,IFIT1,IFNB1,IL1B,IL6,IRF7,ISG15,MIF,MX1,MXD3,NLRP3,NR3C1,NRCAM,OAS1,OAS3,POLE4,PSMB8,PSORS1C1,PTGS2,RRM2,RSAD2,SIGMAR1,SLC1A4,SPP1,TAP2,TNF,TOP2A,TRIM22,TRIM5	46
Inflammatory Disease,Neurological Disease,Skeletal and Muscular Disorders	Multiple Sclerosis	1.61e-07		1.961	ADRB2,AREG,BST2,C3,C4A/C4B,CASP1,CCL2,CFLAR,CXCL1,DHFR,EGR1,EPSTI1,FDFT1,FDPS,FGF2,FGFR3,HLA-F,HRH1,IFIT1,IFNB1,IL1B,IRF7,ISG15,MIF,MX1,MXD3,NLRP3,NR3C1,NRCAM,OAS1,OAS3,POLE4,PSMB8,PSORS1C1,PTGS2,RRM2,RSAD2,SIGMAR1,SLC1A4,SPP1,TAP2,TNF,TOP2A,TRIM22,TRIM5	45
Neurological Disease,Skeletal and Muscular Disorders	Progressive neuromuscular disease	8.04e-07		1.961	ADORA2A,ADRB2,AREG,ATF4,BST2,C3,C4A/C4B,CASP1,CCL2,CCL5,CFLAR,COPE,CXCL1,DDC,DHFR,EGR1,EPSTI1,FDFT1,FDPS,FGF2,FGFR3,HLA-F,HRH1,IFIT1,IFNB1,IL1A,IL1B,IL6,IRF7,ISG15,MAOB,MAP1B,MIF,MX1,MXD3,NEDD4,NLRP3,NR3C1,NR4A2,NRCAM,OAS1,OAS3,PDE4B,PDE4D,PEBP1,PIN1,PLA2G6,POLE4,PRDX2,PSMB8,PSORS1C1,PTGS2,RREB1,RRM2,RSAD2,SIGMAR1,SLC1A4,SNCA,SPP1,STUB1,TAP2,TNF,TOP2A,TRIM22,TRIM5,TUBA1A,TUBA1B	67
Cardiovascular System Development and Function,Cell-To-Cell Signaling and Interaction	Adhesion of vascular endothelial cells	1.03e-07		1.908	CCL2,CD274,CX3CL1,CXCL8,EGFR,F3,GATA3,GDF15,ICAM1,IL1A,ITGAM,L1CAM,NFKBIA,PLAUR,PTAFR,RCAN1,RICTOR,STAT1,THBS1,TLR3,TNF,VCAM1,VEGFA	23
Cell Death and Survival	Apoptosis of leukocyte cell lines	1.71e-08		1.896	ARID5B,BAD,BCL2L11,CCL5,CD69,CFLAR,EIF2AK2,FOXO1,HES1,IFIH1,IL32,IL6,LYN,NFKBIA,PNPT1,STAT5A,TGFB2,TNF,TNFAIP3,TNFRSF1B,TNFSF10	21
Cellular Development,Cellular Growth and Proliferation,Hematological System Development and Function,Lymphoid Tissue Structure and Development	Proliferation of lymphocytes	7.93e-09		1.893	AURKA,BTN3A1,CCL5,CD274,CD320,CDKN1A,CDKN2A,CEACAM1,CSF2,DSG3,EFNA1,FLT3LG,HMOX1,HSPA1A/HSPA1B,ICAM1,IDO1,IGF2,IL12A,IL15,IL15RA,IL1B,IL23A,IL4I1,IL6,ISG15,ISG20,LGALS9,LST1,MIF,MYD88,NFATC2,NFKBIA,PDE4D,PIM1,PLA2G6,SDC4,SPP1,TGFB2,THBS1,TNF,TNFRSF1B,TNFRSF9,TNFSF10,TNFSF13B,TNFSF14,ULBP1,VAV3,VCAM1	48
Cellular Growth and Proliferation,Connective Tissue Development and Function,Tissue Development	Proliferation of connective tissue cells	1.16e-13		1.893	ADORA2A,AQP1,AREG,BMP2,CASR,CCL2,CCN1,CCN2,CDKN1A,CDKN2A,CDKN2B,CSF2,CXCL8,EDN1,EGFR,EIF2AK2,EREG,FGF2,FGFR3,FOXO1,IDO1,IGF2,IL15,IL1A,IL1B,IL6,KLF9,LMNB1,MIF,MKI67,MORC3,PARP10,PDGFA,PDGFB,PDGFD,PLAU,PLAUR,PRKD2,SLC3A2,SMAD3,SOD2,SPRY2,TGFB2,TNF,TNFRSF11B,TNFSF10,TNFSF15,VCAN,ZFP36,ZFP36L1	50
Cellular Growth and Proliferation	Cytostasis of tumor cell lines	2.78e-09		1.889	BHLHE40,BIRC5,CCN1,CDKN1A,CEACAM1,CTH,DDX58,EGFR,ETS1,FOXO3,IFI16,IFIH1,IL6,IRF1,IRF2,JAG1,JAK2,KLF6,LATS1,LATS2,LIF,MXD1,NFATC2,NME1,NME3,NR1I2,PER1,PPP1R15A,REL,RERG,SMAD3,STAT1,TOP2A	33
Cell Death and Survival	Apoptosis of lymphatic system cells	1.65e-08		1.88	BCL2L11,CCL5,CD274,CDKN1A,CDKN2A,CFLAR,CIITA,CSF3,EIF2AK2,ETS2,GPR132,ICAM1,IL15,IL1A,IL6,LGALS9,NFKB2,PARP1,PAWR,SIVA1,SPP1,STAT5A,TGFB2,TNF,TNFRSF1B,TNFSF10,TNFSF13B,TNFSF15,VAV3	29
Cell Death and Survival	Cell death of hematopoietic cell lines	1.54e-10		1.863	ARID5B,BAD,BCL2L11,BIRC3,CCL5,CD69,CFLAR,CSF2,EIF2AK2,FLT3LG,FOXO1,HES1,IFIH1,IL15,IL32,IL6,JAK2,JUN,LYN,NFKBIA,PML,PNPT1,STAT5A,TGFB2,TNF,TNFAIP3,TNFRSF1B,TNFSF10,TNFSF15	29
Cell Death and Survival,Organismal Injury and Abnormalities	Apoptosis of epithelial cell lines	3.5e-07		1.818	BAD,BCL10,BCL2A1,BCL2L11,BIRC3,BIRC5,CASP1,CASR,CDKN1A,CDKN2A,CENPF,CFLAR,CITED2,DAB2IP,EIF2AK2,FGF19,FGFR4,FOXO1,GLI2,IER3,IRF1,LYN,MAP3K8,MIF,NRGN,PAWR,PMAIP1,PPP1R15A,PTGS2,SNCA,SPP1,TICAM1,TNF,TNFSF10,TP53BP2,TRAF1,ZEB1	37
Cell Death and Survival,Organismal Injury and Abnormalities	Cell death of epithelial cells	7.24e-15		1.816	BAD,BCL10,BCL2A1,BCL2L11,BIRC3,BIRC5,CASP1,CASR,CAT,CDKN1A,CDKN2A,CENPF,CFLAR,CITED2,CXCL8,DAB2IP,DSG3,EGFR,EIF2AK2,EMP2,EMP3,EPHA2,ERN1,FASN,FGF19,FGF2,FGFR4,FOXO1,GLI2,IER3,IFIH1,IL15,IL1B,IRF1,JUN,LGALS7/LGALS7B,LYN,MAP3K8,MIF,NAMPT,NDUFAB1,NFKB1,NFKBIA,NRGN,OAS1,OAS2,OAS3,PAWR,PLAU,PLAUR,PMAIP1,PPP1R15A,PTAFR,PTGS2,RNASEH2C,RND3,SMAD3,SNCA,SOD2,SPP1,TICAM1,TLR3,TNF,TNFRSF1B,TNFSF10,TNFSF14,TP…	70
Cardiovascular System Development and Function,Cellular Development,Cellular Function and Maintenance,Cellular Growth and Proliferation,Organismal Development,Tissue Development	Endothelial cell development	5.14e-07		1.8	ADM,BMP2,C3,CCL2,CDKN1A,CDKN2A,CEACAM1,CSF1,CXCL1,CXCL10,CXCL8,EDN1,ERN1,F12,F3,FGF2,FGFR3,FOXO1,FOXO3,FRS2,GATA6,GBP1,HMOX1,HRH1,IL1B,NR4A1,NR4A2,PDGFB,PIM1,PML,PRKD2,RCAN1,SERPINE1,SKP2,SPP1,STAT1,STAT5A,THBS1,TNF,TNFSF10,TNFSF15,VCAM1,VEGFA,VEGFC,ZNF580	45
Cell Cycle	Mitosis	2.85e-12		1.778	AJUBA,AREG,AURKA,BIRC5,BMP2,BUB1B,CCN1,CCNB1,CDC14A,CDC20,CDC25C,CDC6,CDKN1A,CDKN2A,CENPA,CENPF,CENPI,CSF2,CXCL10,CYLD,DLGAP5,EDN1,EGFR,EREG,FGF2,GEM,HBEGF,HMG20B,IGF2,IL1A,IL1B,IL6,INHBA,KIF18B,KIF22,KIF2C,KIFC1,LATS1,MKI67,NKX3-1,NUSAP1,OBSL1,PDGFB,PDXP,PIM3,PIN1,PLK1,PPP2R2A,PTX3,SHROOM2,SLC9A3R1,SMAD3,SPAG5,SPC25,SPRY2,TACC3,TBCD,TNF,TOP2A,TPX2,TUBA1A,UBA7,UBD,VEGFA,VEGFC,ZFP36,ZWINT	67
Cardiovascular System Development and Function,Organismal Development	Vasculogenesis	5.4e-12		1.774	ADM,AMIGO2,ANGPTL4,ARID4B,BMP2,C3,CASP1,CCL2,CCN1,CDKN1A,CDKN2A,CDKN2B,CEACAM1,CSF1,CSF2,CXCL1,CXCL10,CXCL8,CYLD,EDN1,EMP3,EPHA2,ERN1,F12,F3,FGF2,FGFR3,FOS,FOXO1,FOXO3,FRS2,GATA6,GBP1,HMOX1,HRH1,HS6ST1,ICAM1,ID1,IFI16,IGF2,IL1A,IL1B,IL6,KLF10,KLF11,MMP13,NR3C1,NR4A1,NR4A2,PARP1,PDGFB,PIM1,PLAUR,PML,PRKD2,PTAFR,PTGS2,PTX3,RCAN1,RREB1,SEMA3A,SERPINE1,SKP2,SPP1,STARD13,STAT1,STAT5A,TGFB2,THBS1,TNF,T…	78
Cellular Development,Cellular Growth and Proliferation,Hematological System Development and Function,Lymphoid Tissue Structure and Development	Proliferation of mononuclear leukocytes	7.78e-11		1.766	AURKA,BTN3A1,CCL5,CD274,CD320,CDKN1A,CDKN2A,CEACAM1,CLEC11A,CSF1,CSF2,CSF3,CXCL2,DSG3,EFNA1,FLT3LG,HMOX1,HSPA1A/HSPA1B,ICAM1,IDO1,IFNL2,IGF2,IL12A,IL15,IL15RA,IL1B,IL23A,IL4I1,IL6,ISG15,ISG20,KLF4,LGALS9,LST1,MIF,MYD88,NFATC2,NFKBIA,PDE4D,PIM1,PLA2G6,SDC4,SPP1,TGFB2,THBS1,TNF,TNFRSF1B,TNFRSF9,TNFSF10,TNFSF13B,TNFSF14,ULBP1,VAV3,VCAM1	54
Cell Death and Survival	Cell death of tumor cell lines	7.24e-35		1.757	ABL2,ADAR,ADI1,ADM,AKAP12,ANGPTL4,ANKRD1,AP2M1,AREG,ASNS,ATF3,ATF4,AURKA,BACH1,BACH2,BAD,BBC3,BCL10,BCL2A1,BCL2L11,BCL2L12,BCL2L14,BCL3,BHLHE40,BIRC3,BIRC5,BMP2,BTG2,BUB1B,CAPNS1,CASP1,CASR,CAT,CAVIN3,CCL2,CCN1,CCN2,CCNB1,CDC20,CDC25C,CDC6,CDCA2,CDKN1A,CDKN2A,CDKN2C,CEACAM1,CENPF,CENPI,CFLAR,COX8A,CSF2,CXCL8,CYBA,CYLD,CYP1B1,DAB2IP,DANCR,DDX43,DDX58,DHCR24,DHCR7,DHFR,DSG3,DTYMK,DUSP1,EDN1,EGFR,EG…	296
Cellular Development,Cellular Growth and Proliferation,Connective Tissue Development and Function,Tissue Development	Cell proliferation of fibroblasts	1.1e-08		1.75	ADORA2A,AQP1,BMP2,CDKN1A,CDKN2A,CDKN2B,EGFR,EREG,FGF2,IGF2,IL6,LMNB1,MIF,MORC3,PARP10,PDGFA,PDGFB,PDGFD,PLAU,PLAUR,SOD2,SPRY2,TNF,TNFRSF11B,TNFSF15,VCAN	26
Cancer,Organismal Injury and Abnormalities	Lymphohematopoietic neoplasia	1.59e-08		1.741	ABHD17A,ABL2,ADAR,ADORA2A,ADRB2,ANGPTL4,APOBEC3D,ARHGEF28,ARID5B,ASAP2,ATF3,ATF4,AURKA,BACH2,BAD,BBC3,BCL10,BCL2L11,BCL2L14,BCL3,BCL9L,BIRC3,BIRC5,BMP2,BTG2,C1QTNF1,C1R,C2CD4B,C3,C4A/C4B,CALD1,CASP1,CCL2,CCL20,CCL22,CCL5,CCN1,CCNL1,CD22,CD274,CD69,CDC20,CDCA2,CDKN1A,CDKN2A,CDKN2B,CDKN2C,CENPF,CENPI,CFLAR,CHD2,CIITA,CLK1,COL16A1,CPNE1,CSF2,CSF3,CXCL1,CXCL10,CXCL11,CXCL8,CXCL9,CYB561,CYP1A1,CYP3A5,…	332
Cell Cycle,Gene Expression	Binding of protein binding site	4.66e-10		1.735	BATF2,BMP2,CRIP2,CSF2,EGFR,EGR1,ETS2,FGF2,FOS,FOXO3,GATA3,GDF15,GPX1,HSPA1A/HSPA1B,ID1,IER3,IFNB1,IL15,IL1A,IL1B,IL6,IRF1,ITGAM,JUN,MIER1,MIF,NFKBIA,NFKBIZ,PARP1,PNPT1,PTAFR,SOD2,SOX9,SP100,STAT1,TNF,VEGFA	37
Cell Death and Survival	Apoptosis of tumor cell lines	2.22e-34		1.704	ABL2,ADI1,ADM,AKAP12,ANGPTL4,ANKRD1,AP2M1,AREG,ASNS,ATF3,ATF4,AURKA,BACH1,BACH2,BAD,BBC3,BCL10,BCL2A1,BCL2L11,BCL2L12,BCL2L14,BCL3,BHLHE40,BIRC3,BIRC5,BMP2,CAPNS1,CASP1,CASR,CAT,CAVIN3,CCN1,CCN2,CCNB1,CDC20,CDC6,CDCA2,CDKN1A,CDKN2A,CDKN2C,CEACAM1,CENPF,CFLAR,COX8A,CSF2,CXCL8,CYLD,CYP1B1,DAB2IP,DANCR,DDX43,DDX58,DHCR24,DTYMK,DUSP1,EDN1,EGFR,EGOT,EGR1,EIF2AK2,ENDOG,EPHA2,EREG,ERN1,ETS1,ETS2,FASN,FB…	252
Connective Tissue Development and Function,Tissue Development	Growth of connective tissue	1.44e-16		1.703	ADORA2A,AQP1,AREG,AURKA,BMP2,CASR,CCL2,CCN1,CCN2,CD274,CDKN1A,CDKN2A,CDKN2B,CEACAM1,CSF1,CSF2,CXCL8,EDN1,EGFR,EIF2AK2,EREG,FGF2,FGFR3,FLT3LG,FOXO1,IDO1,IFNL2,IGF2,IL15,IL1A,IL1B,IL4I1,IL6,JAK2,KLF4,KLF9,LMNB1,LST1,MIF,MKI67,MORC3,MYH10,PARP10,PDGFA,PDGFB,PDGFD,PLA2G6,PLAU,PLAUR,PRKD2,SLC3A2,SMAD3,SOD2,SPRY2,TGFB2,TNF,TNFRSF11B,TNFRSF9,TNFSF10,TNFSF13B,TNFSF15,VCAN,ZFP36,ZFP36L1	64
Cancer,Hematological Disease,Organismal Injury and Abnormalities	Hematopoietic neoplasm	6.87e-08		1.701	ABHD17A,ABL2,ADAR,ADORA2A,ADRB2,ANGPTL4,APOBEC3D,ARHGEF28,ARID5B,ASAP2,ATF3,ATF4,AURKA,BACH2,BAD,BBC3,BCL10,BCL2L11,BCL2L14,BCL3,BCL9L,BIRC3,BIRC5,BMP2,BTG2,C1QTNF1,C1R,C2CD4B,C3,C4A/C4B,CALD1,CASP1,CCL2,CCL20,CCL22,CCL5,CCN1,CCNL1,CD22,CD274,CD69,CDC20,CDCA2,CDKN1A,CDKN2A,CDKN2B,CDKN2C,CENPF,CENPI,CFLAR,CHD2,CIITA,CLK1,COL16A1,CPNE1,CSF2,CSF3,CXCL1,CXCL10,CXCL11,CXCL8,CXCL9,CYB561,CYP1A1,CYP3A5,…	327
Cell Death and Survival	Apoptosis of T lymphocytes	1.03e-07		1.701	CCL5,CD274,CDKN2A,CIITA,ETS2,GPR132,ICAM1,IL15,IL1A,IL6,LGALS9,NFKB2,PARP1,PAWR,SIVA1,SPP1,STAT5A,TGFB2,TNF,TNFRSF1B,TNFSF10,TNFSF13B	22
Cellular Development,Cellular Growth and Proliferation,Lymphoid Tissue Structure and Development,Tissue Development	Proliferation of bone marrow cells	4.57e-07		1.698	BIRC5,BMP2,CCL20,CCNB1,CDKN1A,CDKN2A,CSF2,CSF3,FGF2,IL6,SKP2,TGFB2,TNF	13
Cellular Growth and Proliferation	Cell proliferation of hematopoietic cell lines	4.61e-07		1.67	BIRC5,CSF1,CSF2,CSF3,FGF2,FOXO1,IFNB1,IL15,IL6,LIF,LYN,NFKBIA,NKX3-1,PIM1,PIN1,PNPT1,SKP2,SOCS1,TNF,TNFSF15	20
Cancer,Organismal Injury and Abnormalities	Growth of tumor	5.58e-15		1.668	BIRC5,CASP1,CCL2,CCN1,CD274,CDKN1A,CDKN2A,CEACAM1,CSF2,CSF3,EDN1,EGFR,EGR1,EPHA2,FGF2,FOS,FOXO3,FST,GNA13,HES1,ID1,IER3,IGF2,IL15,IL1B,IL6,INHBA,JAG1,LGALS7/LGALS7B,LIF,MAPKAPK3,NKX3-1,NR4A2,PCOTH,PDGFB,PIN1,PLAUR,PLK1,PTGS2,PTK2B,SKP2,SLC3A2,SMAD3,SOD2,SPP1,SSTR2,TGFB2,THBS1,TNF,TNFSF10,TNFSF13B,VEGFA,VEGFC	53
Cardiovascular System Development and Function,Cell-To-Cell Signaling and Interaction	Binding of endothelial cells	6.52e-08		1.664	CCL2,CCL5,CCR1,CD274,CX3CL1,CXCL11,CXCL2,CXCL8,EGFR,F3,FGF2,FUT3,GATA3,GDF15,ICAM1,IL1A,IL1B,ITGAM,L1CAM,NFKBIA,PLAUR,PTAFR,RCAN1,RICTOR,SERPINE1,SPP1,STAT1,THBS1,TLR3,TNF,TSTA3,VCAM1,VEGFA	33
Cell Cycle	Ploidy	1.25e-07		1.619	AURKA,BIRC5,BUB1B,CDKN1A,CLK1,EDN1,EGFR,GATA6,LATS1,MYH10,NCAPD2,NME1,NUAK1,PIM1,PLK1,RASSF6,SPRY2,TACC3,TNF,TOP2A,TPX2,UGCG	22
Cell Signaling	I-kappaB kinase/NF-kappaB cascade	4.34e-09		1.609	BCL3,BIRC3,CARD16,CASP1,CPNE1,DAB2IP,IFIT5,IL1B,IRAK2,JMJD8,NFKBIA,NOD2,PELI1,RIOK3,RIPK2,STAT1,TICAM1,TLR3,TLR6,TNF,TNFAIP3,TNIP1,TRIM22,TRIM25,TRIM38,TRIM5,UBD,ZC3H12A	28
Neurological Disease	Progressive neurological disorder	7.28e-08		1.599	ADORA2A,ADRB2,AQP1,AREG,ATF4,B4GAT1,BAD,BCL2L11,BSCL2,BST2,C1R,C3,C4A/C4B,CASP1,CCL2,CCL5,CCN1,CCN2,CCNB1,CDKN1A,CDKN2A,CFLAR,CH25H,CHRNA5,CIITA,COPE,CXCL1,CXCL10,CXCL8,DBI,DDC,DDX60L,DHCR24,DHCR7,DHFR,EBP,EGR1,EGR2,EIF2AK2,EPHA2,EPSTI1,ETS2,F12,F3,FDFT1,FDPS,FGF2,FGFR3,FGFR4,FOXO1,FOXO3,GADD45A,GBP2,GJB1,HLA-F,HMOX1,HNRNPAB,HRH1,HSPA1A/HSPA1B,HTRA1,ICAM1,IFIT1,IFNB1,IFNL2,IGF2,IGFBP6,IL1A,IL1B,I…	155
Cardiovascular System Development and Function,Cellular Development,Cellular Function and Maintenance,Cellular Growth and Proliferation,Organismal Development,Tissue Development	Proliferation of endothelial cells	5.75e-08		1.58	ADM,BMP2,C3,CCL2,CDKN1A,CDKN2A,CEACAM1,CSF1,CXCL1,CXCL10,CXCL8,EDN1,ERN1,F12,F3,FGF2,FGFR3,FOXO1,FOXO3,FRS2,GATA6,GBP1,HMOX1,HRH1,IL1B,NR4A1,NR4A2,PDGFB,PIM1,PML,PRKD2,RCAN1,SERPINE1,SKP2,SPP1,STAT1,STAT5A,THBS1,TNF,TNFSF10,TNFSF15,VEGFA,VEGFC,ZNF580	44
Cancer,Cellular Development,Cellular Growth and Proliferation,Organismal Injury and Abnormalities,Tumor Morphology	Proliferation of tumor cells	6.99e-14		1.561	CASP1,CCN1,CD274,CDKN1A,CDKN2A,CEACAM1,CSF2,CSF3,EDN1,EGFR,EGR1,FGF2,FOS,FOXO3,FST,HES1,ID1,IER3,IGF2,IL15,IL1B,IL6,INHBA,JAG1,LGALS7/LGALS7B,LIF,NKX3-1,NR4A2,PCOTH,PDGFB,PIN1,PLAUR,PLK1,PTGS2,PTK2B,SKP2,SLC3A2,SMAD3,SPP1,SSTR2,TGFB2,THBS1,TNF,TNFSF10,TNFSF13B,VEGFA,VEGFC	47
Cell Death and Survival	Cell death of lymphoma cell lines	2.31e-12		1.513	BACH2,BAD,BBC3,BCL2L11,BIRC3,BIRC5,BMP2,BTG2,CAT,CDKN1A,CFLAR,CSF2,DUSP1,EIF2AK2,ERN1,FOXO1,GATA6,GNA13,GPX1,IDO1,IL6,IRF2,JAK2,JUN,LMNB1,LYN,NFKB1,NFKB2,NFKBIA,NR3C1,PDE4B,PLA2G6,PMAIP1,PML,PRDM1,SDC4,SOCS1,SOD2,STAT1,STAT2,TNF,TNFAIP3,TNFSF10,UGCG,WWOX	45
Lipid Metabolism,Small Molecule Biochemistry,Vitamin and Mineral Metabolism	Metabolism of terpenoid	1.51e-07		1.509	ACAT2,ALDH1A3,BMP2,CLN6,CYP1A1,CYP1B1,CYP2B6,CYP3A5,CYP51A1,DHCR24,DHCR7,EBP,ELOVL6,FASN,FDFT1,FDPS,FDXR,FGF2,FOXO1,G6PD,HSD17B14,HSD17B7,HSPA8,IDI1,IGF2,LSS,MVD,MVK,NR1I2,NSDHL,PMVK,RARRES2,SCD,SDC1,SDC4,SQLE,TM7SF2,TNF,WWOX	39
Cellular Development,Hematological System Development and Function,Lymphoid Tissue Structure and Development	Maturation of dendritic cells	1.15e-07		1.507	CSF2,DDX58,HSPA1A/HSPA1B,IFIH1,IL1B,IL6,INHBA,NFKB2,NGFR,STAT1,THBS1,TNF,TNFSF10,TNFSF14	14
Cell-To-Cell Signaling and Interaction	Adhesion of lymphoma cell lines	2.01e-08		1.494	CCL2,CXCL2,EGFR,FOXO1,GATA3,ICAM1,IL6,ITGAM,JUN,JUNB,NFKBIA,RCAN1,SDC1,TNF,VCAM1,VEGFA	16
Nucleic Acid Metabolism,Small Molecule Biochemistry	Metabolism of nucleotide	6.92e-07		1.493	ADM,ADM2,ADORA2A,ADRB2,ATP5F1D,ATP5MC3,ATP5MF,CASR,CCL2,CCNB1,CHCHD6,CMPK2,COX8A,CXCL10,DCTPP1,DNPH1,EPHA2,FASN,FDPS,G6PD,GMPPB,GNA13,GPX1,HMOX1,HSPA1A/HSPA1B,HSPA8,IL1B,INHBA,KYNU,NOCT,PRPS1,PTGER2,PTGS2,RAMP1,RICTOR,SAMHD1,SOD2,SSTR2,TNF,TSTA3,TYMS	41
Nucleic Acid Metabolism	Metabolism of nucleic acid component or derivative	3.96e-07		1.493	ADM,ADM2,ADORA2A,ADRB2,ATP5F1D,ATP5MC3,ATP5MF,CASR,CCL2,CCNB1,CHCHD6,CMPK2,COX8A,CXCL10,CYP1A1,CYP1B1,CYP3A5,DBI,DCTPP1,DNPH1,EPHA2,FASN,FDPS,G6PD,GMPPB,GNA13,GPX1,HMOX1,HSPA1A/HSPA1B,HSPA8,IL1B,INHBA,KYNU,NOCT,OAS2,OAS3,PRPS1,PTGER2,PTGS2,RAMP1,RICTOR,SAMHD1,SOD2,SSTR2,TK1,TNF,TSTA3,TYMP,TYMS	49
DNA Replication, Recombination, and Repair	Synthesis of DNA	6.61e-12		1.451	ADORA2A,AREG,BAD,BIRC5,CCL5,CCN1,CDC25C,CDKN1A,CDKN2A,CDKN2B,CDKN2C,CSF1,CSF2,CXCL10,CXCL8,EDN1,EGFR,FEN1,FGF2,FGFR4,FOS,GINS2,GLI2,HBEGF,HSPA8,IFNB1,IL1A,IL1B,IL6,INHBA,LIF,LIG1,NFKBIA,NR4A1,NR4A3,PCLAF,PDGFD,PEBP1,PLK1,POLD1,PTGS2,RECQL4,RFC2,RPA1,SDC4,SKP2,TGFB2,TNF,TRIO,VEGFA	50
Tissue Development	Development of epithelial tissue	2.1e-07		1.444	ADM,BMP2,C3,CCL2,CDKN1A,CDKN2A,CEACAM1,CSF1,CXCL1,CXCL10,CXCL8,EDN1,EGFR,ERN1,F12,F3,FGF2,FGFR3,FOXO1,FOXO3,FRS2,GATA6,GBP1,HMOX1,HRH1,ID1,IL1B,KLF4,NME1,NR4A1,NR4A2,PDGFB,PIM1,PIN1,PML,PRKD2,RCAN1,SERPINE1,SKP2,SPP1,STAT1,STAT5A,THBS1,TNF,TNFSF10,TNFSF15,VCAM1,VEGFA,VEGFC,ZEB1,ZNF580	51
Cell Death and Survival	Apoptosis of hematopoietic cell lines	3.31e-11		1.435	ARID5B,BAD,BCL2L11,BIRC3,CCL5,CD69,CFLAR,CSF2,EIF2AK2,FLT3LG,FOXO1,HES1,IFIH1,IL15,IL32,IL6,JAK2,LYN,NFKBIA,PML,PNPT1,STAT5A,TGFB2,TNF,TNFAIP3,TNFRSF1B,TNFSF10,TNFSF15	28
Cell Death and Survival	Cell death of T lymphocytes	4.89e-07		1.325	CCL5,CD274,CDKN2A,CIITA,EFNA1,ETS2,GPR132,ICAM1,IL15,IL1A,IL6,LGALS9,NFKB2,PARP1,PAWR,SIVA1,SPP1,STAT5A,TGFB2,TNF,TNFRSF1B,TNFSF10,TNFSF13B	23
Cellular Growth and Proliferation	Cytostasis	1.66e-10		1.318	BHLHE40,BIRC5,CCN1,CDKN1A,CDKN2A,CDKN2C,CEACAM1,CTH,DDX58,EGFR,EIF2AK2,ETS1,FOXO3,ID1,IFI16,IFIH1,IFNB1,IL6,IRF1,IRF2,JAG1,JAK2,KLF6,LATS1,LATS2,LIF,MIF,MXD1,NFATC2,NFKBIA,NME1,NME3,NR1I2,PARP1,PER1,PPP1R15A,REL,RERG,SMAD3,STAT1,TOP2A,ZNF217	42
Cell Death and Survival	Apoptosis of prostate cancer cell lines	4.86e-20		1.296	ADI1,AKAP12,BAD,BCL2A1,BCL2L11,BCL3,BIRC3,BIRC5,BMP2,CAT,CDKN1A,CDKN2A,CFLAR,DAB2IP,EDN1,EGFR,EGR1,ETS2,FASN,FOS,FOSL1,FOXO1,FOXO3,FST,GADD45A,GDF15,GLI2,HBEGF,HSPA1A/HSPA1B,ID1,IL6,INHBA,JUN,KLF6,MME,NFKBIA,NGFR,NR3C1,NR4A1,PARP1,PAWR,PEBP1,PER1,PIM1,PLAU,PLAUR,PMAIP1,PTGS2,SOD2,ST3GAL1,STAT5A,STUB1,TLR3,TNF,TNFRSF11B,TNFSF10,TYMP	57
Cell Death and Survival	Apoptosis of lymphoma cell lines	6.13e-12		1.275	BACH2,BAD,BBC3,BCL2L11,BIRC3,BIRC5,BMP2,CAT,CDKN1A,CFLAR,CSF2,DUSP1,EIF2AK2,ERN1,FOXO1,GATA6,GNA13,IDO1,IL6,JAK2,JUN,LMNB1,LYN,NFKB1,NFKB2,NFKBIA,PDE4B,PLA2G6,PMAIP1,PML,PRDM1,SDC4,SOCS1,STAT1,STAT2,TNF,TNFAIP3,TNFSF10,UGCG,WWOX	40
Cancer,Cell Death and Survival,Organismal Injury and Abnormalities,Tumor Morphology	Cell death of tumor cells	6.23e-12		1.268	B4GALT5,BAD,BCL2L11,BIRC5,BMP2,BUB1B,CASP1,CAT,CD22,CDC45,CDC6,CDKN1A,CDKN2A,CEACAM1,CFLAR,CSF2,CXCL8,EGFR,ETS1,FLT3LG,FOXO1,HBEGF,HES1,HMOX1,IFNB1,IL15,IL6,INHBA,JAG1,JAK2,JUN,NAMPT,NGFR,NR4A1,NR4A2,PARP1,PLK1,PMAIP1,PTGS2,PTK2B,TNF,TNFSF10,TNFSF13B,VCAM1,VEGFA,VEGFC	46
Cellular Development,Cellular Growth and Proliferation	Proliferation of leukemia cell lines	5.24e-13		1.254	BIRC5,CAT,CCL22,CCNB1,CDKN1A,CLEC11A,CSF2,CSF3,DUSP1,EGR1,FGF2,FLT3LG,FOSL2,FOXO1,FOXO3,HES1,HMOX1,ID1,IGF2,IL15,IL15RA,IL1B,IL23A,IL6,INHBA,IRF1,JAK2,JUN,LYN,NDUFB11,NFKB1,NFKBIA,NKX3-1,NR3C1,PAWR,PIM1,PLAU,PLK1,PRDM1,SERPINB2,SH2B3,SKP2,SOX4,STAT5A,STUB1,TIAM2,TNF,TNFSF10,TXNIP,USP18,VEGFA,VEGFC,WWOX	53
Cancer,Organismal Injury and Abnormalities	Growth of malignant tumor	5.57e-13		1.239	BIRC5,CASP1,CCL2,CCN1,CD274,CDKN2A,CEACAM1,CSF2,CSF3,EGFR,EGR1,FGF2,FOS,FOXO3,HES1,ID1,IER3,IGF2,IL15,IL1B,IL6,INHBA,JAG1,LGALS7/LGALS7B,LIF,MAPKAPK3,NKX3-1,NR4A2,PCOTH,PDGFB,PIN1,PLAUR,PLK1,PTK2B,SKP2,SMAD3,SPP1,TGFB2,THBS1,TNF,TNFSF10,VEGFA,VEGFC	43
Cell-To-Cell Signaling and Interaction	Activation of connective tissue cells	1.4e-07		1.23	CCN2,CSF1,CSF2,EDN1,ERN1,FGF2,IGF2,IL1B,IL32,IL6,TGFB2,TNF	12
Cell Morphology,Tissue Development	Tubulation of cells	6.75e-09		1.225	AMIGO2,ANGPTL4,B4GALT5,CASP1,CDKN2A,CXCL1,CXCL10,CXCL8,EDN1,EPHA2,FGF2,FOXO1,FOXO3,GBP1,HRH1,HS6ST1,ID1,IL1A,IL6,MMP13,NR4A1,PARP1,PLAUR,PML,PTAFR,SEMA3A,STARD13,USP18,VEGFA,VEGFC	30
Cardiovascular System Development and Function,Cell Morphology,Cellular Development,Organismal Development,Tissue Development	Tubulation of endothelial cells	2.8e-08		1.222	AMIGO2,CDKN2A,CXCL1,CXCL10,CXCL8,EDN1,FGF2,FOXO1,FOXO3,GBP1,HRH1,HS6ST1,ID1,IL1A,IL6,MMP13,NR4A1,PARP1,PLAUR,PML,PTAFR,STARD13,USP18,VEGFA,VEGFC	25
Cellular Development,Cellular Growth and Proliferation,Connective Tissue Development and Function,Tissue Development	Development of connective tissue cells	2.64e-07		1.22	BMP2,CSF1,CSF2,CXCL11,FGF2,GNA13,ID1,IL1A,IL6,KLF4,LIF,NFKB1,STAT1,TGFB2,TNF,TNFRSF11B,VCAM1,VCAN	18
Cell Death and Survival	Cell viability of lung cancer cell lines	2.64e-07		1.198	ATF3,BCL2L11,BIRC5,CDKN1A,EGFR,EPHA2,FGF2,FGFR3,HBEGF,HMOX1,IFNL1,IFNL2,IGF2,IL6,KLF5,LAMB3,LYN,NFKB2,PARP1,PHB,PIM1,PIM3,PLK1,PTGS2,PTK2B,RICTOR,SRGN,TNFSF10,TRIM69,UBD	30
Cell Death and Survival	Apoptosis	1.6e-40		1.179	ABL2,ADI1,ADM,ADORA2A,AKAP12,AMIGO2,ANGPTL4,ANKRD1,AP2M1,APOL6,AQP1,AREG,ARHGEF19,ARID5B,ASNS,ATAD3A,ATF3,ATF4,AURKA,B4GALT5,BACH1,BACH2,BAD,BBC3,BCL10,BCL2A1,BCL2L11,BCL2L12,BCL2L14,BCL3,BHLHE40,BIRC3,BIRC5,BMP2,C3,CAPNS1,CASP1,CASR,CAT,CAVIN3,CCL2,CCL5,CCN1,CCN2,CCNB1,CD22,CD274,CD69,CDC20,CDC25C,CDC45,CDC6,CDCA2,CDKN1A,CDKN2A,CDKN2C,CEACAM1,CEACAM5,CENPF,CFLAR,CIITA,CITED2,COX8A,CSF1,CSF2,CSF3…	337
Cell Death and Survival	Cell viability of breast cancer cell lines	1.47e-09		1.177	ABL2,AURKA,BIRC5,BTG2,BUB1B,CCL2,CCN2,CDKN1A,CDKN2A,CHCHD6,DUSP1,EGFR,EGOT,ERRFI1,FASN,GDF15,GPX1,IRS2,JAK2,JUN,KIFC1,LYN,NDUFA13,NEAT1,NME3,NR1D1,NR3C1,NT5C3A,PARP1,PGRMC1,PIM1,PLK1,PRDX2,PTGS2,PTK2B,RICTOR,SCD,SDC1,SMAD3,SOD2,TNF,TNFSF10,TPX2,UGCG,VEGFA,WWOX	46
Cellular Development,Cellular Growth and Proliferation	Cell proliferation of carcinoma cell lines	9.86e-08		1.098	AJUBA,AREG,ASNS,BAD,BBC3,BIRC5,BMP2,CCL2,CCN1,CCN2,CDCA2,CDKN1A,CDKN2A,CEACAM1,CSF2,CSF3,CXXC4,DDX58,DLC1,DLGAP5,DNAJB4,DSG3,EDN1,EGFR,EPHA2,EREG,F3,FADS2,FGF2,FGFR3,FOSL1,FOXO1,FOXO3,GATA6,H1-3,HAND1,HMOX1,HPGD,ID1,IGF2,IL1A,IL1B,INHBA,IRF1,IRF6,JUN,LIF,MALAT1,MIR31HG,NAMPT,NDUFA4L2,NFKBIA,NR4A1,NR4A2,PARD6A,PGRMC1,PLK1,PTAFR,PTGS2,PTK2B,REL,SAMD9L,SCD,SH2B3,SIK1/SIK1B,SKP2,SLC3A2,SOX9,SPP1,SSTR…	77
Cancer,Organismal Injury and Abnormalities	Advanced malignant solid tumor	6.24e-12		1.067	ABL2,ADAR,ARID5B,BCL10,C1R,C3,C4A/C4B,CALD1,CARD16,CCL2,CCN1,CCN2,CD274,CDKN2A,CDKN2C,CDKN3,CEACAM5,CLDN2,CRYZ,CXCL8,CXCL9,CYP3A5,CYP51A1,DHFR,DLGAP5,EDN1,EGFR,EPHA2,FASN,FDFT1,FDPS,FGF2,FGFR3,FGFR4,FOXO1,FST,FSTL3,FUT3,GATA3,GATA6,GDF15,H2AX,HMOX1,HTRA1,ICAM1,IDO1,IFITM2,IGF2,IL15,IL1A,IL1B,IL22RA1,IL6,JAG1,JAK2,JUN,KDM6A,KIF20A,KLF4,KLF6,LSM7,LTB,LYN,MALAT1,MAP3K13,MME,NFKB1,NR3C1,NUAK1,PARP1,P…	117
Cell Death and Survival	Apoptosis of leukocytes	4.9e-14		1.021	BCL2L11,BIRC3,CCL5,CD274,CDKN2A,CFLAR,CIITA,CSF1,CSF2,CSF3,CXCL1,CXCL8,EIF2AK2,ETS2,GBP1,GPR132,ICAM1,IFNB1,IFNL1,IL15,IL1A,IL1B,IL6,ITGAM,JAK2,KLF4,LGALS9,LYN,NAMPT,NFKB2,PARP1,PAWR,PIM1,PIN1,SIVA1,SOD2,SPP1,STAT5A,TGFB2,TLR3,TNF,TNFRSF1B,TNFRSF9,TNFSF10,TNFSF13B,TNFSF15,VAV3	47
Cell Death and Survival	Necrosis of prostate cancer cell lines	8.81e-22		1.014	ADI1,AKAP12,BAD,BCL2A1,BCL2L11,BCL3,BIRC3,BIRC5,BMP2,CASP1,CAT,CCL2,CDKN1A,CDKN2A,CFLAR,DAB2IP,EDN1,EGFR,EGR1,ETS2,FASN,FDFT1,FOS,FOSL1,FOXO1,FOXO3,FST,GADD45A,GDF15,GLI2,HBEGF,HSPA1A/HSPA1B,ID1,IL6,INHBA,JUN,KLF6,MCM7,MME,NFKB2,NFKBIA,NGFR,NR3C1,NR4A1,PARP1,PAWR,PEBP1,PER1,PIM1,PLAU,PLAUR,PMAIP1,PTGS2,SOD2,ST3GAL1,STAT5A,STUB1,TGFB2,TLR3,TNF,TNFRSF11B,TNFSF10,TYMP,VEGFC	64
Cellular Movement	Invasion of prostate cancer cell lines	1.64e-09		1.009	B4GAT1,CXCL11,CXCL8,DANCR,DPYSL3,EFNA1,EGFR,EGR1,EPHA2,ETS2,FGF19,FGFR4,GDF15,HMOX1,ID1,KLF4,MIF,MX1,NFKBIA,PEBP1,PIN1,PLAU,PLAUR,PML,SKP2,SOX9,SPDEF,SPP1,SPRY2,TNF,TNFSF10	31
Cancer,Organismal Injury and Abnormalities	Advanced extracranial solid tumor	1.09e-12		1	ABL2,BCL10,C1R,C4A/C4B,CARD16,CCL2,CCN1,CCN2,CD274,CDKN2A,CDKN2C,CDKN3,CEACAM5,CLDN2,CRYZ,CXCL8,CXCL9,CYP3A5,DHFR,DLGAP5,EDN1,EGFR,EPHA2,FDFT1,FDPS,FGF2,FGFR3,FGFR4,FST,FSTL3,GATA6,GDF15,H2AX,HMOX1,HTRA1,ICAM1,IDO1,IFITM2,IL15,IL1A,IL1B,IL22RA1,IL6,JAG1,JAK2,KIF20A,KLF6,LSM7,LTB,LYN,MALAT1,MME,NFKB1,NR3C1,NUAK1,PARP1,PDGFA,PLAT,PLAU,PLK1,POLD1,PTAFR,PTGS2,PTK2B,PTX3,RICTOR,RNF144B,RRM2,S100P,SCD,…	100
Cell Death and Survival	Cell death of colorectal cancer cell lines	2.29e-12		0.981	ATF3,BBC3,BCL10,BCL2L11,BCL2L14,BIRC5,CASP1,CAVIN3,CCNB1,CDC20,CDC6,CDKN1A,CDKN2A,CEACAM1,CFLAR,COX8A,CYBA,DTYMK,EDN1,EGFR,EGR1,ENDOG,ETS1,FASN,FDXR,FGF2,FOXO3,G0S2,GADD45A,GATA6,GDF15,HMOX1,IFNB1,IGF2,IL1A,IL1B,LGALS7/LGALS7B,MIF,NAA38,NFKBIA,NR1I2,NR4A2,NUAK1,PARP1,PDE4B,PELI1,PMAIP1,PML,PPP1R15A,PRKD2,PRPS1,PTGS2,RASSF6,RICTOR,SGK1,SLC9A3R1,SOD2,SOX9,SPP1,STAT1,TK1,TNF,TNFSF10,TNFSF14,TP53BP2,…	67
Cardiovascular System Development and Function,Cell Morphology,Cellular Development,Organismal Development,Tissue Development	Tubulation of vascular endothelial cells	3.13e-07		0.974	AMIGO2,CXCL1,CXCL10,CXCL8,FGF2,FOXO1,FOXO3,HRH1,HS6ST1,ID1,IL1A,MMP13,NR4A1,PARP1,PML,PTAFR,STARD13,USP18,VEGFA,VEGFC	20
Tissue Development	Growth of epithelial tissue	5.33e-12		0.972	ADM,ADORA2A,AREG,BAD,BCL2A1,BMP2,C3,CASR,CCL2,CDKN1A,CDKN2A,CDKN2B,CEACAM1,CSF1,CXCL1,CXCL10,CXCL8,DAB2IP,DLC1,EDN1,EGFR,EREG,ERN1,F12,F3,FGF2,FGFR3,FOXO1,FOXO3,FRS2,GATA6,GBP1,HBEGF,HMOX1,HRH1,ID1,IL1B,IL6,INHBA,KLF9,LMNB1,MKI67,NME1,NR4A1,NR4A2,PARP1,PDGFB,PIM1,PIN1,PML,PRKD2,PTAFR,RCAN1,SERPINE1,SKP2,SMAD3,SPP1,STAT1,STAT5A,TGFB2,THBS1,TNF,TNFSF10,TNFSF15,VEGFA,VEGFC,ZFP36,ZFP36L1,ZNF580	69
Cancer,Organismal Injury and Abnormalities	Solid tumor	5.92e-11		0.967	AADAT,ABHD17A,ABL2,ABTB2,AC0040692,AC00913321,ACAT2,ACKR4,ACP7,ACSS2,ACTBL2,ACTN2,ADAM8,ADAR,ADAT3,ADCK5,ADI1,ADM,ADM2,ADORA2A,ADRB2,AFF4,AGFG2,AGMAT,AGR3,AIF1L,AJUBA,AKAP12,AKR7A2,ALDH16A1,ALDH1A3,ALDH1L2,ALG1,ALKBH7,ALYREF,AMDHD2,AMIGO2,AMOTL2,ANAPC15,ANGPTL4,ANKRD1,ANKRD12,ANKRD33B,ANKRD54,ANKS4B,ANTKMT,ANXA10,ANXA13,ANXA9,AP2M1,AP2S1,APOBEC3D,APOBEC3F,APOBEC3G,APOL3,APOL4,APOL6,APRT,AQP1,AREG…	1190
Cell Death and Survival	Apoptosis of blood cells	1.86e-13		0.876	BCL2L11,BIRC3,CCL5,CD274,CDKN2A,CFLAR,CIITA,CSF1,CSF2,CSF3,CXCL1,CXCL8,EIF2AK2,ETS2,GBP1,GPR132,ICAM1,IFNB1,IFNL1,IL15,IL1A,IL1B,IL6,ITGAM,JAK2,KLF4,LGALS9,LYN,NAMPT,NFKB2,PARP1,PAWR,PIM1,PIN1,PML,SIVA1,SOD2,SPP1,STAT5A,TGFB2,TLR3,TNF,TNFRSF1B,TNFRSF9,TNFSF10,TNFSF13B,TNFSF15,VAV3	48
Cell Death and Survival	Apoptosis of myeloma cell lines	5.17e-10		0.864	ATF4,AURKA,BCL2L11,BMP2,FGFR3,FOXO3,IFI6,IFNB1,IL6,JUN,KLF10,KLF9,NR3C1,NR4A1,PARP14,PMAIP1,PRDM1,PTK2B,RELB,SDC1,TNF,TNFRSF11B,TNFSF10,TNFSF13B,TOP2A	25
Cell Cycle	Polyploidization of cells	9.13e-07		0.863	AURKA,BIRC5,BUB1B,CDKN1A,PIM1,RASSF6,TOP2A,TPX2	8
Cell Death and Survival	Apoptosis of colorectal cancer cell lines	9.62e-10		0.843	ATF3,BBC3,BCL10,BCL2L11,BCL2L14,BIRC5,CASP1,CAVIN3,CCNB1,CDKN1A,CDKN2A,CEACAM1,CFLAR,COX8A,DTYMK,EDN1,EGFR,EGR1,ENDOG,ETS1,FASN,FDXR,FGF2,FOXO3,G0S2,GADD45A,GATA6,GDF15,IGF2,IL1A,IL1B,LGALS7/LGALS7B,MIF,NFKBIA,NR4A2,PARP1,PDE4B,PMAIP1,PML,PPP1R15A,PRKD2,PRPS1,PTGS2,RASSF6,RICTOR,SGK1,SLC9A3R1,SOX9,SPP1,STAT1,TNF,TNFSF10,TP53BP2,TRIM25	54
DNA Replication, Recombination, and Repair	Degradation of DNA	1.34e-07		0.843	ADM,BIRC5,CDKN1A,CDKN2A,CSF2,DUSP1,EIF2AK2,GPX1,H1-0,IL6,INHBA,ISG20,JUN,NFKBIA,NR3C1,PARP1,PIN1,PML,PTGS2,SNCA,SOD2,STAT1,TNF,TNFSF10,TREX1	25
Cell Death and Survival	Cell death of neuroblastoma cell lines	1.1e-08		0.794	ADM,ATF4,BAD,BBC3,BIRC5,CAT,CDKN1A,EGFR,EIF2AK2,ENDOG,FGF2,FOXO3,HSPA1A/HSPA1B,IL1B,IL6,JUN,MIF,NFKBIA,NGFR,PARP1,PEBP1,PMAIP1,PRDX2,RCAN1,SNCA,SOD2,SPP1,STUB1,TNF,TNFRSF1B,TNFSF10,TUBA1A,UGCG,VEGFA	34
Cell Death and Survival	Cell death of fibrosarcoma cell lines	1.12e-10		0.791	BCL2A1,BCL2L11,BIRC3,BIRC5,BUB1B,CDKN1A,CFLAR,DDX58,EIF2AK2,NAMPT,NFKB2,NFKBIZ,PMAIP1,REL,SOD2,STAT1,STAT2,TNF,TNFSF10,TOP2A,TRAF1	21
Cell Death and Survival,Endocrine System Disorders,Gastrointestinal Disease,Organismal Injury and Abnormalities	Apoptosis of islet cells	4.31e-07		0.778	BBC3,BCL2L11,IFNB1,IL1B,MANF,NFKBIA,NMI,THBS1,TNF,UBD	10
Cell Death and Survival	Apoptosis of fibrosarcoma cell lines	2.51e-09		0.708	BCL2A1,BCL2L11,BIRC3,BIRC5,CDKN1A,CFLAR,DDX58,EIF2AK2,NFKB2,PMAIP1,REL,SOD2,STAT1,STAT2,TNF,TNFSF10,TRAF1	17
Cell Cycle,Gene Expression	Binding of DNA	4.23e-16		0.695	ALYREF,ATF3,BATF2,BMP2,BTG2,CAT,CDKN1A,CDKN2A,CFLAR,CRIP2,CSF2,CYP1A1,CYP1B1,CYP2B6,DDX58,EGFR,EGR1,ETS1,ETS2,F3,FGF2,FOS,FOXO3,GATA3,GDF15,GPX1,HSPA1A/HSPA1B,ID1,IER3,IFI16,IFNB1,IL15,IL1A,IL1B,IL32,IL6,IRF1,IRF7,ITGAM,JUN,JUNB,MIER1,MIF,NFKB1,NFKBIA,NFKBIE,NFKBIZ,NR3C1,NR4A1,NR4A2,OAS1,PARP1,PELI1,PHB,PIN1,PLAU,PNPT1,PRDM1,PTAFR,RAD54L,REL,RELB,SOCS1,SOD2,SOX9,SP100,SPP1,STAT1,TAGLN,TNF,TNFAIP3…	76
Cell Cycle	Interphase of cervical cancer cell lines	7.78e-07		0.695	CCNB1,CDC25C,CDC6,CDKN1A,CDKN3,IFNB1,LATS1,LATS2,MCM7,NFKBIA,OGA,PCLAF,PIN1,PLK1,PML,PPP2R2A,RPA1,S100P,SPRY2,TNF,TRIM21	21
Cell Cycle	G1 phase of tumor cell lines	9.79e-08		0.691	BAD,BHLHE40,BMP2,BTG2,CAVIN3,CCN1,CDC25C,CDC6,CDCA2,CDKN1A,CDKN2A,CDKN2B,CDKN3,CSF2,CYP1B1,DAB2IP,DANCR,EGFR,EGOT,EIF2AK2,ETS1,FASN,FGF2,FOXO1,GATA3,GDF15,HES1,IGF2,IL1A,IL6,JAK2,JUN,KLF10,KLF4,MIR31HG,MXD1,NFKBIA,NUAK1,PARP1,PLSCR1,RASSF6,SKP2,SPP1,SPRY2,TNF,TUSC2,TYMS,UBL5	48
Cellular Development,Cellular Growth and Proliferation	Cell proliferation of ovarian cancer cell lines	3.88e-07		0.68	ATF3,BIRC5,CCN1,CDKN1A,CDKN2A,CSF2,CXCL8,CYP1A1,DLC1,DLGAP5,EDN1,EGFR,FBXO32,FOSL1,FOXO3,FST,GDF15,H1-3,HBEGF,IGF2,IL6,INHBA,KLF6,OGA,PTAFR,SH2B3,SKP2,SOD2,SPP1,TNFSF10	30
Lipid Metabolism,Small Molecule Biochemistry,Vitamin and Mineral Metabolism	Steroid metabolism	7.18e-09		0.633	ACAT2,BMP2,CLN6,CYP1A1,CYP1B1,CYP2B6,CYP3A5,CYP51A1,DHCR24,DHCR7,EBP,ELOVL6,FASN,FDFT1,FDPS,FDXR,FGF2,G6PD,HSD17B14,HSD17B7,HSPA8,IDI1,IGF2,LSS,MVD,MVK,NR1I2,NSDHL,PMVK,SCD,SQLE,TM7SF2,TNF,WWOX	34
Cell Death and Survival	Apoptosis of connective tissue cells	4.48e-07		0.625	ADM,ATF3,BBC3,BCL2L11,BIRC3,BIRC5,BMP2,CDKN1A,CDKN2A,CFLAR,CSF1,DUSP1,FOXO1,IL1A,IL1B,PDGFB,PDGFD,TGFB2,TNF,TNFRSF11B,TNFSF10,TNFSF14,TRAF1,VEGFA	24
Cell Death and Survival	Apoptosis of breast cancer cell lines	1.08e-13		0.625	ABL2,ADM,BACH1,BAD,BCL10,BCL2L11,BCL2L12,BIRC3,BIRC5,CASP1,CASR,CAT,CCN1,CCN2,CDKN1A,CDKN2A,CEACAM1,CFLAR,CYLD,DUSP1,EGFR,EPHA2,ETS2,FASN,FBXO32,FGF2,FOXO3,GADD45A,HDAC9,HMOX1,IER3,IFI16,IFNB1,IL17RB,IRF1,JUN,KLF4,KLF5,KPNA2,LATS1,MIF,NDUFA13,NEDD9,NFKBIA,NME1,OAS3,PARP1,PDE4D,PEBP1,PHB,PIM1,PLK1,PMAIP1,PRKD2,PTGS2,RIPK2,SDC1,SIVA1,SOD2,STAT1,STAT5A,TGFB2,TLR3,TNF,TNFSF10,TYMS,UGCG,VEGFA	68
Cell Death and Survival	Apoptosis of endocrine cells	8.9e-07		0.594	BBC3,BCL2L11,IFNB1,IL1B,MANF,NFKBIA,NMI,TCIM,THBS1,TNF,UBD	11
Organismal Survival	Survival of organism	6.5e-11		0.575	AREG,ARRDC4,BAD,BIRC5,CAVIN3,CCL2,CCN2,CD274,CDKN2A,CEACAM1,CSF3,CXCL10,CXCL11,CXCL9,CYP2B6,CYP3A5,DEFB4A/DEFB4B,DUSP10,EGFR,EPHA2,EREG,ETS1,ETS2,FGFR4,FOXO1,HMOX1,ICAM1,IL6,KLF5,LGALS9,MKI67,MME,MYD88,NAMPT,NLRC5,NR4A3,PTGS2,PTX3,SERPINE1,SOD2,SOX4,SPP1,SRSF2,TNF,TNFSF10,TOP2A,TREX1,TYMS,VEGFA	49
Cell Death and Survival	Cell viability of carcinoma cell lines	2.89e-08		0.574	BCL2L11,BIRC5,BMP2,CAT,CDKN1A,CYP3A5,DUSP1,EGFR,EPHA2,FASN,FGF2,FGFR3,HBEGF,HMOX1,IFNL1,IFNL2,IGF2,IL1A,IL6,KLF5,LAMB3,LYN,NFKBIA,PARP1,PHB,PIM1,PIM3,PLK1,PMAIP1,PTGS2,PTK2B,RICTOR,SAT1,TNF,TNFSF10,TRIM69,UBD	37
Cell Death and Survival,Organismal Injury and Abnormalities	Necrosis of epithelial tissue	1.01e-20		0.57	ADM,AMIGO2,ATF3,BAD,BCL10,BCL2A1,BCL2L11,BIRC3,BIRC5,CASP1,CASR,CAT,CDKN1A,CDKN2A,CENPF,CFLAR,CITED2,CSF3,CXCL8,DAB2IP,DSG3,EGFR,EIF2AK2,EMP2,EMP3,EPHA2,ERN1,FASN,FGF19,FGF2,FGFR4,FOXO1,FOXO3,GATA3,GATA6,GLI2,IER3,IFIH1,IL15,IL1B,IL32,IRF1,JAK2,JUN,KLF4,KLF5,LGALS7/LGALS7B,LYN,MAP3K8,MIF,NAMPT,NDUFAB1,NFKB1,NFKBIA,NR4A3,NRGN,OAS1,OAS2,OAS3,PARP1,PAWR,PLAT,PLAU,PLAUR,PMAIP1,PPP1R15A,PRDX2,PTAFR,PT…	91
Cell Death and Survival	Cell death of breast cancer cell lines	1.61e-13		0.553	ABL2,ADM,BACH1,BAD,BCL10,BCL2L11,BCL2L12,BIRC3,BIRC5,CASP1,CASR,CAT,CCN1,CCN2,CDC6,CDKN1A,CDKN2A,CEACAM1,CFLAR,CYLD,DUSP1,EGFR,EPHA2,ETS2,FASN,FBXO32,FGF2,FOXO3,FRMD6,GADD45A,HDAC9,HMOX1,HSPA1A/HSPA1B,IER3,IFI16,IFNB1,IL17RB,IRF1,JUN,KLF4,KLF5,KPNA2,LATS1,MIF,NDUFA13,NEDD9,NFKBIA,NME1,OAS3,PARP1,PCK2,PDE4D,PEBP1,PGRMC1,PHB,PIM1,PLK1,PMAIP1,PML,PRKD2,PTGS2,RIPK2,RNASEH2C,SDC1,SGK1,SIVA1,SOD2,STAT1…	76
Cancer,Cellular Development,Cellular Growth and Proliferation,Organismal Injury and Abnormalities,Tumor Morphology	Proliferation of cancer cells	1.02e-10		0.548	CCN1,CD274,CDKN2A,CEACAM1,CSF2,CSF3,EGFR,EGR1,FGF2,FOS,FOXO3,ID1,IER3,IGF2,IL1B,IL6,INHBA,JAG1,LGALS7/LGALS7B,LIF,NR4A2,PCOTH,PDGFB,PIN1,PLAUR,PLK1,PTK2B,SKP2,SMAD3,SPP1,TGFB2,THBS1,TNF,TNFSF10,VEGFA	35
DNA Replication, Recombination, and Repair	Metabolism of DNA	1.46e-09		0.527	ADM,BIRC5,CDC45,CDC6,CDKN1A,CDKN2A,CSF2,CXCL8,DUSP1,EGFR,EIF2AK2,EREG,FEN1,GLI2,GPX1,H1-0,IFNL1,IL6,INHBA,ISG20,JUN,KPNA2,MCM3,MCM4,MCM5,MCM6,MCM7,NFKBIA,NR3C1,ORC1,PARP1,PCLAF,PIN1,PLK1,PML,POLD1,POLD2,POLE4,PTGS2,RECQL4,RFC2,RHNO1,RPA1,SNCA,SOD2,STAT1,TNF,TNFSF10,TREX1,ZBTB38	50
Cellular Development,Cellular Growth and Proliferation	Development of tumor cell lines	4.61e-15		0.483	AKAP12,ANKRD1,ATF3,BACH2,BCL2L11,BIRC5,CCN1,CDKN1A,CDKN2A,CDKN2B,CEACAM5,CETN2,DDX43,DLC1,DSG3,DUSP1,DUSP5,EDN1,EGFR,EPHA2,ERRFI1,ESPL1,ETS1,FGF19,FGF2,FGFR3,FOS,FOXO3,FRMD6,GADD45A,GADD45B,GEM,GNA13,GSE1,H1-3,H2AX,HPGD,HSPA1A/HSPA1B,ID1,IFI16,IFITM3,IL1A,IL6,JAG1,JAK2,JUN,KLF4,KLF6,KPNA2,KRT8,LGALS7/LGALS7B,LOC105371267,NFKBIA,NGFR,NKX3-1,NR4A1,PARP1,PHB,PIN1,PLAU,PLAUR,PLK1,PSRC1,PTAFR,PTGS2,RR…	82
Cell Death and Survival,DNA Replication, Recombination, and Repair	Fragmentation of DNA	5.89e-08		0.48	ADM,BIRC5,CDKN1A,CDKN2A,CSF2,DUSP1,EIF2AK2,GPX1,H1-0,IL6,INHBA,JUN,NFKBIA,NR3C1,PARP1,PIN1,PML,PTGS2,SNCA,SOD2,STAT1,TNF,TNFSF10,TREX1	24
Cancer,Organismal Injury and Abnormalities	Non-melanoma solid tumor	3.38e-13		0.479	AADAT,ABHD17A,ABL2,ABTB2,AC0040692,AC00913321,ACAT2,ACKR4,ACP7,ACSS2,ACTBL2,ACTN2,ADAM8,ADAR,ADAT3,ADCK5,ADI1,ADM,ADM2,ADORA2A,ADRB2,AFF4,AGFG2,AGMAT,AGR3,AIF1L,AJUBA,AKAP12,AKR7A2,ALDH16A1,ALDH1A3,ALDH1L2,ALG1,ALKBH7,ALYREF,AMDHD2,AMIGO2,AMOTL2,ANGPTL4,ANKRD1,ANKRD12,ANKRD33B,ANKRD54,ANKS4B,ANTKMT,ANXA10,ANXA13,ANXA9,AP2M1,AP2S1,APOBEC3D,APOBEC3F,APOBEC3G,APOL3,APOL4,APOL6,APRT,AQP1,AREG,ARHGEF1…	1167
Cell Death and Survival	Cell death of myeloma cell lines	8.59e-11		0.478	ATF4,AURKA,BCL2L11,BMP2,FGFR3,FOXO3,IFI6,IFNB1,IL1B,IL6,JUN,KLF10,KLF9,NFKB1,NR3C1,NR4A1,PARP14,PMAIP1,PRDM1,PTK2B,REL,RELB,SDC1,TNF,TNFRSF11B,TNFSF10,TNFSF13B,TOP2A	28
Cancer,Organismal Injury and Abnormalities	Lymphohematopoietic cancer	2.43e-08		0.456	ABHD17A,ABL2,ADAR,ADORA2A,ADRB2,ANGPTL4,APOBEC3D,ARHGEF28,ARID5B,ASAP2,ATF3,ATF4,AURKA,BACH2,BAD,BBC3,BCL10,BCL2L11,BCL2L14,BCL3,BCL9L,BIRC3,BIRC5,BTG2,C1QTNF1,C1R,C2CD4B,C3,C4A/C4B,CALD1,CCL2,CCL20,CCL22,CCL5,CCN1,CCNL1,CD22,CD274,CD69,CDC20,CDCA2,CDKN1A,CDKN2A,CDKN2B,CDKN2C,CENPF,CENPI,CFLAR,CHD2,CIITA,CLK1,COL16A1,CPNE1,CSF2,CSF3,CXCL1,CXCL10,CXCL11,CXCL8,CXCL9,CYB561,CYP1A1,CYP3A5,CYP51A1,DDC…	327
Cancer,Organismal Injury and Abnormalities	Non-hematological solid tumor	1.92e-13		0.454	AADAT,ABHD17A,ABL2,ABTB2,AC0040692,AC00913321,ACAT2,ACKR4,ACP7,ACSS2,ACTBL2,ACTN2,ADAM8,ADAR,ADAT3,ADCK5,ADI1,ADM,ADM2,ADORA2A,ADRB2,AFF4,AGFG2,AGMAT,AGR3,AIF1L,AJUBA,AKAP12,AKR7A2,ALDH16A1,ALDH1A3,ALDH1L2,ALG1,ALKBH7,ALYREF,AMDHD2,AMIGO2,AMOTL2,ANAPC15,ANGPTL4,ANKRD1,ANKRD12,ANKRD33B,ANKRD54,ANKS4B,ANTKMT,ANXA10,ANXA13,ANXA9,AP2M1,AP2S1,APOBEC3D,APOBEC3F,APOBEC3G,APOL3,APOL4,APOL6,APRT,AQP1,AREG…	1178
Cancer,Organismal Injury and Abnormalities,Renal and Urological Disease	Urinary tract tumor	4.37e-08		0.447	AADAT,AC0040692,ADAM8,ADM,ADORA2A,AFF4,AGFG2,AJUBA,ALDH16A1,ALYREF,AMIGO2,ANKRD12,ARID5B,ASAP1,ASNS,ATF3,ATP5MF,AURKA,B4GAT1,BCAR3,BCL9L,BHLHE40,BIRC3,BIRC5,BPGM,BSCL2,BTG2,BUB1B,C1QTNF1,C1S,C3,C7orf50,CALD1,CASP1,CCL2,CCN1,CCR1,CD274,CDC25C,CDC6,CDKN1A,CDKN2A,CDKN2B,CDKN2C,CENPF,CFLAR,CH25H,CHRNA5,CIITA,COMMD9,CREBRF,CSPG5,CTDSPL,CXCL2,CXCL8,CXXC4,CYP1A1,CYP2B6,CYP3A5,CYP51A1,CYTH4,DAB2IP,DDC,DD…	270
Cancer,Organismal Injury and Abnormalities,Renal and Urological Disease	Renal tumor	1.33e-07		0.447	AC0040692,ADAM8,ADM,ADORA2A,AJUBA,ALYREF,ARID5B,ASAP1,ASNS,ATP5MF,AURKA,B4GAT1,BHLHE40,BIRC5,BPGM,BSCL2,BTG2,BUB1B,C1S,CCL2,CCN1,CCR1,CD274,CDC6,CDKN1A,CDKN2A,CDKN2C,CENPF,CFLAR,CHRNA5,CREBRF,CTDSPL,CXCL2,CXCL8,CXXC4,CYP1A1,CYP3A5,CYP51A1,DAB2IP,DDX58,DDX60L,DENND3,EDN1,EGFR,EPC1,EREG,ETS2,FAM111B,FDFT1,FDPS,FGF19,FGF2,FGFR3,FGFR4,FOS,FOXO1,FOXO3,FZD1,G6PD,GBP2,GFOD1,GLTPD2,GNA13,GPR132,GPX1,HMOX…	165
Organismal Injury and Abnormalities,Renal and Urological Disease	Renal lesion	2e-07		0.447	AC0040692,ADAM8,ADM,ADORA2A,AJUBA,ALYREF,AQP1,ARID5B,ASAP1,ASNS,ATP5MF,AURKA,B4GAT1,BHLHE40,BIRC5,BPGM,BSCL2,BTG2,BUB1B,C1S,CCL2,CCN1,CCR1,CD274,CDC6,CDKN1A,CDKN2A,CDKN2C,CENPF,CFLAR,CHRNA5,CREBRF,CTDSPL,CXCL2,CXCL8,CXXC4,CYP1A1,CYP3A5,CYP51A1,DAB2IP,DDX58,DDX60L,DENND3,EDN1,EGFR,EPC1,EREG,ETS2,FAM111B,FDFT1,FDPS,FGF19,FGF2,FGFR3,FGFR4,FOS,FOXO1,FOXO3,FZD1,G6PD,GBP2,GFOD1,GLTPD2,GNA13,GPR132,GPX1…	166
Cellular Development,Cellular Growth and Proliferation	Cell proliferation of lymphoma cell lines	3.56e-09		0.426	BIRC5,CAT,CCNB1,CD320,CDKN1A,CDKN2A,CEACAM1,ETV7,FOXO1,GLI2,HES1,IDO1,IGF2,IL15,IL6,IRF1,IRF2,JUN,JUNB,MIF,MYD88,PIN1,PRDM1,REL,SKP2,SOX4,STAT1,STAT2,STUB1,TNF,TNFSF15,VKORC1	32
Cell Death and Survival	Cell death of carcinoma cell lines	1.86e-10		0.418	ADAR,ANGPTL4,AREG,AURKA,BAD,BBC3,BCL2L11,BIRC5,CASP1,CDC6,CDCA2,CDKN1A,CDKN2A,CDKN2C,CFLAR,CXCL8,CYLD,DDX58,DUSP1,EGFR,EPHA2,EREG,ETS2,FASN,FGF2,FGFR3,FOS,FOXO3,G6PD,GPX1,HMOX1,ID1,IFNB1,IGFBP6,IL6,JAG1,JUN,KLF6,MIR31HG,NFKBIA,NR3C1,NR4A2,PARP1,PAWR,PCK2,PDE4D,PHB,PIM1,PIM3,PLK1,PMAIP1,PML,PRKD2,PTGS2,RICTOR,RRM2,SCD,SH2B3,SKP2,SPP1,SPRY2,SRGN,STAT1,TNF,TNFAIP3,TNFSF10,UGCG,WWOX,ZEB1	69
Cellular Growth and Proliferation	Colony formation	3.04e-15		0.407	ANKRD1,ATF3,BACH2,BCL2L11,BIRC5,CAT,CCN1,CCNB1,CDKN1A,CDKN2A,CDKN2B,CEACAM1,CEACAM5,CLEC11A,CSF2,CSF3,CXCL8,DDX43,DLC1,DSG3,DUSP1,DUSP5,EDN1,EGFR,EGR1,EIF2AK2,EPHA2,EREG,ERRFI1,ETS1,FEN1,FGF19,FGF2,FGFR3,FLT3LG,FOS,FOXO3,FRMD6,GADD45A,GADD45B,GLI2,GNA13,GSE1,H1-3,H2AX,HPGD,HSPA1A/HSPA1B,ID1,IFI16,IFIH1,IFITM3,IL1A,IL6,JAK2,JUN,KLF4,KLF6,KPNA2,KRT8,LGALS7/LGALS7B,LOC105371267,LYN,NEAT1,NFKBIA,NGFR…	96
Cellular Development,Cellular Growth and Proliferation	Cell proliferation of colorectal cancer cell lines	9.29e-07		0.393	AJUBA,ANGPTL4,AREG,ATAD3A,BIRC5,BMP2,CACYBP,CASR,CCL20,CDKN1A,CHCHD6,CLDN2,COPS6,CSF2,CXCL1,DANCR,DLC1,DUSP10,DUSP5,EDN1,EGFR,EGR2,ERRFI1,FASN,FDXR,FST,GADD45A,GLI2,HAND1,IFITM3,IGF2,IL1B,KLF4,KLF5,L1CAM,LGALS7/LGALS7B,MIF,NEDD9,NFKB2,OGA,PLK1,PRPF31,PTGS2,RRM2,SDC4,SLC3A2,SLC7A5,SMAD3,SOX4,SOX9,TNF,TNFSF10,TNFSF14,TYMS,VEGFA	55
Cell Death and Survival	Cell death of lung cancer cell lines	1.8e-08		0.389	ADAR,AREG,BBC3,BCL2L11,BIRC3,BIRC5,CASP1,CDC6,CDKN1A,CDKN2A,CDKN2C,CFLAR,DUSP1,EGFR,EPHA2,EREG,FDXR,FGF2,FOXO3,G0S2,G6PD,GADD45A,GADD45B,GPX1,GTSE1,IGFBP6,JAG1,JUN,KLF6,NFKBIA,NR3C1,NR4A2,PARP1,PAWR,PCK2,PDE4D,PHB,PIM1,PIM3,PLK1,PMAIP1,PML,PRKD2,PRPS1,PTGS2,RICTOR,RRM2,SKP2,SPP1,SRGN,TNF,TNFAIP3,TNFSF10,WWOX,ZEB1	55
Cell Cycle	G1/S phase transition	5.86e-07		0.348	BAD,BIRC5,CDC45,CDC6,CDKN1A,CDKN2A,CDKN2C,CDKN3,CYLD,ETS1,FOXO1,GADD45A,GATA3,HES1,IL6,INHBA,KLF4,LATS2,MCM3,MCM4,MCM5,MCM6,MCM7,MIR31HG,MX2,MXD1,NFKBIA,NUAK1,ORC1,POLE4,RASSF6,RPA1,SKP2,SPRY2	34
Cell Cycle	Interaction of DNA	1.31e-16		0.342	ALYREF,ATF3,BATF2,BMP2,BTG2,CAT,CDKN1A,CDKN2A,CFLAR,CRIP2,CSF2,CYP1A1,CYP1B1,CYP2B6,DDX58,EGFR,EGR1,ETS1,ETS2,F3,FGF2,FOS,FOXO1,FOXO3,GATA3,GDF15,GPX1,HSPA1A/HSPA1B,ID1,IER3,IFI16,IFNB1,IL15,IL1A,IL1B,IL32,IL6,IRF1,IRF7,ITGAM,JUN,JUNB,LIG1,MIER1,MIF,NFKB1,NFKBIA,NFKBIE,NFKBIZ,NR3C1,NR4A1,NR4A2,OAS1,PARP1,PELI1,PHB,PIN1,PLAU,PNPT1,PRDM1,PTAFR,RAD54L,REL,RELB,SOCS1,SOD2,SOX9,SP100,SPP1,STAT1,TAGLN,…	79
Cellular Development	Epithelial-mesenchymal transition	2.05e-07		0.315	BMP2,CCN2,CDC6,CXCL8,CXCL9,DAB2IP,DANCR,EGFR,FAM83D,FGF2,FOXO3,GATA3,HNRNPAB,ID1,IFIT2,IRS2,JAG1,KDM6B,KIFC1,KLF4,MALAT1,NAMPT,PEBP1,PHB,PIN1,PLAU,PLAUR,PTAFR,RICTOR,SPP1,STAT5A,TGFB2,TNF,TP53BP2,TRIO,VEGFA,ZEB1	37
Cell Death and Survival	Apoptosis of carcinoma cell lines	4.03e-11		0.31	ANGPTL4,AREG,AURKA,BAD,BBC3,BCL2L11,BIRC5,CASP1,CDC6,CDCA2,CDKN1A,CDKN2A,CDKN2C,CFLAR,DDX58,DUSP1,EGFR,EPHA2,EREG,ETS2,FASN,FGF2,FGFR3,FOS,FOXO3,G6PD,GPX1,HMOX1,ID1,IFNB1,IGFBP6,IL6,JAG1,JUN,KLF6,MIR31HG,NFKBIA,NR3C1,PARP1,PAWR,PCK2,PDE4D,PHB,PIM1,PIM3,PLK1,PMAIP1,PML,PRKD2,PTGS2,RICTOR,RRM2,SCD,SKP2,SPP1,SPRY2,SRGN,TNF,TNFAIP3,TNFSF10,UGCG,WWOX,ZEB1	63
Cell Death and Survival,Endocrine System Disorders,Gastrointestinal Disease,Organismal Injury and Abnormalities	Apoptosis of pancreatic cells	7.31e-09		0.268	BBC3,BCL2L11,FGF2,IFNB1,IL1B,IL6,MANF,NFKBIA,NMI,THBS1,TNF,UBD	12
Cellular Development,Cellular Growth and Proliferation	Colony formation of cells	1.55e-15		0.239	ANKRD1,ATF3,BACH2,BCL2L11,BIRC5,CAT,CCN1,CDKN1A,CDKN2A,CDKN2B,CEACAM1,CEACAM5,CLEC11A,CSF2,CSF3,DDX43,DLC1,DSG3,DUSP1,DUSP5,EDN1,EGFR,EIF2AK2,EPHA2,EREG,ERRFI1,ETS1,FEN1,FGF19,FGF2,FGFR3,FLT3LG,FOS,FOXO3,FRMD6,GADD45A,GADD45B,GLI2,GNA13,GSE1,H1-3,H2AX,HPGD,HSPA1A/HSPA1B,ID1,IFI16,IFIH1,IFITM3,IL1A,IL6,JAK2,JUN,KLF4,KLF6,KPNA2,KRT8,LGALS7/LGALS7B,LOC105371267,NFKBIA,NGFR,NKX3-1,NR4A1,PARP1,PHB,PIN…	91
Cell Death and Survival	Apoptosis of islets of Langerhans	3.59e-08		0.227	ATF3,BBC3,BCL2L11,C3,IFNB1,IL1B,MANF,NFKBIA,NMI,THBS1,TNF,UBD	12
Cell Death and Survival	Cell viability of prostate cancer cell lines	2.39e-07		0.206	BIRC5,CCL2,CDKN1A,CXCL8,DAB2IP,EGFR,EGR1,JUN,KLF4,NFKB2,NGFR,PIM1,PLAU,PLAUR,RAD54L,RELB,TNF,TNFSF10,TYMP	19
Cellular Development,Cellular Growth and Proliferation	Colony formation of tumor cell lines	3.39e-13		0.182	ANKRD1,ATF3,BACH2,BCL2L11,BIRC5,CCN1,CDKN1A,CDKN2A,CDKN2B,CEACAM5,DDX43,DLC1,DSG3,DUSP1,DUSP5,EDN1,EGFR,EPHA2,ERRFI1,ETS1,FGF19,FGF2,FGFR3,FOS,FOXO3,FRMD6,GADD45A,GADD45B,GNA13,GSE1,H1-3,H2AX,HPGD,HSPA1A/HSPA1B,ID1,IFI16,IFITM3,IL1A,IL6,JAK2,JUN,KLF4,KLF6,KPNA2,KRT8,LGALS7/LGALS7B,LOC105371267,NFKBIA,NGFR,NKX3-1,NR4A1,PARP1,PHB,PLAU,PLK1,PSRC1,PTAFR,PTGS2,RRM2,SIVA1,SKP2,SLFN5,SOD2,SPP1,SPRY2,SRG…	73
Cell Death and Survival	Apoptosis of lung cancer cell lines	2.02e-09		0.178	AREG,BBC3,BCL2L11,BIRC3,BIRC5,CASP1,CDKN1A,CDKN2A,CDKN2C,CFLAR,DUSP1,EGFR,EPHA2,EREG,FDXR,FGF2,FOXO3,G0S2,G6PD,GADD45A,GADD45B,GPX1,GTSE1,IGFBP6,JAG1,KLF6,NFKBIA,NR3C1,PARP1,PAWR,PCK2,PDE4D,PHB,PIM1,PIM3,PLK1,PMAIP1,PML,PRKD2,PRPS1,PTGS2,RICTOR,RRM2,SKP2,SPP1,SRGN,TNF,TNFAIP3,TNFSF10,WWOX,ZEB1	51
Immunological Disease	Systemic autoimmune syndrome	4.66e-29		0.163	ADAM8,ADAR,ADM,ADORA2A,ADRB2,AREG,ARID5B,ASAP1,BACH2,BCL10,BCL2L11,BCL2L14,BIRC5,BST2,BTN3A1,C1R,C1S,C3,C4A/C4B,CALD1,CASP1,CAT,CCL2,CCL20,CCL22,CCL5,CCNB1,CCR1,CD22,CD274,CD69,CEACAM1,CFLAR,CIITA,CLEC4E,CSF1,CX3CL1,CXCL1,CXCL10,CXCL11,CXCL2,CXCL3,CXCL8,CXCL9,CYP2B6,DDC,DDX58,DDX60,DHFR,DHX58,DTX3L,DUSP1,DUSP5,E2F2,EGR1,EHD4,EIF2AK2,EPSTI1,ETS1,ETV7,FDPS,FGF2,FGFR3,FLT3LG,FOS,FOSB,FOXO1,FOXO3,FST…	233
Cancer,Hematological Disease,Organismal Injury and Abnormalities	Hematologic cancer	2.06e-07		0.108	ABHD17A,ABL2,ADAR,ADORA2A,ADRB2,ANGPTL4,APOBEC3D,ARHGEF28,ARID5B,ASAP2,ATF3,ATF4,AURKA,BACH2,BAD,BBC3,BCL10,BCL2L11,BCL2L14,BCL3,BCL9L,BIRC3,BIRC5,BTG2,C1QTNF1,C1R,C2CD4B,C3,C4A/C4B,CALD1,CCL2,CCL20,CCL22,CCL5,CCN1,CCNL1,CD22,CD274,CD69,CDC20,CDCA2,CDKN1A,CDKN2A,CDKN2B,CDKN2C,CENPF,CENPI,CFLAR,CHD2,CIITA,CLK1,COL16A1,CPNE1,CSF2,CSF3,CXCL1,CXCL10,CXCL11,CXCL8,CXCL9,CYB561,CYP1A1,CYP3A5,CYP51A1,DDC…	320
Lipid Metabolism,Small Molecule Biochemistry,Vitamin and Mineral Metabolism	Synthesis of terpenoid	3.91e-08		0.059	ACAT2,ALDH1A3,ALG1,BMP2,CH25H,CYP1A1,CYP1B1,CYP51A1,DHCR24,DHCR7,DPM3,EBP,ELOVL6,FASN,FDFT1,FDPS,FDXR,FGF19,FGF2,FGFR4,FOXO1,G6PD,HSD17B14,HSD17B7,HSPA8,IDI1,IGF2,LSS,MVD,MVK,NSDHL,PMVK,SCD,SQLE,TM7SF2,TNF	36
Cell Death and Survival	Cell death of connective tissue cells	3.22e-10		0.047	ADM,ATF3,BBC3,BCL2L11,BCL2L14,BIRC3,BIRC5,BMP2,CCN1,CDKN1A,CDKN2A,CFLAR,CSF1,DPM3,DUSP1,FANCG,FOXO1,GNA13,IL1A,IL1B,IRF7,LIG1,LRPAP1,NFKB1,NFKB2,NFKBIA,PDGFB,PDGFD,PMAIP1,PTK2B,SGK1,TGFB2,TNF,TNFRSF11B,TNFSF10,TNFSF14,TRAF1,USP18,VEGFA	39
Cell Death and Survival	Apoptosis of pancreatic cancer cell lines	6.75e-10		0.02	ASNS,AURKA,CDKN2A,CXCL8,DDX58,EPHA2,HBEGF,IL32,IL6,L1CAM,MIR31HG,NFKBIA,NR4A1,OGA,PARP1,PIM1,PRKD2,SOCS1,SPP1,SSTR2,TNF,TNFSF10,TP53BP2,ZEB1	24
Cancer,Organismal Injury and Abnormalities,Renal and Urological Disease	Urinary tract cancer	1.87e-08		0	AADAT,AC0040692,ADAM8,ADM,ADORA2A,AFF4,AGFG2,AJUBA,ALDH16A1,AMIGO2,ANKRD12,ARID5B,ASAP1,ASNS,ATF3,ATP5MF,AURKA,B4GAT1,BCAR3,BCL9L,BHLHE40,BIRC3,BIRC5,BPGM,BSCL2,BTG2,BUB1B,C1QTNF1,C1S,C3,C7orf50,CALD1,CASP1,CCL2,CCN1,CCR1,CD274,CDC25C,CDC6,CDKN1A,CDKN2A,CDKN2B,CDKN2C,CENPF,CFLAR,CH25H,CHRNA5,CIITA,COMMD9,CREBRF,CSPG5,CTDSPL,CXCL2,CXCL8,CXXC4,CYP1A1,CYP2B6,CYP3A5,CYP51A1,CYTH4,DAB2IP,DDC,DDX58,DDX…	267
Cancer,Organismal Injury and Abnormalities,Renal and Urological Disease	Renal cancer	2.45e-07		0	AC0040692,ADAM8,ADM,ADORA2A,AJUBA,ARID5B,ASAP1,ASNS,ATP5MF,AURKA,B4GAT1,BHLHE40,BPGM,BSCL2,BTG2,BUB1B,C1S,CCL2,CCN1,CCR1,CD274,CDC6,CDKN1A,CDKN2A,CDKN2C,CENPF,CFLAR,CHRNA5,CREBRF,CTDSPL,CXCL2,CXCL8,CXXC4,CYP1A1,CYP3A5,CYP51A1,DAB2IP,DDX58,DDX60L,DENND3,EDN1,EGFR,EPC1,EREG,ETS2,FAM111B,FDFT1,FDPS,FGF19,FGF2,FGFR3,FGFR4,FOS,FOXO1,FOXO3,FZD1,G6PD,GBP2,GFOD1,GLTPD2,GNA13,GPX1,HMOX1,HSD17B14,HSD17B7,I…	161
Cellular Development,Cellular Growth and Proliferation	Cell proliferation of tumor cell lines	1.5e-29		-0.019	ABL2,ADM,AJUBA,AKAP12,ANGPTL4,ANXA10,AQP1,AREG,ARID4B,ARRDC3,ASNS,ATAD3A,ATF3,ATF4,AURKA,BAD,BATF2,BBC3,BCAR3,BCL2L11,BCL3,BDKRB2,BIRC5,BMP2,BOP1,BTG2,CACYBP,CASR,CAT,CCL2,CCL20,CCL22,CCN1,CCN2,CCNB1,CD274,CD320,CDCA2,CDKN1A,CDKN2A,CDKN2B,CDKN2C,CDKN3,CEACAM1,CENPA,CFLAR,CHCHD6,CLDN2,CLEC11A,COPS6,CSF1,CSF2,CSF3,CX3CL1,CXCL1,CXCL10,CXCL8,CXXC4,CYP1A1,CYP1B1,CYP3A5,DAB2IP,DANCR,DDX58,DLC1,DLGAP5,D…	307
Cell Cycle	Interphase of tumor cell lines	1.42e-11		-0.044	BAD,BHLHE40,BIRC5,BMP2,BTG2,CAT,CAVIN3,CCN1,CCNB1,CDC25C,CDC6,CDCA2,CDKN1A,CDKN2A,CDKN2B,CDKN3,CSF2,CSF3,CYP1B1,DAB2IP,DANCR,EGFR,EGOT,EIF2AK2,ETS1,FASN,FGF2,FOXO1,FOXO3,GADD45A,GATA3,GATA6,GDF15,HES1,HMOX1,IFNB1,IGF2,IL1A,IL1B,IL6,JAK2,JUN,KLF10,KLF4,LATS1,LATS2,LMNB1,MCM3,MCM7,MIR31HG,MXD1,MXD3,NFKBIA,NUAK1,OGA,PARP1,PCLAF,PIN1,PLAU,PLAUR,PLK1,PLSCR1,PML,PPP2R2A,RASSF6,RPA1,S100P,SGK1,SKP2,SOX9…	80
Inflammatory Response	Inflammation of body cavity	3.36e-08		-0.059	ADORA2A,ADRB2,ASNS,ATF4,BBC3,BCL2L12,C3,C4A/C4B,CASP1,CASR,CCL2,CCL5,CD274,CDKN2A,CHRNA5,CIITA,CSF1,CXCL1,CXCL10,CXCL2,CXCL3,CXCL8,CYP1A1,CYP2B6,CYP3A5,CYP51A1,DDX58,DDX60L,DHFR,DUSP5,EDN1,EGFR,EPHA2,EPSTI1,F3,FASN,FGF2,FGFR3,FOXO3,GBP2,GCSH,GTPBP1,HERC5,HPGD,HRH1,ICAM1,IDO1,IFI44,IFNL1,IFNL3,IL1B,IL23A,IL32,IL6,IRF7,ISG20,ITGAM,JAK2,JUN,KRT8,LGALS9,MAPKAPK3,MYH10,NFE2L3,NFKB1,NOD2,NR3C1,PARP12,P…	90
Organismal Survival	Organismal death	6.64e-13		-0.061	ALDH1A3,APOBEC3F,AREG,ATAD3A,ATF3,ATP5MF,AURKA,BAD,BBC3,BIRC5,CA12,CAPNS1,CCL2,CD274,CDC14A,CDKN1A,CDKN2A,CDKN3,CEACAM1,CFI,CFLAR,CLK1,CSF3,CXCL10,CXCL8,DAB2IP,DEFB4A/DEFB4B,DEPP1,DHCR7,DNAJB4,EBP,EGFR,EIF2AK2,FEN1,FGF2,FLT3LG,FOXO1,GATA3,GATA6,GSE1,H1-0,HBEGF,HNRNPAB,ID1,IGF2,IL15RA,IL17RB,IL1A,IL1B,IL23A,IL6,JUN,KBTBD2,KDM6B,KIF20A,KIFC1,KLF4,KLF6,MALAT1,MIF,MIR31HG,MKI67,MMP13,NAMPT,NDUFA4L2,N…	103
Cell Death and Survival	Cell death of pancreatic cancer cell lines	1.31e-09		-0.08	ASNS,AURKA,CDKN2A,CXCL8,DDX58,EPHA2,HBEGF,IL1B,IL32,IL6,JAK2,L1CAM,MIR31HG,NFKBIA,NR4A1,OGA,PARP1,PIM1,PRKD2,SOCS1,SPP1,SSTR2,TNF,TNFSF10,TP53BP2,VAV3,ZEB1	27
Cell Death and Survival	Cell death of skin	4.57e-07		-0.106	CASR,CFLAR,DSG3,EGFR,IL15,LGALS7/LGALS7B,NFKBIA,NR3C1,PTAFR,RND3,TNF,TNFSF10	12
Cellular Development,Cellular Growth and Proliferation	Proliferation of prostate cancer cell lines	1.99e-08		-0.122	ADM,AKAP12,BATF2,BIRC5,CASR,CCN1,CDKN1A,CDKN2A,CEACAM1,CSF2,CXCL8,DAB2IP,EDN1,EGFR,ETS1,ETS2,FASN,FDFT1,FEN1,FGF19,FGF2,FGFR4,FOXO1,FST,GDF15,GLI2,HBEGF,HMOX1,ID1,IFI16,IGF2,IL1A,IL6,INHBA,JUNB,KIF2C,KLF4,KLF5,LRRC26,MCM7,MIF,MIPEP,NEDD4,NGFR,NKX3-1,PARP1,PCOTH,PDE4D,PHB,PIM1,SAT1,SKP2,SLC7A5,SOCS1,SOX9,SRM,STEAP3,TNF,TNFSF10,VAV3	60
Cancer,Organismal Injury and Abnormalities,Reproductive System Disease	Mammary tumor	7.66e-12		-0.128	ABL2,ACP7,ACSS2,ACTN2,ADAM8,ADRB2,AJUBA,AKR7A2,ALDH1A3,ALYREF,AMOTL2,ANKRD12,ANXA9,APOBEC3G,AQP1,AREG,ARID5B,ARRDC3,ASAP1,ASF1B,ATAD3A,ATF3,ATP5MF,B3GNT5,BAD,BCAR3,BCL2A1,BCL2L11,BCL7C,BHLHE40,BIRC5,BSCL2,BTG2,BUB1B,C18orf25,C3,CALD1,CCL2,CCN1,CCN2,CCNB1,CCNL1,CD274,CD69,CDC20,CDC6,CDKN1A,CDKN2A,CDKN2C,CENPF,CLDN2,CLK1,CMPK2,CSF3,CTDSPL,CXCL1,CXCL10,CXCL2,CXCL8,CXCL9,CYBA,CYLD,CYP1A1,CYP2B6,CYP3A…	311
Cell Morphology,Cellular Function and Maintenance	Transmembrane potential of mitochondria	2.88e-07		-0.157	BBC3,BCL2L11,BIRC5,CAT,CD69,CDKN1A,CDKN2A,CFLAR,CSF2,FOXO3,GPR132,ICAM1,IFI6,IFNB1,IL6,LYN,NDUFAB1,NFKB1,NFKBIA,NUAK1,PARP1,PHB,PIM1,PMAIP1,SNCA,SOD2,STAT5A,TNF,TNFSF10,TP53BP2,UCP2	31
Cell Morphology,Cellular Function and Maintenance	Transmembrane potential	7.18e-07		-0.157	ACTN2,BBC3,BCL2L11,BIRC5,CAT,CD69,CDKN1A,CDKN2A,CFLAR,CSF2,FOXO3,GPR132,ICAM1,IFI6,IFNB1,IL6,LYN,NDUFAB1,NEDD4,NFKB1,NFKBIA,NUAK1,PARP1,PHB,PIM1,PMAIP1,SNCA,SOD2,STAT5A,TNF,TNFSF10,TP53BP2,UCP2	33
Cancer,Organismal Injury and Abnormalities	Malignant solid tumor	1.96e-11		-0.17	AADAT,ABHD17A,ABL2,ABTB2,AC0040692,AC00913321,ACAT2,ACKR4,ACP7,ACSS2,ACTBL2,ACTN2,ADAM8,ADAR,ADAT3,ADCK5,ADI1,ADM,ADM2,ADORA2A,ADRB2,AFF4,AGFG2,AGMAT,AGR3,AIF1L,AJUBA,AKAP12,AKR7A2,ALDH16A1,ALDH1A3,ALDH1L2,ALG1,ALKBH7,ALYREF,AMDHD2,AMIGO2,AMOTL2,ANAPC15,ANGPTL4,ANKRD1,ANKRD12,ANKRD33B,ANKRD54,ANKS4B,ANTKMT,ANXA10,ANXA13,ANXA9,AP2M1,AP2S1,APOBEC3D,APOBEC3F,APOBEC3G,APOL3,APOL4,APOL6,APRT,AQP1,AREG…	1187
Cell Death and Survival	Cell death of pancreas	1.84e-09		-0.18	ATF3,BBC3,BCL2L11,C3,FGF2,IFNB1,IL1B,IL6,MANF,NFKBIA,NMI,THBS1,TNF,UBD	14
Lipid Metabolism,Small Molecule Biochemistry,Vitamin and Mineral Metabolism	Synthesis of steroid	1.88e-07		-0.221	ACAT2,BMP2,CH25H,CYP1A1,CYP1B1,CYP51A1,DHCR24,DHCR7,EBP,ELOVL6,FASN,FDFT1,FDPS,FDXR,FGF19,FGF2,FGFR4,G6PD,HSD17B14,HSD17B7,HSPA8,IDI1,IGF2,LSS,MVD,MVK,NSDHL,PMVK,SCD,SQLE,TM7SF2,TNF	32
Cell Death and Survival,Organismal Injury and Abnormalities	Apoptosis of vascular endothelial cells	9.86e-08		-0.233	ADM,AMIGO2,ATF3,BCL2L11,CASP1,CXCL8,FGF2,FOXO3,GATA3,JAK2,KLF4,KLF5,NR4A3,PARP1,PMAIP1,THBS1,TLR3,TNF,TNFSF10,TNFSF15,VEGFA	21
Cell Death and Survival	Cell death of antigen presenting cells	4.69e-07		-0.307	BIRC3,CCL5,CFLAR,CSF1,CSF2,CSF3,GBP1,IFNB1,IFNL1,IL1B,PMAIP1,SOD2,TLR3,TNF,TNFRSF1B,TNFSF10	16
Cell Cycle	Interphase	6.23e-14		-0.313	AJUBA,AURKA,BAD,BCL3,BHLHE40,BIRC5,BMP2,BTG2,CAT,CAVIN3,CCN1,CCNB1,CDC25C,CDC45,CDC6,CDCA2,CDKN1A,CDKN2A,CDKN2B,CDKN2C,CDKN3,CETN2,CSF1,CSF2,CSF3,CYLD,CYP1B1,DAB2IP,DANCR,EGFR,EGOT,EIF2AK2,ETS1,FASN,FBXL15,FEN1,FGF2,FOXO1,FOXO3,GADD45A,GATA3,GATA6,GDF15,HBEGF,HES1,HMOX1,ID1,IFNB1,IGF2,IL15,IL1A,IL1B,IL6,INHBA,JAK2,JUN,KLF10,KLF4,KLF6,LATS1,LATS2,LMNB1,MCM3,MCM4,MCM5,MCM6,MCM7,MIR31HG,MX2,MXD1,MXD…	112
Connective Tissue Disorders,Inflammatory Disease,Organismal Injury and Abnormalities,Skeletal and Muscular Disorders	Rheumatic Disease	1.22e-27		-0.338	ADAM8,ADAR,ADM,ADORA2A,ADRB2,AREG,ARID5B,ASAP1,ASNS,BAD,BCL10,BCL2L14,BIRC5,BMP2,BST2,C1R,C1S,C3,C4A/C4B,CALD1,CASP1,CAVIN3,CCL2,CCL20,CCL22,CCL5,CCNB1,CCR1,CD22,CD274,CD69,CDKN2A,CEACAM1,CFLAR,CIITA,CLEC4E,CSF1,CX3CL1,CXCL1,CXCL10,CXCL11,CXCL2,CXCL3,CXCL8,CXCL9,CYP2B6,DDX58,DDX60,DHFR,DHX58,DTX3L,DUSP1,DUSP5,E2F2,EHD4,EIF2AK2,EPSTI1,ETS1,ETV7,FDFT1,FDPS,FGF2,FGFR3,FLT3LG,FOS,FOSB,FOXO1,FOXO3,G0S…	226
Cell Death and Survival,Organismal Injury and Abnormalities	Apoptosis of epithelial cells	3.76e-09		-0.387	BCL2A1,CASR,CFLAR,CXCL8,DSG3,EGFR,EPHA2,FGF2,IL15,IL1B,JUN,LGALS7/LGALS7B,NFKB1,NFKBIA,PLAU,PLAUR,PTAFR,RND3,SOD2,TLR3,TNF,TNFSF10,TNFSF14	23
Cell Death and Survival,Organismal Injury and Abnormalities	Necrosis of vascular endothelial cells	5.43e-09		-0.442	ADM,AMIGO2,ATF3,BCL2L11,CASP1,CFLAR,CXCL8,ERN1,FGF2,FOXO3,GATA3,IL32,JAK2,KLF4,KLF5,NR4A3,PARP1,PMAIP1,THBS1,TLR3,TNF,TNFSF10,TNFSF15,VEGFA	24
Cell Death and Survival	Cell death of myeloid cells	1.08e-08		-0.464	BIRC3,CCL5,CDKN2A,CFLAR,CSF1,CSF2,CSF3,CXCL1,CXCL8,GBP1,IFNB1,IL15,IL1B,IL6,ITGAM,JAK2,LYN,NAMPT,PIM1,PIN1,PMAIP1,SOD2,TNF,TNFRSF9,TNFSF10	25
Cancer,Cell Death and Survival,Organismal Injury and Abnormalities,Tumor Morphology	Apoptosis of tumor cells	3.98e-09		-0.469	B4GALT5,BAD,BCL2L11,BIRC5,CASP1,CAT,CD22,CDC45,CDC6,CDKN1A,CDKN2A,CEACAM1,CFLAR,CSF2,ETS1,FOXO1,HBEGF,HES1,HMOX1,IL15,IL6,JAG1,JAK2,JUN,NR4A1,NR4A2,PARP1,PLK1,PMAIP1,TNF,TNFSF10,TNFSF13B,VEGFA,VEGFC	34
Cancer,Organismal Injury and Abnormalities	Breast or colorectal cancer	1.76e-09		-0.478	ABHD17A,ABL2,ACKR4,ACP7,ACSS2,ACTN2,ADAM8,ADAR,ADCK5,ADM,ADM2,ADORA2A,ADRB2,AFF4,AGR3,AJUBA,AKAP12,AKR7A2,ALDH16A1,ALDH1A3,ALDH1L2,ALG1,AMOTL2,ANGPTL4,ANKRD12,ANKRD54,ANXA13,ANXA9,AP2M1,APOBEC3D,APOBEC3G,AQP1,AREG,ARHGEF28,ARHGEF38,ARID4B,ARID5B,ARMC6,ASAP2,ASF1B,ASNS,ATAD3A,ATF3,ATF4,ATP5MF,ATPSCKMT,AURKA,B3GNT5,BACH2,BAD,BATF2,BCAR3,BCL10,BCL2L11,BCL3,BCL7C,BCL9L,BDKRB2,BHLHE40,BIRC5,BMP2,BNIP5…	655
Cell Death and Survival	Apoptosis of granulocytes	3.36e-08		-0.517	CSF2,CSF3,CXCL1,CXCL8,IFNB1,IL15,IL1B,IL6,ITGAM,JAK2,LYN,NAMPT,PIM1,PIN1,TNF,TNFRSF9,TNFSF10	17
Cell Cycle	G1 phase	6.43e-12		-0.532	BAD,BCL3,BHLHE40,BIRC5,BMP2,BTG2,CAVIN3,CCN1,CDC25C,CDC45,CDC6,CDCA2,CDKN1A,CDKN2A,CDKN2B,CDKN2C,CDKN3,CSF2,CYLD,CYP1B1,DAB2IP,DANCR,EGFR,EGOT,EIF2AK2,ETS1,FASN,FGF2,FOXO1,GADD45A,GATA3,GDF15,HES1,IGF2,IL1A,IL6,INHBA,JAK2,JUN,KLF10,KLF4,KLF6,LATS2,MCM3,MCM4,MCM5,MCM6,MCM7,MIR31HG,MX2,MXD1,NFKBIA,NUAK1,ORC1,PARP1,PIM1,PLSCR1,PNPT1,POLE4,RASSF6,RPA1,SKP2,SPP1,SPRY2,SSTR2,TNF,TUSC2,TXNIP,TYMS,UBL5	70
Cellular Growth and Proliferation,Tissue Development	Proliferation of epithelial cells	1.66e-07		-0.547	ADORA2A,AREG,BAD,BCL2A1,CASR,CDKN1A,CDKN2A,CDKN2B,DAB2IP,DLC1,EGFR,EREG,FGF2,HBEGF,ID1,IL1B,IL6,INHBA,KLF9,LMNB1,MKI67,NME1,PARP1,PIN1,PRKD2,PTAFR,SKP2,SMAD3,TGFB2,TNF,ZFP36,ZFP36L1	32
Inflammatory Response,Organismal Injury and Abnormalities	Inflammation of organ	1.13e-12		-0.558	ACKR4,ADORA2A,ADRB2,ASNS,ATF4,BBC3,BCL2A1,BCL2L12,BCL3,C3,C4A/C4B,CA12,CASP1,CASR,CAT,CCL2,CCL20,CCL22,CCL5,CD274,CDKN2A,CFI,CHRNA5,CIITA,CPNE1,CSF1,CSF2,CX3CL1,CXCL1,CXCL10,CXCL2,CXCL3,CXCL8,CXCL9,CYP1A1,CYP2B6,CYP3A5,CYP51A1,DDX58,DDX60L,DEFB4A/DEFB4B,DHFR,DSG3,DUSP1,DUSP10,DUSP5,EDN1,EGFR,EPHA2,EPSTI1,F3,FADS2,FASN,FGF2,FGFR3,FOXO3,GADD45A,GATA3,GBP2,GCSH,GTPBP1,HERC5,HPGD,HRH1,ICAM1,IDI1,IDO1…	137
Cell Cycle	S phase of tumor cell lines	4.93e-08		-0.597	BHLHE40,CDC25C,CDKN1A,CDKN2A,EGFR,FGF2,FOXO3,HMOX1,IFNB1,IL1B,IL6,LMNB1,MCM3,MCM7,MIR31HG,MXD1,MXD3,PCLAF,PLK1,PML,RPA1,S100P,SKP2,SOX9,SUSD3,TNF,TRIM21,TYMS,ZBTB10	29
Cell Cycle	S phase	2.76e-07		-0.644	BHLHE40,CDC25C,CDC6,CDKN1A,CDKN2A,CSF1,EGFR,FEN1,FGF2,FOXO3,HBEGF,HMOX1,ID1,IFNB1,IL1B,IL6,LMNB1,MCM3,MCM7,MIR31HG,MXD1,MXD3,PCLAF,PLK1,PML,PNPT1,RPA1,S100P,SKP2,SOX9,SUSD3,TNF,TRIM21,TYMS,ZBTB10	35
Cell Death and Survival	Cell death of phagocytes	3.12e-07		-0.683	BIRC3,CCL5,CFLAR,CSF1,CSF2,CSF3,CXCL1,CXCL8,GBP1,IFNB1,IFNL1,IL1B,IL6,ITGAM,NAMPT,PMAIP1,SOD2,TLR3,TNF,TNFRSF1B,TNFRSF9,TNFSF10	22
Inflammatory Response	Inflammation of absolute anatomical region	8.72e-09		-0.684	ADORA2A,ADRB2,ASNS,ATF4,BBC3,BCL2L12,C3,C4A/C4B,CA12,CASP1,CASR,CCL2,CCL5,CD274,CDKN2A,CHRNA5,CIITA,CSF1,CXCL1,CXCL10,CXCL2,CXCL3,CXCL8,CYP1A1,CYP2B6,CYP3A5,CYP51A1,DDX58,DDX60L,DHFR,DUSP5,EDN1,EGFR,EPHA2,EPSTI1,F3,FASN,FGF2,FGFR3,FOXO3,GBP2,GCSH,GTPBP1,HERC5,HPGD,HRH1,ICAM1,IDO1,IFI44,IFNL1,IFNL3,IL1B,IL23A,IL32,IL6,IRF7,ISG20,ITGAM,JAK2,JUN,KRT8,LGALS9,MAPKAPK3,MYH10,NFE2L3,NFKB1,NOD2,NR3C1,PAR…	95
Cell-To-Cell Signaling and Interaction	Activation of bone cells	4.51e-07		-0.707	CSF1,CSF2,ERN1,IGF2,IL32,IL6,TGFB2,TNF	8
Cellular Development,Cellular Growth and Proliferation	Cell proliferation of breast cancer cell lines	1.05e-15		-0.711	ARRDC3,ATAD3A,AURKA,BAD,BATF2,BCAR3,BDKRB2,BIRC5,BTG2,CASR,CAT,CCN1,CCN2,CDKN1A,CDKN2A,CEACAM1,CFLAR,CHCHD6,CSF1,CSF2,CX3CL1,CXCL10,CXCL8,CYP3A5,DLC1,DLGAP5,DPYSL3,DTYMK,DUSP5,EGFR,EPHA2,ERRFI1,ETS1,ETS2,F3,FASN,FGF2,FGFR4,FOS,FOSL1,FOXO1,FRMD6,FSTL3,G0S2,GATA3,GDF15,GPX1,H2AX,HBEGF,HES1,HPGD,ID1,IER3,IGF2,IL1B,IL6,INHBA,IRF1,IRS2,JAK2,JUN,KLF4,KLF5,KPNA2,KRT8,LATS1,LOC105371267,LRRC26,MIER1,NCAP…	103
Cell Death and Survival,Organismal Injury and Abnormalities	Cell death of endothelial cells	4.38e-12		-0.713	ADM,AMIGO2,ATF3,BCL2L11,CASP1,CFLAR,CSF3,CXCL8,DAB2IP,ERN1,FGF2,FOXO3,GATA3,GATA6,IL1B,IL32,JAK2,KLF4,KLF5,NFKBIA,NR4A3,PARP1,PLAT,PMAIP1,PRDX2,SERPINE1,THBS1,TLR3,TNF,TNFRSF11B,TNFSF10,TNFSF15,TYMP,VEGFA	34
Cell Death and Survival	Cell death of leukemia cell lines	4.33e-12		-0.788	BAD,BBC3,BCL2A1,BCL2L11,BIRC3,BIRC5,CAT,CDC6,CDKN1A,CDKN2A,CEACAM1,CFLAR,CSF2,CYLD,DDX43,DSG3,DUSP1,ERN1,FLT3LG,FOXO3,GBP1,HES1,HMOX1,HSPA1A/HSPA1B,HSPA8,ID1,IL15,IL15RA,IL1B,INHBA,IRF9,ITGAM,JAK2,JUN,KLF4,KLF5,LGALS9,LMO2,LYN,NFKB1,NFKBIA,NLRP3,NR3C1,PARP1,PAWR,PIM1,PLK1,PMAIP1,PML,RCAN1,REL,RICTOR,SAT1,SIVA1,SOCS1,SOD2,STAT5A,THBS1,TIAM2,TNF,TNFAIP3,TNFRSF11B,TNFSF10,TNFSF13B,TOP2A,UBA7,UGCG,US…	69
Cell Cycle	Cell cycle progression of tumor cell lines	4.17e-07		-0.809	AREG,AURKA,BIRC5,CDC25C,CDKN1A,CDKN2A,CDKN2C,CSF2,DANCR,DNAJB4,DUSP1,EGFR,FLT3LG,FOXO3,FRMD6,HBEGF,HMOX1,HPGD,IER3,IFI16,IL6,KLF10,KLF4,LIF,LIG1,LYN,MIF,NEDD9,NFATC2,NGFR,NR3C1,NR4A1,PARP1,PHB,PLK1,PML,POLD1,RASSF6,RPA1,SAMHD1,SKP2,SMAD3,SRSF2,STAT1,TNF,WWOX,ZBTB10	47
Cell Death and Survival	Apoptosis of myeloid cells	2.8e-09		-0.811	BIRC3,CCL5,CDKN2A,CFLAR,CSF1,CSF2,CSF3,CXCL1,CXCL8,GBP1,IFNB1,IL15,IL1B,IL6,ITGAM,JAK2,LYN,NAMPT,PIM1,PIN1,SOD2,TNF,TNFRSF9,TNFSF10	24
Cell Death and Survival,Organismal Injury and Abnormalities	Apoptosis of endothelial cells	6.43e-11		-0.845	ADM,AMIGO2,ATF3,BCL2L11,CASP1,CFLAR,CSF3,CXCL8,DAB2IP,FGF2,FOXO3,GATA3,GATA6,IL1B,JAK2,KLF4,KLF5,NFKBIA,NR4A3,PARP1,PLAT,PMAIP1,SERPINE1,THBS1,TLR3,TNF,TNFRSF11B,TNFSF10,TNFSF15,TYMP,VEGFA	31
Cell Death and Survival	Apoptosis of phagocytes	8.07e-07		-0.865	BIRC3,CCL5,CFLAR,CSF1,CSF2,CSF3,CXCL1,CXCL8,GBP1,IFNB1,IFNL1,IL1B,IL6,NAMPT,SOD2,TLR3,TNF,TNFRSF9,TNFSF10	19
Cancer,Organismal Injury and Abnormalities	Extracranial solid tumor	4.21e-11		-0.876	AADAT,ABHD17A,ABL2,ABTB2,AC0040692,AC00913321,ACAT2,ACKR4,ACP7,ACSS2,ACTBL2,ACTN2,ADAM8,ADAR,ADAT3,ADCK5,ADI1,ADM,ADM2,ADORA2A,ADRB2,AFF4,AGFG2,AGMAT,AGR3,AIF1L,AJUBA,AKAP12,AKR7A2,ALDH16A1,ALDH1A3,ALDH1L2,ALG1,ALKBH7,ALYREF,AMDHD2,AMIGO2,AMOTL2,ANAPC15,ANGPTL4,ANKRD1,ANKRD12,ANKRD33B,ANKRD54,ANKS4B,ANTKMT,ANXA10,ANXA13,ANXA9,AP2M1,AP2S1,APOBEC3D,APOBEC3F,APOBEC3G,APOL3,APOL4,APOL6,APRT,AQP1,AREG…	1185
Cancer,Organismal Injury and Abnormalities	Nonhematologic malignant neoplasm	4.01e-13		-0.901	AADAT,ABHD17A,ABL2,ABTB2,AC0040692,AC00913321,ACAT2,ACKR4,ACP7,ACSS2,ACTBL2,ACTN2,ADAM8,ADAR,ADAT3,ADCK5,ADI1,ADM,ADM2,ADORA2A,ADRB2,AFF4,AGFG2,AGMAT,AGR3,AIF1L,AJUBA,AKAP12,AKR7A2,ALDH16A1,ALDH1A3,ALDH1L2,ALG1,ALKBH7,ALYREF,AMDHD2,AMIGO2,AMOTL2,ANAPC15,ANGPTL4,ANKRD1,ANKRD12,ANKRD33B,ANKRD54,ANKS4B,ANTKMT,ANXA10,ANXA13,ANXA9,AP2M1,AP2S1,APOBEC3D,APOBEC3F,APOBEC3G,APOL3,APOL4,APOL6,APRT,AQP1,AREG…	1174
Cell-To-Cell Signaling and Interaction,Connective Tissue Development and Function,Skeletal and Muscular System Development and Function,Tissue Development	Activation of osteoclasts	9.03e-07		-1.134	CSF1,CSF2,IGF2,IL32,IL6,TGFB2,TNF	7
Cell Death and Survival	Apoptosis of leukemia cell lines	2.72e-10		-1.718	BAD,BBC3,BCL2A1,BCL2L11,BIRC3,BIRC5,CAT,CDC6,CDKN1A,CDKN2A,CEACAM1,CFLAR,CSF2,DDX43,DUSP1,ERN1,FLT3LG,FOXO3,HES1,HMOX1,HSPA1A/HSPA1B,HSPA8,ID1,IL15,IL15RA,INHBA,ITGAM,JAK2,JUN,KLF4,KLF5,LGALS9,LMO2,LYN,NFKB1,NFKBIA,NR3C1,PARP1,PAWR,PIM1,PLK1,PMAIP1,PML,RICTOR,SIVA1,SOCS1,SOD2,STAT5A,TIAM2,TNF,TNFAIP3,TNFRSF11B,TNFSF10,TNFSF13B,UBA7,UGCG,USP18	57
Infectious Diseases	Replication of Influenza virus	3.53e-08		-1.877	ADAR,AP2M1,AREG,ATP6V0D1,BCL3,CLK1,COLEC10,DDX58,EIF2AK2,ERN1,FANCG,FDPS,FGFR4,GBP1,HPGD,IFITM1,IFITM2,IFITM3,IFNB1,IFNL3,IL1A,IL32,IRF2,ISG15,JAK2,JUN,KATNB1,MX1,NLRC5,NMI,NTHL1,OAS3,PIN1,PLAU,PML,POLR2L,PRPS1,RSAD2,RUVBL2,SGK1,SIGMAR1,STAT1,TAP1,TBL3,TNFSF10,TRIM14,TRIM21,UBA7	48
Infectious Diseases	Replication of Influenza A virus	7.77e-08	Decreased	-2.008	ADAR,AP2M1,AREG,ATP6V0D1,BCL3,CLK1,COLEC10,DDX58,EIF2AK2,ERN1,FANCG,FDPS,FGFR4,GBP1,HPGD,IFITM1,IFITM2,IFITM3,IFNB1,IFNL3,IL1A,IL32,IRF2,ISG15,JAK2,JUN,KATNB1,MX1,NLRC5,NMI,NTHL1,OAS3,PIN1,PLAU,PML,POLR2L,PRPS1,RSAD2,RUVBL2,SGK1,SIGMAR1,STAT1,TAP1,TBL3,TRIM14,TRIM21,UBA7	47
Cell Cycle	M phase	8.77e-07	Decreased	-2.027	AKAP12,AURKA,BIRC5,BUB1B,CCNB1,CDC14A,CDC20,CDC6,CDKN1A,CENPV,CETN2,GADD45A,GATA6,KIF20A,KIFC1,LATS1,MCM7,MYH10,NCAPD2,NME1,NUSAP1,PDXP,PFN1,PIM1,PIN1,PLK1,STUB1,SUSD3,TACC3,TOP2A,TRIO,VAV3	32
Infectious Diseases	Replication of Zaire ebolavirus	8.99e-07	Decreased	-2.213	IFITM1,IFITM2,IFITM3,PLAAT4,ZC3HAV1	5
Cancer,Organismal Injury and Abnormalities	Epithelial neoplasm	9.93e-13	Decreased	-2.613	AADAT,ABHD17A,ABL2,ABTB2,AC0040692,AC00913321,ACAT2,ACKR4,ACP7,ACSS2,ACTBL2,ACTN2,ADAM8,ADAR,ADAT3,ADCK5,ADI1,ADM,ADM2,ADORA2A,ADRB2,AFF4,AGFG2,AGMAT,AIF1L,AJUBA,AKAP12,AKR7A2,ALDH16A1,ALDH1A3,ALDH1L2,ALG1,ALKBH7,ALYREF,AMDHD2,AMIGO2,AMOTL2,ANGPTL4,ANKRD1,ANKRD12,ANKRD33B,ANKRD54,ANKS4B,ANTKMT,ANXA10,ANXA13,ANXA9,AP2M1,AP2S1,APOBEC3D,APOBEC3F,APOBEC3G,APOL3,APOL4,APOL6,APRT,AQP1,AREG,ARHGEF19,ARH…	1159
Cancer,Organismal Injury and Abnormalities	Carcinoma	3.78e-12	Decreased	-2.613	AADAT,ABHD17A,ABL2,ABTB2,AC0040692,AC00913321,ACAT2,ACKR4,ACP7,ACSS2,ACTBL2,ACTN2,ADAM8,ADAR,ADAT3,ADCK5,ADI1,ADM,ADM2,ADORA2A,ADRB2,AFF4,AGFG2,AGMAT,AIF1L,AJUBA,AKAP12,AKR7A2,ALDH16A1,ALDH1A3,ALDH1L2,ALG1,ALKBH7,ALYREF,AMDHD2,AMIGO2,AMOTL2,ANGPTL4,ANKRD1,ANKRD12,ANKRD33B,ANKRD54,ANKS4B,ANTKMT,ANXA10,ANXA13,ANXA9,AP2M1,AP2S1,APOBEC3D,APOBEC3F,APOBEC3G,APOL3,APOL4,APOL6,APRT,AQP1,AREG,ARHGEF19,ARH…	1156
Cancer,Organismal Injury and Abnormalities	Tumorigenesis of tissue	1.82e-13	Decreased	-2.778	AADAT,ABHD17A,ABL2,ABTB2,AC0040692,AC00913321,ACAT2,ACKR4,ACP7,ACSS2,ACTBL2,ACTN2,ADAM8,ADAR,ADAT3,ADCK5,ADI1,ADM,ADM2,ADORA2A,ADRB2,AFF4,AGFG2,AGMAT,AIF1L,AJUBA,AKAP12,AKR7A2,ALDH16A1,ALDH1A3,ALDH1L2,ALG1,ALKBH7,ALYREF,AMDHD2,AMIGO2,AMOTL2,ANGPTL4,ANKRD1,ANKRD12,ANKRD33B,ANKRD54,ANKS4B,ANTKMT,ANXA10,ANXA13,ANXA9,AP2M1,AP2S1,APOBEC3D,APOBEC3F,APOBEC3G,APOL3,APOL4,APOL6,APRT,AQP1,AREG,ARHGEF19,ARH…	1164
Infectious Diseases	Replication of Hepatitis C virus	2.81e-08	Decreased	-2.796	CYP1A1,EGOT,EIF2AK2,IFIT1,IFITM1,IFITM2,IFITM3,IFNL1,IFNL2,IFNL3,IFNL4,ISG15,PIN1,TXNIP,UBA7,UBE2L6,XRN1,ZC3H12A	18
Infectious Diseases	Replication of Flaviviridae	1.33e-08	Decreased	-2.944	CYP1A1,EGOT,EIF2AK2,IFIT1,IFITM1,IFITM2,IFITM3,IFNL1,IFNL2,IFNL3,IFNL4,ISG15,OASL,PIN1,TXNIP,UBA7,UBE2L6,XRN1,ZC3H12A	19
Infectious Diseases	Viral Infection	8.81e-18	Decreased	-3.05	ADAR,ADORA2A,ADRB2,AMDHD2,AP2M1,APOBEC3F,APOBEC3G,AREG,ARHGEF19,ARRDC3,ATP6V0D1,BBC3,BCL2L11,BCL3,BIRC3,BMP2,BST2,BTG2,C1R,C1S,C3,C4A/C4B,CALD1,CARD16,CCL2,CCL22,CCL5,CD274,CD69,CDKN2A,CFI,CH25H,CIITA,CLEC4E,CLK1,COLEC10,COX6B2,CSF1,CSF2,CXCL10,CXCL8,CYP1A1,CYP2B6,CYP3A5,CYP51A1,DCP1A,DDO,DDX58,DDX60L,DEFB4A/DEFB4B,DHFR,DUSP1,DUSP16,E2F2,EGFR,EGOT,EGR1,EIF2AK2,EPHA2,ERI3,ERN1,ETS2,ETV3,F12,F3,FAN…	231
Infectious Diseases	Replication of Murine herpesvirus 4	5.28e-11	Decreased	-3.317	ADAR,BMP2,CH25H,DDX58,IFIH1,IRF1,ISG20,MX2,OAS1,PARP12,SPRY2	11
Infectious Diseases	Replication of vesicular stomatitis virus	1.41e-12	Decreased	-3.676	APOBEC3F,APOBEC3G,CH25H,DDX58,IFIH1,IFITM2,IFITM3,IFNB1,IFNL1,IRF1,IRF9,ISG20,OAS1,OASL,PARP12,PML,SOCS1,SP110,STAT2,TAP1,TRIM25,TRIM38	22
Infectious Diseases	Replication of RNA virus	2.73e-18	Decreased	-3.882	ADAR,AP2M1,APOBEC3F,APOBEC3G,AREG,ATP6V0D1,BCL3,BST2,CCL22,CCL5,CH25H,CIITA,CLK1,COLEC10,CXCL8,CYP1A1,DDX58,EGOT,EIF2AK2,ERN1,FANCG,FDPS,FGFR4,GBP1,HPGD,IFIH1,IFIT1,IFITM1,IFITM2,IFITM3,IFNB1,IFNL1,IFNL2,IFNL3,IFNL4,IL1A,IL1B,IL32,IL6,IRF1,IRF2,IRF9,ISG15,ISG20,JAK2,JUN,KATNB1,LGALS9,LIFR,MX1,MYD88,NFKB1,NLRC5,NMI,NTHL1,OAS1,OAS3,OASL,OPTN,PARP12,PIN1,PLAAT4,PLAU,PML,POLR2L,PRPS1,PTGS2,PTK2B,RSAD…	93
Infectious Diseases	Replication of Herpesviridae	1.7e-16	Decreased	-4.03	ADAR,BCL2L11,BMP2,CH25H,DDX58,IFIH1,IFNB1,IL1B,IRF1,IRF9,ISG20,MX2,OAS1,OASL,PARP12,PML,RIPK2,RSAD2,SPRY2,STAT2,TNF,ZEB1	22
Infectious Diseases	Replication of virus	5.39e-21	Decreased	-4.638	ADAR,AP2M1,APOBEC3F,APOBEC3G,AREG,ATP6V0D1,BCL2L11,BCL3,BIRC3,BMP2,BST2,CCL2,CCL22,CCL5,CH25H,CIITA,CLK1,COLEC10,CXCL8,CYP1A1,DDX58,DUSP1,E2F2,EGOT,EIF2AK2,ERN1,FANCG,FDPS,FGFR4,GBP1,HPGD,IFIH1,IFIT1,IFITM1,IFITM2,IFITM3,IFNB1,IFNL1,IFNL2,IFNL3,IFNL4,IL1A,IL1B,IL32,IL6,IRF1,IRF2,IRF9,ISG15,ISG20,JAK2,JUN,KATNB1,LGALS9,LIFR,MX1,MX2,MYD88,NFKB1,NLRC5,NMI,NTHL1,OAS1,OAS3,OASL,OPTN,PARP12,PIN1,PLAAT4…	103
Cell Signaling	Replication of viral replicon	4.86e-20	Decreased	-4.684	APOBEC3F,APOBEC3G,BST2,CCL5,EIF2AK2,IFI16,IFIT1,IFIT5,IFITM1,IFITM2,IFITM3,IFNB1,ISG15,ISG20,MX1,OAS1,OAS3,OASL,PARP10,PIN1,PLSCR1,PTGS2,RSAD2,SHFL,TNF,TNIP1,ZC3HAV1	27
Cell Signaling	Viral life cycle	2.2e-11	Decreased	-4.779	APOBEC3F,APOBEC3G,BST2,CCL5,EIF2AK2,IFI16,IFIT1,IFIT5,IFITM1,IFITM2,IFITM3,IFNB1,ISG15,ISG20,MX1,NDC1,OAS1,OAS3,OASL,PARD6A,PARP10,PIN1,PLSCR1,PTGS2,RANBP1,RSAD2,SHFL,TLR3,TNF,TNIP1,ZC3HAV1	31
Connective Tissue Disorders,Immunological Disease,Inflammatory Disease,Organismal Injury and Abnormalities,Skeletal and Muscular Disorders	Lupus erythematosus	1.09e-33			ADAR,ARID5B,ASNS,BCL10,BCL2L14,BIRC5,BST2,C1R,C1S,C3,C4A/C4B,CCL2,CD22,CD69,CEACAM1,CFLAR,CIITA,CXCL10,CXCL11,CXCL9,DDX58,DDX60,DHFR,DHX58,DTX3L,DUSP5,E2F2,EIF2AK2,EPSTI1,ETS1,ETV7,FOXO1,FOXO3,GATA3,GBP1,GBP2,HERC5,HERC6,HRH1,ICAM1,IDO1,IFI16,IFI44,IFI44L,IFI6,IFIH1,IFIT1,IFIT3,IFITM1,IFNB1,IHH,IKZF3,IL1B,IL23A,IL6,IRF7,ISG15,ISG20,ITGAM,JAG1,JAK2,JUNB,LAMP3,LGALS9,LYN,MAP3K8,MT2A,MX1,NCF2,NFE2L3…	112
Connective Tissue Disorders,Immunological Disease,Inflammatory Disease,Organismal Injury and Abnormalities,Skeletal and Muscular Disorders	Systemic lupus erythematosus	1.36e-32			ADAR,ARID5B,BCL10,BCL2L14,BIRC5,BST2,C1R,C1S,C4A/C4B,CCL2,CD22,CD69,CEACAM1,CFLAR,CIITA,CXCL10,CXCL11,CXCL9,DDX58,DDX60,DHFR,DHX58,DTX3L,DUSP5,E2F2,EIF2AK2,EPSTI1,ETS1,ETV7,FOXO1,FOXO3,GATA3,GBP1,GBP2,HERC5,HERC6,HRH1,ICAM1,IFI16,IFI44,IFI44L,IFI6,IFIH1,IFIT1,IFIT3,IFITM1,IFNB1,IHH,IKZF3,IL1B,IL23A,IL6,IRF7,ISG15,ISG20,ITGAM,JAG1,JAK2,JUNB,LAMP3,LGALS9,LYN,MAP3K8,MT2A,MX1,NCF2,NFE2L3,NLRC5,NLRP3,…	108
Dermatological Diseases and Conditions,Organismal Injury and Abnormalities	Psoriasis	1.4e-27			ADAR,ADM,ALDH1A3,APOL6,ATP6V0D1,C3,C4A/C4B,CCL2,CCL20,CCNF,CFLAR,CSF2,CX3CL1,CXCL1,CXCL10,CXCL11,CXCL3,CXCL8,CXCL9,CYP1A1,CYP1B1,CYP3A5,DDX58,DEFB4A/DEFB4B,DHFR,DSG3,DUSP1,EGR1,EPHA2,EPSTI1,FADS2,FASN,FEN1,FOS,FOSL1,G0S2,GARS1,GATA3,GBP1,GBP2,H2AX,HERC6,HMOX1,HSPA8,HSPE1,ICAM1,ID1,IDO1,IFI16,IFI35,IFI44,IFI44L,IFI6,IFIT1,IFIT3,IFITM1,IFNB1,IFNGR2,IL12A,IL15,IL17RB,IL1A,IL1B,IL22RA1,IL23A,IRF7,ISG…	133
Cancer,Hematological Disease,Immunological Disease,Organismal Injury and Abnormalities	T-cell non-Hodgkin lymphoma	9.22e-24			ABL2,ADAR,ADORA2A,AURKA,BCL10,BCL2L11,BIRC5,C1QTNF1,C1R,C3,CALD1,CCL2,CCL20,CCL22,CCN1,CD69,CDKN2A,CFLAR,CHD2,CLK1,CXCL10,CXCL11,CXCL8,CXCL9,DHFR,DUSP5,DUSP8,EGFR,EPC1,EPHA2,FGFR3,FZD1,GADD45A,GADD45B,GATA3,HDAC9,IDO1,IFI35,IFI44,IFI44L,IFI6,IFIT2,IFIT3,IFITM1,IL15,IL22RA1,IL4I1,IL6,IRF7,IRS2,ISG15,ISG20,JAK2,JUN,KDM6A,KLF6,L1CAM,LATS1,LIF,LIFR,MAP3K8,MKI67,MME,MX1,MYD88,NAV3,NFKB1,NFKB2,NR3C1,NR…	111
Cancer,Hematological Disease,Immunological Disease,Organismal Injury and Abnormalities	T-cell malignant neoplasm	2.41e-23			ABL2,ADAR,ADORA2A,ARID5B,AURKA,BCL10,BCL2L11,BIRC5,C1QTNF1,C1R,C3,CALD1,CCL2,CCL20,CCL22,CCN1,CD274,CD69,CDKN1A,CDKN2A,CFLAR,CHD2,CIITA,CLK1,CXCL10,CXCL11,CXCL8,CXCL9,CYP3A5,DDC,DHFR,DUSP5,DUSP8,EGFR,EPC1,EPHA2,FGFR3,FNDC3B,FOXO3,FZD1,GADD45A,GADD45B,GATA3,GBP2,HDAC9,HSPA8,IDO1,IFI35,IFI44,IFI44L,IFI6,IFIT2,IFIT3,IFITM1,IL15,IL22RA1,IL4I1,IL6,IRF7,IRS2,ISG15,ISG20,ITGAM,JAK2,JUN,KDM6A,KLF6,KMO,L1…	134
Cancer,Hematological Disease,Immunological Disease,Organismal Injury and Abnormalities	Mature T-cell neoplasm	2.23e-22			ADAR,AURKA,BCL10,BCL2L11,BIRC5,C1QTNF1,C1R,C3,CALD1,CCL2,CCL20,CCL22,CCN1,CD69,CDKN2A,CFLAR,CHD2,CIITA,CLK1,CXCL10,CXCL11,CXCL8,CXCL9,DHFR,DUSP5,DUSP8,EGFR,EPC1,EPHA2,FGFR3,FOXO3,FZD1,GADD45A,GADD45B,GATA3,GBP2,HDAC9,IDO1,IFI35,IFI44,IFI44L,IFI6,IFIT2,IFIT3,IFITM1,IL15,IL22RA1,IL4I1,IL6,IRF7,IRS2,ISG15,ISG20,JAK2,JUN,KDM6A,KLF6,L1CAM,LATS1,LIF,LIFR,MAP3K8,MKI67,MME,MX1,MYD88,NAV3,NFKB2,NR3C1,NR4A…	113
Cancer,Hematological Disease,Organismal Injury and Abnormalities	Mature T-cell or NK-cell neoplasm	4.25e-22			ADAR,AURKA,BCL10,BCL2L11,BIRC5,C1QTNF1,C1R,C3,CALD1,CCL2,CCL20,CCL22,CCN1,CD69,CDKN2A,CFLAR,CHD2,CIITA,CLK1,CXCL10,CXCL11,CXCL8,CXCL9,DHFR,DUSP5,DUSP8,EGFR,EPC1,EPHA2,FGFR3,FNDC3B,FOXO3,FZD1,GADD45A,GADD45B,GATA3,GBP2,HDAC9,IDO1,IFI35,IFI44,IFI44L,IFI6,IFIT2,IFIT3,IFITM1,IL15,IL22RA1,IL4I1,IL6,IRF7,IRS2,ISG15,ISG20,JAK2,JUN,KDM6A,KLF6,L1CAM,LATS1,LIF,LIFR,MAP3K8,MKI67,MME,MX1,MYD88,NAV3,NFKB2,NR3…	114
Infectious Diseases	Tuberculosis	2.86e-20			BHLHE40,CCL2,CCL20,CD274,CSF2,CXCL10,CXCL8,CXCL9,DENND3,DHFR,GBP1,GBP2,GBP5,H1-3,IFI16,IFI35,IFI44,IFI44L,IFI6,IFIH1,IFIT1,IFIT2,IFIT3,IFIT5,IFITM1,IFITM3,IL6,IRF7,JAK2,JUN,LINC00944,MAPKAPK3,MIF,MX1,NR3C1,OAS1,OAS2,OAS3,PCOLCE2,POLD1,PSMB8,PSMB9,PTGS2,SIGMAR1,SOCS1,SP110,SPP1,STAT1,STAT2,TAP1,TAP2,TNF,TOP2A,TYMS	54
Organismal Injury and Abnormalities,Reproductive System Disease	Benign pelvic disease	1.15e-18			ADRB2,ALDH1A3,AP2S1,ARL4D,ATF4,BCL10,BDH1,BIRC5,BUB1B,C1S,CASP1,CAVIN2,CCL2,CCL22,CCN1,CCN2,CCR1,CITED2,CX3CL1,CXCL10,CXCL8,CXCL9,CYBA,CYP1B1,DEPP1,DUSP1,EGFR,EGR1,ERRFI1,FGF2,FLT3LG,FOS,FOSL2,FOXO1,FOXO3,FST,FSTL3,G0S2,GATA3,GBP2,HSD17B10,HSD17B7,HSPA1A/HSPA1B,ICAM1,ID1,IFI44L,IFIH1,IFIT1,IFIT3,IGF2,IHH,IL1A,IL6,INHBA,IRS2,ISG20,ITGAM,JUN,JUNB,KIF20A,KRT8,LIF,LIFR,LYN,MALAT1,MAP3K8,MCM4,MCM7,MTH…	118
Cell Signaling,Cell-To-Cell Signaling and Interaction	Cytokine and chemokine mediated signaling pathway	3.2e-18			BIRC5,CASP1,CCL2,CCL20,CCL22,CCL5,CCR1,CDKN1A,CSF1,CSF2,CSF3,CX3CL1,CXCL1,CXCL10,CXCL2,CXCL8,DUOX2,EDN2,EREG,FGF2,FLT3LG,FOS,FOXO1,FOXO3,GATA3,HMOX1,HSPA8,ICAM1,IFNL1,IFNL2,IFNL3,IL12A,IL1A,IL1B,IL22RA1,IL23A,IL32,IL6,ITGAM,JAK2,JUNB,LIF,LIFR,PIM1,PTAFR,PTGS2,SDC1,SOCS1,STAT1,STAT2,STAT5A,TNF,TNFRSF1B,VCAM1,VEGFA,ZEB1	56
Cell Signaling	Cell surface receptor linked signal transduction	2.23e-17			BDKRB2,BIRC5,CASP1,CCL2,CCL20,CCL22,CCL5,CCR1,CDKN1A,COL16A1,CSF1,CSF2,CSF3,CX3CL1,CXCL1,CXCL10,CXCL2,CXCL8,DUOX2,EDN2,EREG,FGF2,FLT3LG,FOS,FOXO1,FOXO3,FRS2,GATA3,GLI2,HMOX1,HSPA8,ICAM1,IFNL1,IFNL2,IFNL3,IHH,IL12A,IL1A,IL1B,IL22RA1,IL23A,IL32,IL6,ISG15,ITGAM,JAK2,JUNB,LIF,LIFR,LYN,PIM1,PTAFR,PTGS2,PTK2B,SDC1,SEMA7A,SOCS1,STAT1,STAT2,STAT5A,TCTN3,TNF,TNFRSF1B,TRIO,VCAM1,VEGFA,ZEB1	67
Cancer,Organismal Injury and Abnormalities,Reproductive System Disease	Estrogen receptor-negative breast cancer	2.37e-17			AREG,BIRC5,CCN2,CD274,CDKN1A,CDKN2A,CDKN2C,CSF3,CXCL8,CXCL9,CYP1A1,DHFR,DLC1,EGFR,EGR1,ETS1,ETS2,FGF2,FGFR3,FGFR4,FOS,FOSL2,IGFBP6,IL1A,IL1B,IL6,IRF1,JUN,JUNB,L1CAM,LIF,LMO2,MAP3K8,NGFR,PARP1,PDGFA,PIM1,PLAT,PRDM1,PTGS2,RRM2,SERPINE1,SPP1,STAT1,TNFRSF1B,TNFSF10,TOP2A,TUBA1A,TUBB4B,TUBE1,TYMS,VEGFA	52
Cancer,Organismal Injury and Abnormalities,Reproductive System Disease	HER2 negative hormone receptor negative breast cancer	4.1e-17			AREG,BIRC5,CCN2,CD274,CDKN1A,CDKN2A,CDKN2C,CSF3,CXCL8,CXCL9,CYP1A1,DHFR,DLC1,EGFR,EGR1,ETS1,ETS2,FGF2,FGFR3,FGFR4,FOS,FOSL2,IGFBP6,IL1A,IL1B,IL6,IRF1,JUN,JUNB,L1CAM,LIF,LMO2,MAP3K8,NGFR,PARP1,PDGFA,PIM1,PLAT,PTGS2,RRM2,SERPINE1,SPP1,STAT1,TNFRSF1B,TNFSF10,TOP2A,TUBA1A,TUBB4B,TUBE1,TYMS,VEGFA	51
Cancer,Hematological Disease,Immunological Disease,Organismal Injury and Abnormalities	Peripheral T-cell lymphoma	4.74e-17			ADAR,AURKA,BCL10,C1QTNF1,C1R,C3,CALD1,CCL20,CCL22,CCN1,CD69,CDKN2A,CHD2,CLK1,DHFR,DUSP8,EPC1,EPHA2,GADD45A,GADD45B,GATA3,HDAC9,IFI44,IFI44L,IFIT2,IFIT3,IRS2,ISG15,JAK2,JUN,KLF6,L1CAM,LIF,LIFR,MAP3K8,MKI67,MME,MYD88,NR3C1,NR4A2,NR4A3,NT5C3A,NUAK2,PDE4D,PER1,POLD1,REL,RELB,RRM2,SDC1,SOCS1,SP100,SP110,STAT1,TOP2A,TRIM25,TRIM38,TUBA1A,TUBB4B,TUBE1,TYMS,VCAM1,VWA1,ZBTB10	64
Cancer,Dermatological Diseases and Conditions,Hematological Disease,Immunological Disease,Organismal Injury and Abnormalities	Non-Hodgkin cutaneous lymphoma	9.88e-17			AURKA,BCL10,CDKN2A,CXCL10,CXCL11,CXCL9,DHFR,EGFR,GBP2,IDO1,IFI35,IFI44,IFI6,IFITM1,IL15,IL22RA1,IL6,IRF7,ISG15,ISG20,JAK2,KDM6A,LATS1,MKI67,MME,MX1,MYD88,NAV3,NFKB2,NR3C1,OAS1,OAS2,OASL,PLAAT4,POLD1,RRM2,RSAD2,SECTM1,STAT1,TNF,TNFAIP3,TNFRSF1B,TOP2A,TRAFD1,TUBA1A,TUBB4B,TUBE1,TYMS,ZEB1	49
Dermatological Diseases and Conditions,Hematological Disease,Immunological Disease,Organismal Injury and Abnormalities	Lymphoproliferative disorder of the skin	2.2e-16			AURKA,BCL10,BCL2L11,CDKN2A,CFLAR,CXCL10,CXCL11,CXCL9,DHFR,DUSP5,EGFR,GBP2,IDO1,IFI35,IFI44,IFI6,IFITM1,IL15,IL22RA1,IL6,IRF7,ISG15,ISG20,JAK2,KDM6A,LATS1,MKI67,MME,MX1,MYD88,NAV3,NFKB2,NR3C1,OAS1,OAS2,OASL,PLAAT4,POLD1,RPA1,RRM2,RSAD2,SECTM1,STAT1,TNF,TNFAIP3,TNFRSF1B,TOP2A,TRAFD1,TUBA1A,TUBB4B,TUBE1,TYMS,ZEB1	53
Organismal Injury and Abnormalities,Reproductive System Disease	Endometriosis	4.46e-16			ALDH1A3,ATF4,BIRC5,BUB1B,C1S,CASP1,CCL2,CCL22,CCN1,CCN2,CCR1,CITED2,CX3CL1,CXCL10,CXCL8,CXCL9,DEPP1,DUSP1,EGFR,EGR1,ERRFI1,FGF2,FOS,FOSL2,FOXO1,FST,FSTL3,G0S2,GATA3,GBP2,HSD17B7,HSPA1A/HSPA1B,ICAM1,ID1,IHH,IL1A,IL6,INHBA,IRS2,ISG20,ITGAM,JUN,JUNB,KIF20A,KRT8,LIF,MAP3K8,MCM4,MCM7,MXD1,NFKB1,NR3C1,NR4A1,PCK1,PDE4D,PDGFA,PDGFD,PLAUR,PRKAR1B,PTAFR,PTGER2,PTGS2,REL,RELB,RFC2,RREB1,SAT1,SERPINB1,SGK1,S…	84
Dermatological Diseases and Conditions,Immunological Disease,Organismal Injury and Abnormalities	Pemphigus foliaceus	5.81e-16			BCL2L14,CXCL11,DUSP5,EIF2AK2,ETV7,GBP1,IFI44,IFI44L,IFI6,IFIH1,IFIT1,IFIT3,IHH,ISG15,LAMP3,LGALS9,MX1,OAS1,OAS2,OASL,PLA2G4C,PLAT,RSAD2,SKP2,STAT1,TMEM223,TNFSF10,WARS1	28
Neurological Disease,Organismal Injury and Abnormalities	Epileptic seizure	6.75e-16			ADM,ANGPTL4,ARID5B,ARRDC3,ATF3,C3,C4A/C4B,CCN1,CCR1,CDKN1A,CH25H,CITED2,CRYM,DEPP1,DUSP1,DUSP5,EGR1,EGR2,ERRFI1,FOS,FOSB,GADD45A,GADD45B,HES1,HMOX1,HSPA1A/HSPA1B,HSPA8,IL1B,IL4I1,INHBA,JUN,JUNB,KCNV1,KLF10,LAMB3,LMNB2,MALAT1,MCM6,NAMPT,NR4A1,NR4A3,PDP1,PIM3,PTGS2,SECTM1,SPRY2,SRGN,SSTR2,TIPARP,TRIB1,ZFP36	51
Cancer,Hematological Disease,Immunological Disease,Organismal Injury and Abnormalities	Lymphoma	9.17e-16			ABL2,ADAR,ADORA2A,ADRB2,ARHGEF28,ASAP2,ATF3,AURKA,BBC3,BCL10,BCL2L11,BCL3,BIRC3,BIRC5,BTG2,C1QTNF1,C1R,C2CD4B,C3,CALD1,CCL2,CCL20,CCL22,CCN1,CD22,CD274,CD69,CDC20,CDCA2,CDKN1A,CDKN2A,CDKN2B,CFLAR,CHD2,CIITA,CLK1,CXCL10,CXCL11,CXCL8,CXCL9,CYB561,CYP51A1,DDX58,DHCR24,DHFR,DSEL,DUSP5,DUSP8,E2F2,EGFR,EGR2,EPC1,EPHA2,ETS1,FASN,FDFT1,FDPS,FEN1,FGFR3,FILIP1L,FNDC3B,FOSL2,FOXO1,FYB1,FZD1,GADD45A,GADD45B,…	197
Cancer,Hematological Disease,Immunological Disease,Organismal Injury and Abnormalities	Non-Hodgkin lymphoma	1.82e-15			ABL2,ADAR,ADORA2A,ARHGEF28,ASAP2,ATF3,AURKA,BBC3,BCL10,BCL2L11,BCL3,BIRC3,BIRC5,BTG2,C1QTNF1,C1R,C3,CALD1,CCL2,CCL20,CCL22,CCN1,CD22,CD274,CD69,CDC20,CDCA2,CDKN1A,CDKN2A,CDKN2B,CFLAR,CHD2,CIITA,CLK1,CXCL10,CXCL11,CXCL8,CXCL9,DDX58,DHCR24,DHFR,DSEL,DUSP5,DUSP8,E2F2,EGFR,EGR2,EPC1,EPHA2,ETS1,FASN,FDFT1,FDPS,FEN1,FGFR3,FILIP1L,FOXO1,FYB1,FZD1,GADD45A,GADD45B,GATA3,GBP2,GLI2,GMPPB,GNA13,GSE1,GTPBP2,H…	183
Cancer,Organismal Injury and Abnormalities	Lymphoid cancer	3.09e-15			ABL2,ADAR,ADORA2A,ADRB2,ARHGEF28,ARID5B,ASAP2,ATF3,AURKA,BACH2,BBC3,BCL10,BCL2L11,BCL3,BCL9L,BIRC3,BIRC5,BTG2,C1QTNF1,C1R,C2CD4B,C3,CALD1,CCL2,CCL20,CCL22,CCL5,CCN1,CD22,CD274,CD69,CDC20,CDCA2,CDKN1A,CDKN2A,CDKN2B,CDKN2C,CFLAR,CHD2,CIITA,CLK1,CSF2,CXCL1,CXCL10,CXCL11,CXCL8,CXCL9,CYB561,CYP1A1,CYP3A5,CYP51A1,DDC,DDX58,DHCR24,DHFR,DLC1,DSEL,DUSP5,DUSP8,E2F2,EDN1,EGFR,EGR2,EPC1,EPHA2,EPSTI1,ETS1,F3,…	258
Cancer,Dermatological Diseases and Conditions,Hematological Disease,Immunological Disease,Organismal Injury and Abnormalities	Cutaneous T-cell lymphoma	3.14e-15			AURKA,CDKN2A,CXCL10,CXCL11,CXCL9,DHFR,EGFR,IDO1,IFI35,IFI44,IFI6,IFITM1,IL15,IL22RA1,IL6,IRF7,ISG15,ISG20,JAK2,KDM6A,LATS1,MKI67,MX1,NAV3,NFKB2,NR3C1,OAS1,OAS2,OASL,PLAAT4,RRM2,RSAD2,SECTM1,STAT1,TNFAIP3,TNFRSF1B,TOP2A,TRAFD1,TUBA1A,TUBB4B,TUBE1,TYMS,ZEB1	43
Cancer,Organismal Injury and Abnormalities	HER2 negative cancer	3.34e-15			AREG,BIRC5,CCN2,CD274,CDKN1A,CDKN2A,CDKN2C,CSF3,CXCL8,CXCL9,CYP1A1,DHFR,DLC1,EGFR,EGR1,ETS1,ETS2,FGF2,FGFR3,FGFR4,FOS,FOSL2,IGFBP6,IL1A,IL1B,IL6,IRF1,JUN,JUNB,L1CAM,LIF,LMO2,MAP3K8,NGFR,PARP1,PDGFA,PIM1,PLAT,POLD1,PTGS2,RRM2,SERPINE1,SPP1,STAT1,TNFRSF1B,TNFSF10,TOP2A,TUBA1A,TUBB4B,TUBE1,TYMP,TYMS,VEGFA	53
Cancer,Organismal Injury and Abnormalities	HER2 negative solid tumor	3.96e-15			AREG,BIRC5,CCN2,CD274,CDKN1A,CDKN2A,CDKN2C,CSF3,CXCL8,CXCL9,CYP1A1,DHFR,DLC1,EGFR,EGR1,ETS1,ETS2,FGF2,FGFR3,FGFR4,FOS,FOSL2,IGFBP6,IL1A,IL1B,IL6,IRF1,JUN,JUNB,L1CAM,LIF,LMO2,MAP3K8,NGFR,PARP1,PDGFA,PIM1,PLAT,POLD1,PTGS2,RRM2,SERPINE1,SPP1,STAT1,TNFRSF1B,TNFSF10,TOP2A,TUBA1A,TUBB4B,TUBE1,TYMP,TYMS,VEGFA	53
Dermatological Diseases and Conditions,Immunological Disease,Organismal Injury and Abnormalities	Pemphigus	8.15e-15			BCL2L14,CAVIN2,CXCL11,DHFR,DUSP5,EIF2AK2,ETV7,GBP1,IFI44,IFI44L,IFI6,IFIH1,IFIT1,IFIT3,IHH,ISG15,LAMP3,LGALS9,MX1,NR3C1,NRGN,OAS1,OAS2,OASL,PGRMC1,PLA2G4C,PLAT,PTGS2,RSAD2,SKP2,STAT1,THBS1,TMEM223,TNFSF10,VEGFA,WARS1	36
Cancer,Hematological Disease,Immunological Disease,Organismal Injury and Abnormalities	Tumorigenesis of lymphocytes	4.02e-14			ABL2,ADAR,ADORA2A,ADRB2,ARHGEF28,ARID5B,ASAP2,ATF3,AURKA,BACH2,BBC3,BCL10,BCL2L11,BCL3,BCL9L,BIRC3,BIRC5,BTG2,C1QTNF1,C1R,C2CD4B,C3,CALD1,CCL2,CCL20,CCL22,CCL5,CCN1,CD22,CD274,CD69,CDC20,CDCA2,CDKN1A,CDKN2A,CDKN2B,CDKN2C,CFLAR,CHD2,CIITA,CLK1,CSF2,CXCL1,CXCL10,CXCL11,CXCL8,CXCL9,CYB561,CYP51A1,DDC,DDX58,DHCR24,DHFR,DSEL,DUSP5,DUSP8,E2F2,EGFR,EGR2,EPC1,EPHA2,EPSTI1,ETS1,FASN,FBXO9,FDFT1,FDPS,FEN1,…	238
Cancer,Hematological Disease,Immunological Disease,Organismal Injury and Abnormalities	Neoplasia of leukocytes	5.95e-14			ABL2,ADAR,ADORA2A,ADRB2,ARHGEF28,ARID5B,ASAP2,ATF3,AURKA,BACH2,BBC3,BCL10,BCL2L11,BCL3,BCL9L,BIRC3,BIRC5,BTG2,C1QTNF1,C1R,C2CD4B,C3,C4A/C4B,CALD1,CCL2,CCL20,CCL22,CCL5,CCN1,CD22,CD274,CD69,CDC20,CDCA2,CDKN1A,CDKN2A,CDKN2B,CDKN2C,CFLAR,CHD2,CIITA,CLK1,CSF2,CXCL1,CXCL10,CXCL11,CXCL8,CXCL9,CYB561,CYP1A1,CYP3A5,CYP51A1,DDC,DDX58,DHCR24,DHFR,DLC1,DSEL,DUSP5,DUSP8,E2F2,EGFR,EGR2,EPC1,EPHA2,EPSTI1,ETS1,…	252
Cancer,Hematological Disease,Immunological Disease,Organismal Injury and Abnormalities	Lymphocytic cancer	6.89e-14			ABL2,ADAR,ADORA2A,ADRB2,ARHGEF28,ARID5B,ASAP2,ATF3,AURKA,BACH2,BBC3,BCL10,BCL2L11,BCL3,BCL9L,BIRC3,BIRC5,BTG2,C1QTNF1,C1R,C2CD4B,C3,CALD1,CCL2,CCL20,CCL22,CCL5,CCN1,CD22,CD274,CD69,CDC20,CDCA2,CDKN1A,CDKN2A,CDKN2B,CDKN2C,CFLAR,CHD2,CIITA,CLK1,CSF2,CXCL1,CXCL10,CXCL11,CXCL8,CXCL9,CYB561,CYP1A1,CYP3A5,CYP51A1,DDC,DDX58,DHCR24,DHFR,DLC1,DSEL,DUSP5,DUSP8,E2F2,EGFR,EGR2,EPC1,EPHA2,EPSTI1,ETS1,F3,FASN,…	251
Cancer,Hematological Disease,Organismal Injury and Abnormalities	Lymphocytic neoplasm	8.21e-14			ABL2,ADAR,ADORA2A,ADRB2,ARHGEF28,ARID5B,ASAP2,ATF3,AURKA,BACH2,BBC3,BCL10,BCL2L11,BCL3,BCL9L,BIRC3,BIRC5,BTG2,C1QTNF1,C1R,C2CD4B,C3,CALD1,CCL2,CCL20,CCL22,CCL5,CCN1,CD22,CD274,CD69,CDC20,CDCA2,CDKN1A,CDKN2A,CDKN2B,CDKN2C,CFLAR,CHD2,CIITA,CLK1,CSF2,CXCL1,CXCL10,CXCL11,CXCL8,CXCL9,CYB561,CYP1A1,CYP3A5,CYP51A1,DDC,DDX58,DHCR24,DHFR,DLC1,DSEL,DUSP5,DUSP8,E2F2,EGFR,EGR2,EPC1,EPHA2,EPSTI1,ETS1,F3,FASN,…	251
Cancer,Hematological Disease,Organismal Injury and Abnormalities	Hematologic cancer of cells	6.19e-13			ABL2,ADAR,ADORA2A,ADRB2,ARHGEF28,ARID5B,ASAP2,ATF3,AURKA,BACH2,BBC3,BCL10,BCL2L11,BCL3,BCL9L,BIRC3,BIRC5,BTG2,C1QTNF1,C1R,C2CD4B,C3,CALD1,CCL2,CCL20,CCL22,CCN1,CD22,CD274,CD69,CDC20,CDCA2,CDKN1A,CDKN2A,CDKN2B,CFLAR,CHD2,CIITA,CLK1,CXCL10,CXCL11,CXCL8,CXCL9,CYB561,CYP1A1,CYP3A5,CYP51A1,DDC,DDX58,DHCR24,DHFR,DLC1,DSEL,DUSP5,DUSP8,E2F2,EGFR,EGR2,EPC1,EPHA2,ETS1,F3,FASN,FDFT1,FDPS,FEN1,FGF2,FGFR3,FIL…	237
Cancer,Hematological Disease,Organismal Injury and Abnormalities	Mature lymphocytic neoplasm	7.38e-13			ADAR,ADRB2,ARHGEF28,ASAP2,ATF3,AURKA,BACH2,BBC3,BCL10,BCL2L11,BCL9L,BIRC3,BIRC5,BTG2,C1QTNF1,C1R,C3,CALD1,CCL2,CCL20,CCL22,CCL5,CCN1,CD22,CD274,CD69,CDC20,CDCA2,CDKN1A,CDKN2A,CDKN2B,CDKN2C,CFLAR,CHD2,CIITA,CLK1,CSF2,CXCL1,CXCL10,CXCL11,CXCL8,CXCL9,DDX58,DHCR24,DHFR,DSEL,DUSP5,DUSP8,E2F2,EGFR,EGR2,EPC1,EPHA2,EPSTI1,ETS1,FASN,FBXO9,FDFT1,FDPS,FEN1,FGF2,FGFR3,FILIP1L,FNDC3B,FOS,FOXO1,FOXO3,FYB1,FZD1…	218
Cardiovascular Disease,Organismal Injury and Abnormalities	Arteriosclerosis	1.68e-12			AADAT,ACAT2,ADORA2A,ADRB2,BIRC3,BIRC5,CA12,CCL2,CDC6,CDKN1A,CPEB3,CSF1,DHFR,EDN1,EGR1,EREG,ERN1,FOS,FOSB,FOXO3,GFOD1,H2AX,HMOX1,ICAM1,IL1A,IL1B,IL6,ITGAM,JUN,JUNB,KLF4,KLF6,LRPAP1,MARC1,MKI67,MMP13,NFKB1,NPFFR2,NR3C1,PCSK9,PDE4B,PDE4D,PLAT,PLAU,PSRC1,PTGS2,RSAD2,SAMD4A,SCD,SERPINE1,SIGMAR1,SMAD3,SOCS1,SPP1,THBS1,TNF,TNFRSF11B,TNFRSF9,TNFSF10,TNFSF15,TUBA1A,TUBB4B,TUBE1,VCAM1,VCAN,VEGFA,VKORC1,WWO…	70
Inflammatory Disease	Chronic inflammatory disorder	2.38e-12			ADAM8,ADM,ADORA2A,ADRB2,AREG,ASAP1,ATF4,BCL2L11,BCL2L12,BIRC3,BIRC5,C3,C4A/C4B,CA12,CALD1,CASP1,CASR,CCDC103,CCL2,CCL20,CCL22,CCL5,CCNB1,CCR1,CD274,CD69,CDKN2A,CHST7,CIITA,CLEC4E,CSF1,CSF2,CX3CL1,CXCL1,CXCL10,CXCL2,CXCL3,CXCL8,CXCL9,CYBA,CYLD,CYP1A1,CYP2B6,CYP51A1,DEFB4A/DEFB4B,DHFR,DNAAF3,DUSP1,EDN1,EGFR,EHD4,ETS1,F3,FDFT1,FDPS,FGF2,FGFR3,FLT3LG,FOS,FOSB,FOSL2,FOXO1,FOXO3,FSTL3,G0S2,G6PD,GADD45B…	172
Cardiovascular Disease,Organismal Injury and Abnormalities	Vaso-occlusion	3.56e-12			AADAT,ACAT2,ADORA2A,ADRB2,BIRC3,BIRC5,CA12,CCL2,CDC6,CDKN1A,CPEB3,CSF1,DHFR,EDN1,EGR1,EREG,ERN1,FOS,FOSB,FOXO3,GATA6,GFOD1,H2AX,HDAC9,HIVEP1,HMOX1,HRH1,ICAM1,IL1A,IL1B,IL6,ITGAM,JAG1,JUN,JUNB,KLF4,KLF6,LRPAP1,MARC1,MKI67,MMP13,NFKB1,NPFFR2,NR3C1,PCSK9,PDE4B,PDE4D,PDGFB,PLAT,PLAU,PSRC1,PTGER2,PTGER4,PTGS2,RNF213,RRM2,RSAD2,SAMD4A,SCD,SERPINE1,SIGMAR1,SMAD3,SOCS1,SP110,TGFB2,THBS1,TNF,TNFRSF9,TNFSF…	79
Connective Tissue Disorders,Inflammatory Disease,Inflammatory Response,Organismal Injury and Abnormalities,Skeletal and Muscular Disorders	Inflammation of joint	4.8e-12			ADAM8,ADM,ADORA2A,ADRB2,AREG,ASAP1,BAD,BIRC5,BMP2,C3,CALD1,CASP1,CAVIN3,CCL2,CCL20,CCL22,CCL5,CCNB1,CCR1,CD274,CD69,CDKN2A,CIITA,CLEC4E,CSF1,CX3CL1,CXCL1,CXCL10,CXCL2,CXCL3,CXCL8,CXCL9,CYP2B6,DHFR,DUSP1,EHD4,ETS1,FDFT1,FDPS,FGF2,FGFR3,FLT3LG,FOS,FOSB,FOXO1,FOXO3,G0S2,GADD45B,GBP1,GBP2,GINS2,HCG27,HELZ2,HMOX1,HSPA1A/HSPA1B,HSPA8,HTRA1,HYAL3,ICAM1,IFNB1,IFNL2,IL1B,IL23A,IL6,ITGAM,JAK2,L1CAM,LAP3,LS…	144
Cardiovascular Disease	Occlusion of blood vessel	5.4e-12			AADAT,ACAT2,ADORA2A,ADRB2,BIRC3,BIRC5,CA12,CCL2,CDC6,CDKN1A,CPEB3,CSF1,DHFR,EDN1,EGR1,EREG,ERN1,FOS,FOSB,FOXO3,GATA6,GFOD1,H2AX,HDAC9,HIVEP1,HMOX1,HRH1,ICAM1,IL1A,IL1B,IL6,ITGAM,JAG1,JUN,JUNB,KLF4,KLF6,LRPAP1,MARC1,MKI67,MMP13,NFKB1,NPFFR2,NR3C1,PCSK9,PDE4B,PDE4D,PDGFB,PLAT,PLAU,PSRC1,PTGER2,PTGER4,PTGS2,RNF213,RSAD2,SAMD4A,SCD,SERPINE1,SIGMAR1,SMAD3,SOCS1,SP110,TGFB2,THBS1,TNF,TNFRSF9,TNFSF15,TU…	78
Cancer,Organismal Injury and Abnormalities	Visceral metastasis	5.41e-12			C1R,CCL2,CCN2,CD274,CDKN2A,CDKN2C,CEACAM5,CRYZ,CYP51A1,DLGAP5,EGFR,EPHA2,FDFT1,FDPS,FGFR3,FGFR4,FST,FSTL3,GATA6,GDF15,HMOX1,HTRA1,ICAM1,IL1A,IL6,JAG1,JAK2,KIF20A,LYN,MME,NFKB1,NR3C1,NUAK1,PDGFA,PLAT,PLAU,PLAUR,POLD1,PTGS2,PTX3,RICTOR,RRM2,S100P,SDC1,SECTM1,SERPINE1,SERTAD2,SIK1/SIK1B,SMAD3,SOD2,SSTR2,STEAP3,TGFB2,THBS1,TNF,TNFRSF11B,TOP2A,TUBA1A,TUBB4B,TUBE1,TYMP,TYMS,VCAM1,VEGFA,VEGFC,ZFP36L2	66
Cancer,Organismal Injury and Abnormalities,Reproductive System Disease	Breast cancer	9.25e-12			ABL2,ACP7,ACSS2,ACTN2,ADAM8,ADRB2,AJUBA,AKR7A2,ALDH1A3,AMOTL2,ANKRD12,ANXA9,APOBEC3G,AQP1,AREG,ARID5B,ASF1B,ATAD3A,ATF3,ATP5MF,B3GNT5,BAD,BCAR3,BCL2L11,BCL7C,BHLHE40,BIRC5,BSCL2,BTG2,BUB1B,C18orf25,C3,CALD1,CCL2,CCN1,CCN2,CCNB1,CCNL1,CD274,CD69,CDC20,CDC6,CDKN1A,CDKN2A,CDKN2C,CENPF,CLDN2,CLK1,CMPK2,CSF3,CTDSPL,CXCL1,CXCL10,CXCL2,CXCL8,CXCL9,CYBA,CYLD,CYP1A1,CYP2B6,CYP3A5,CYTH4,DCTPP1,DDX43,DDX60L…	302
Cardiovascular Disease,Organismal Injury and Abnormalities	Atherosclerosis	1.38e-11			AADAT,ACAT2,ADORA2A,ADRB2,BIRC3,BIRC5,CA12,CCL2,CDC6,CDKN1A,CPEB3,CSF1,DHFR,EDN1,EGR1,EREG,ERN1,FOS,FOSB,FOXO3,GFOD1,H2AX,HMOX1,ICAM1,IL1A,IL1B,IL6,ITGAM,JUN,JUNB,KLF4,KLF6,LRPAP1,MARC1,MKI67,MMP13,NFKB1,NPFFR2,NR3C1,PCSK9,PDE4B,PDE4D,PLAT,PLAU,PSRC1,PTGS2,RSAD2,SAMD4A,SCD,SERPINE1,SIGMAR1,SMAD3,SOCS1,THBS1,TNF,TNFRSF9,TNFSF15,TUBA1A,TUBB4B,TUBE1,VCAM1,VCAN,VEGFA,VKORC1,WWOX,ZFP36,ZNF274	67
Dermatological Diseases and Conditions,Organismal Injury and Abnormalities	Chronic skin disorder	2.55e-11			C3,C4A/C4B,CCL2,CCNF,CFLAR,CSF2,CXCL1,DEFB4A/DEFB4B,DSG3,GARS1,GATA3,HMOX1,HRH1,HSPA8,HSPE1,ID1,IFIT1,IFITM1,IL23A,IRF7,KPNA2,KRT17,KYNU,MALL,MANF,MAPKAPK3,MX1,PCLAF,PGAM1,PHB,PLSCR1,RANBP1,SOD2,SQLE,SRM,STAT1,TAGLN,TNF,ZFP36	39
Cardiovascular Disease,Organismal Injury and Abnormalities	Occlusion of artery	3.23e-11			AADAT,ACAT2,ADORA2A,ADRB2,BIRC3,BIRC5,CA12,CCL2,CDC6,CDKN1A,CPEB3,CSF1,DHFR,EDN1,EGR1,EREG,ERN1,FOS,FOSB,FOXO3,GATA6,GFOD1,H2AX,HDAC9,HMOX1,HRH1,ICAM1,IL1A,IL1B,IL6,ITGAM,JAG1,JUN,JUNB,KLF4,KLF6,LRPAP1,MARC1,MKI67,MMP13,NFKB1,NPFFR2,NR3C1,PCSK9,PDE4B,PDE4D,PLAT,PLAU,PSRC1,PTGER2,PTGER4,PTGS2,RNF213,RSAD2,SAMD4A,SCD,SERPINE1,SIGMAR1,SMAD3,SOCS1,TGFB2,THBS1,TNF,TNFRSF9,TNFSF15,TUBA1A,TUBB4B,TUBE1,V…	75
Connective Tissue Disorders,Inflammatory Disease,Inflammatory Response,Organismal Injury and Abnormalities,Skeletal and Muscular Disorders	Polyarthritis	4.22e-11			ADM,CCL20,CCL5,CCR1,CD274,CD69,DHFR,FOS,FOSB,GADD45B,HSPA1A/HSPA1B,IL1B,IL6,MME,NFKBIA,NR3C1,NR4A1,NR4A2,NR4A3,PLAUR,PRDM1,PTGS2,SOCS1,THBS1,TNF,TNFAIP3,TNFSF13B,ZFP36	28
Connective Tissue Disorders,Organismal Injury and Abnormalities,Skeletal and Muscular Disorders	Non-traumatic arthropathy	5.37e-11			ADAM8,ADM,ADORA2A,ADRB2,AREG,ASAP1,BIRC5,BMP2,C3,CALD1,CASP1,CAVIN3,CCL2,CCL20,CCL22,CCL5,CCNB1,CCR1,CD274,CD69,CDKN2A,CIITA,CLEC4E,CSF1,CX3CL1,CXCL1,CXCL10,CXCL2,CXCL3,CXCL8,CXCL9,CYP2B6,DHFR,DUSP1,EHD4,ETS1,FDFT1,FDPS,FGF2,FGFR3,FLT3LG,FOS,FOSB,FOXO1,FOXO3,G0S2,GADD45B,GBP1,GBP2,GINS2,HCG27,HELZ2,HMOX1,HSPA1A/HSPA1B,HSPA8,HTRA1,HYAL3,ICAM1,IFNL2,IL1B,IL6,JAK2,L1CAM,LAP3,LST1,LTB,MIF,MIPEP,MME,M…	133
Cancer,Organismal Injury and Abnormalities,Reproductive System Disease	Breast or ovarian cancer	6.22e-11			ABHD17A,ABL2,ACP7,ACSS2,ACTN2,ADAM8,ADORA2A,ADRB2,AGR3,AJUBA,AKR7A2,ALDH16A1,ALDH1A3,ALDH1L2,ALKBH7,AMOTL2,ANKRD12,ANTKMT,ANXA10,ANXA9,APOBEC3G,AQP1,AREG,ARHGEF28,ARID5B,ASAP1,ASF1B,ATAD3A,ATF3,ATP5MF,B3GNT5,BAD,BCAR3,BCL10,BCL2L11,BCL7C,BCL9L,BDH1,BHLHE40,BIRC5,BNIP5,BSCL2,BTG2,BUB1B,C18orf25,C3,C4A/C4B,CALD1,CARD16,CCL2,CCN1,CCN2,CCNB1,CCNL1,CD274,CD69,CDC20,CDC6,CDKN1A,CDKN2A,CDKN2B,CDKN2C,CDK…	417
Dermatological Diseases and Conditions,Organismal Injury and Abnormalities	Chronic psoriasis	1.04e-10			CCL2,CCNF,CFLAR,CXCL1,DEFB4A/DEFB4B,DSG3,GARS1,GATA3,HMOX1,HSPA8,HSPE1,ID1,IFIT1,IFITM1,IL23A,IRF7,KPNA2,KRT17,KYNU,MALL,MANF,MAPKAPK3,MX1,PCLAF,PGAM1,PHB,PLSCR1,RANBP1,SOD2,SQLE,SRM,STAT1,TAGLN,ZFP36	34
Cancer,Organismal Injury and Abnormalities	Metastatic solid tumor	1.35e-10			ABL2,ADAR,ARID5B,C1R,C3,C4A/C4B,CALD1,CCL2,CCN1,CCN2,CD274,CDKN2A,CDKN2C,CEACAM5,CRYZ,CXCL8,CXCL9,CYP3A5,CYP51A1,DHFR,DLGAP5,EDN1,EGFR,EPHA2,FASN,FDFT1,FDPS,FGFR3,FGFR4,FST,FSTL3,FUT3,GATA3,GATA6,GDF15,HMOX1,HTRA1,ICAM1,IDO1,IGF2,IL1A,IL1B,IL6,JAG1,JAK2,JUN,KIF20A,KLF6,LSM7,LTB,LYN,MALAT1,MAP3K13,MME,NFKB1,NR3C1,NUAK1,PARP1,PDGFA,PLAT,PLAU,PLAUR,PLK1,POLD1,PTGS2,PTK2B,PTX3,RICTOR,RNF144B,RRM2,S10…	100
Connective Tissue Disorders,Immunological Disease,Inflammatory Disease,Inflammatory Response,Organismal Injury and Abnormalities,Skeletal and Muscular Disorders	Polyarticular juvenile rheumatoid arthritis	1.45e-10			ADM,CCL20,CCL5,CCR1,CD274,CD69,DHFR,FOS,FOSB,GADD45B,HSPA1A/HSPA1B,IL1B,IL6,MME,NFKBIA,NR4A1,NR4A2,NR4A3,PLAUR,PRDM1,PTGS2,SOCS1,THBS1,TNF,TNFAIP3,TNFSF13B,ZFP36	27
Lipid Metabolism,Small Molecule Biochemistry,Vitamin and Mineral Metabolism	Synthesis of cholesterol	1.59e-10			ACAT2,CYP51A1,DHCR24,DHCR7,EBP,ELOVL6,FASN,FDFT1,FDPS,G6PD,HSD17B7,IDI1,LSS,MVD,MVK,NSDHL,PMVK,SCD,SQLE,TM7SF2	20
Cancer,Organismal Injury and Abnormalities	Head and neck tumor	1.92e-10			AADAT,ABHD17A,ABL2,ABTB2,ACAT2,ACP7,ACSS2,ACTN2,ADAM8,ADAR,ADAT3,ADCK5,ADI1,ADM2,ADRB2,AFF4,AGFG2,AGMAT,AIF1L,AJUBA,AKAP12,AKR7A2,ALDH16A1,ALDH1A3,ALDH1L2,ALG1,ALKBH7,ALYREF,AMDHD2,AMOTL2,ANGPTL4,ANKRD1,ANKRD12,ANKRD33B,ANKRD54,ANKS4B,ANTKMT,ANXA10,ANXA13,ANXA9,AP2M1,AP2S1,APOBEC3D,APOBEC3F,APOBEC3G,APOL3,APOL4,APRT,AQP1,AREG,ARHGEF19,ARHGEF28,ARHGEF39,ARID4B,ARID5B,ARL6IP4,ARMC6,ARRDC4,ASAP1,ASA…	968
Connective Tissue Disorders,Immunological Disease,Inflammatory Disease,Inflammatory Response,Organismal Injury and Abnormalities,Skeletal and Muscular Disorders	Rheumatoid arthritis	2.06e-10			ADAM8,ADM,ADORA2A,ADRB2,AREG,ASAP1,BIRC5,C3,CALD1,CCL2,CCL20,CCL22,CCL5,CCNB1,CCR1,CD274,CD69,CIITA,CLEC4E,CSF1,CX3CL1,CXCL1,CXCL10,CXCL2,CXCL3,CXCL8,CXCL9,CYP2B6,DHFR,DUSP1,EHD4,ETS1,FDPS,FGF2,FGFR3,FLT3LG,FOS,FOSB,FOXO1,FOXO3,G0S2,GADD45B,GBP1,GBP2,GINS2,HCG27,HELZ2,HMOX1,HSPA1A/HSPA1B,HSPA8,ICAM1,IFNL2,IL1B,IL6,JAK2,L1CAM,LAP3,LST1,LTB,MIF,MIPEP,MME,MMP13,NAMPT,NDUFB10,NFKB1,NFKBIA,NGFR,NR3C1,…	117
Lipid Metabolism,Small Molecule Biochemistry,Vitamin and Mineral Metabolism	Synthesis of sterol	2.96e-10			ACAT2,CYP51A1,DHCR24,DHCR7,EBP,ELOVL6,FASN,FDFT1,FDPS,G6PD,HSD17B7,HSPA8,IDI1,LSS,MVD,MVK,NSDHL,PMVK,SCD,SQLE,TM7SF2	21
Cancer,Organismal Injury and Abnormalities	Head and neck cancer	4.14e-10			AADAT,ABHD17A,ABL2,ABTB2,ACAT2,ACP7,ACSS2,ACTN2,ADAM8,ADAR,ADAT3,ADCK5,ADI1,ADM2,ADRB2,AFF4,AGFG2,AGMAT,AIF1L,AJUBA,AKAP12,AKR7A2,ALDH16A1,ALDH1A3,ALDH1L2,ALG1,ALKBH7,ALYREF,AMDHD2,AMOTL2,ANGPTL4,ANKRD1,ANKRD12,ANKRD33B,ANKRD54,ANKS4B,ANTKMT,ANXA10,ANXA13,ANXA9,AP2M1,AP2S1,APOBEC3D,APOBEC3F,APOBEC3G,APOL3,APOL4,APRT,AQP1,AREG,ARHGEF19,ARHGEF28,ARHGEF39,ARID4B,ARID5B,ARL6IP4,ARMC6,ARRDC4,ASAP1,ASA…	959
Cancer,Organismal Injury and Abnormalities	Head and neck carcinoma	4.55e-10			AADAT,ABHD17A,ABL2,ABTB2,ACAT2,ACP7,ACSS2,ACTN2,ADAM8,ADAR,ADAT3,ADCK5,ADI1,ADM2,ADRB2,AFF4,AGFG2,AGMAT,AIF1L,AJUBA,AKAP12,AKR7A2,ALDH16A1,ALDH1A3,ALDH1L2,ALG1,ALKBH7,ALYREF,AMDHD2,AMOTL2,ANGPTL4,ANKRD1,ANKRD12,ANKRD33B,ANKRD54,ANKS4B,ANTKMT,ANXA10,ANXA13,ANXA9,AP2M1,AP2S1,APOBEC3D,APOBEC3F,APOBEC3G,APOL3,APOL4,APRT,AQP1,AREG,ARHGEF19,ARHGEF28,ARHGEF39,ARID4B,ARID5B,ARL6IP4,ARMC6,ARRDC4,ASAP1,ASA…	955
Cancer,Endocrine System Disorders,Organismal Injury and Abnormalities	Endocrine carcinoma	4.6e-10			AADAT,ABHD17A,ABL2,ABTB2,ACAT2,ACP7,ACSS2,ACTN2,ADAM8,ADAR,ADAT3,ADCK5,ADI1,ADM2,ADRB2,AFF4,AGFG2,AGMAT,AIF1L,AJUBA,AKAP12,AKR7A2,ALDH16A1,ALDH1A3,ALDH1L2,ALG1,ALKBH7,ALYREF,AMDHD2,AMOTL2,ANGPTL4,ANKRD1,ANKRD12,ANKRD33B,ANKRD54,ANKS4B,ANTKMT,ANXA10,ANXA13,ANXA9,AP2M1,AP2S1,APOBEC3D,APOBEC3F,APOBEC3G,APOL3,APRT,AQP1,AREG,ARHGEF19,ARHGEF28,ARHGEF39,ARID4B,ARID5B,ARL6IP4,ARMC6,ARRDC4,ASAP1,ASAP2,ASB…	917
Cancer,Organismal Injury and Abnormalities	Cancer of secretory structure	5.09e-10			AADAT,ABHD17A,ABL2,ABTB2,ACAT2,ACP7,ACSS2,ACTBL2,ACTN2,ADAM8,ADAR,ADAT3,ADCK5,ADI1,ADM2,ADRB2,AFF4,AGFG2,AGMAT,AIF1L,AJUBA,AKAP12,AKR7A2,ALDH16A1,ALDH1A3,ALDH1L2,ALG1,ALKBH7,ALYREF,AMDHD2,AMOTL2,ANGPTL4,ANKRD1,ANKRD12,ANKRD33B,ANKRD54,ANKS4B,ANTKMT,ANXA10,ANXA13,ANXA9,AP2M1,AP2S1,APOBEC3D,APOBEC3F,APOBEC3G,APOL3,APOL4,APRT,AQP1,AREG,ARHGEF19,ARHGEF28,ARHGEF38,ARHGEF39,ARID4B,ARID5B,ARL6IP4,ARMC6,…	997
Cancer,Organismal Injury and Abnormalities	Primary tumor	5.27e-10			ANXA10,BIRC5,C2CD4B,CALD1,CCN1,CD22,CD274,CDKN2A,CDKN2B,CIITA,CTDSPL,CXCL8,CYB561,DDX58,DHCR24,DHFR,EGFR,EPHA2,FASN,FBXO9,FGFR3,FGFR4,FOSL2,FOXO1,GDF15,IL17RB,IL6,JAK2,JUN,KLF4,KLF6,KPNA2,LGALS9,LOC284454,LYN,MME,MTHFD2,MYD88,NFKB1,NPFFR2,NR3C1,NUAK2,PARP1,PCLAF,PDE4D,PDGFD,PIM1,PIN1,PLAU,PLAUR,PML,POLD1,PSAT1,PTGS2,REL,RNF144B,RRM2,S100P,SERPINE1,SLC34A2,SLC9A3R1,SMAD3,SOCS1,SPP1,SRGN,TNF,TNFAIP…	75
Cancer,Gastrointestinal Disease,Organismal Injury and Abnormalities	Secondary neoplasm of digestive system	5.35e-10			C1R,CCL2,CCN2,CD274,CDKN2A,CDKN2C,CEACAM5,CRYZ,DLGAP5,EGFR,EPHA2,FGFR3,FGFR4,FST,FSTL3,GATA6,GDF15,HMOX1,HTRA1,ICAM1,IL1A,IL6,JAG1,JAK2,KIF20A,LYN,MME,NFKB1,NUAK1,PDGFA,PLAT,PLAU,PLAUR,POLD1,PTGS2,PTX3,RICTOR,RRM2,S100P,SDC1,SECTM1,SERPINE1,SERTAD2,SIK1/SIK1B,SMAD3,SOD2,SSTR2,STEAP3,TGFB2,THBS1,TNF,TNFRSF11B,TOP2A,TYMP,TYMS,VCAM1,VEGFA,VEGFC,ZFP36L2	59
Cancer,Organismal Injury and Abnormalities,Reproductive System Disease	Female genital tract serous carcinoma	5.66e-10			AQP1,ARID5B,AURKA,BCL10,BUB1B,C4A/C4B,CARD16,CCNB1,CD274,CDC20,CDC6,CDKN1A,CDKN2A,CDKN2C,CENPA,CXCL8,EFNA1,EGFR,ESPL1,F3,FEN1,FGFR3,FILIP1L,GATA3,GATA6,GEM,GNA13,H2AX,IFITM2,IL6,ISG15,JAK2,KIF2C,KIFC1,KPNA2,L1CAM,LAMB3,LAMP3,LIFR,MALAT1,NAV3,NFE2L3,PARP1,PLAUR,PLK1,PMAIP1,PTAFR,PTGER2,PTGS2,RAMP1,RNF144B,RRM2,SH2B3,SLC39A4,SLC7A5,SPC25,SPP1,STAT1,THEMIS2,TK1,TNFAIP2,TNIP1,TOP2A,TPX2,TRIM16,TUBA1A…	73
Gastrointestinal Disease,Immunological Disease,Ophthalmic Disease,Organismal Injury and Abnormalities	Sjögren syndrome	6.23e-10			CCL20,CD69,COL16A1,CXCL10,GBP1,GBP2,IFIH1,IFIT3,IFITM1,IFITM2,IFITM3,IL6,IRF1,LGALS9,MKI67,NR3C1,PML,PSMB8,STAT1,TAP2,TNFSF13B,TRIM21	22
Cancer,Gastrointestinal Disease,Organismal Injury and Abnormalities	Metastatic malignant neoplasm of digestive system	6.46e-10			C1R,CCL2,CCN1,CCN2,CD274,CDKN2A,CDKN2C,CEACAM5,CRYZ,DHFR,DLGAP5,EGFR,EPHA2,FGFR3,FST,FSTL3,GATA6,GDF15,HMOX1,HTRA1,ICAM1,IDO1,IL1A,IL6,JAG1,JAK2,KIF20A,LYN,MME,NFKB1,NUAK1,PARP1,PDGFA,PLAT,PLAU,PLK1,POLD1,PTGS2,PTX3,RICTOR,RRM2,S100P,SDC1,SECTM1,SERPINE1,SERTAD2,SIK1/SIK1B,SMAD3,SSTR2,STEAP3,TGFB2,THBS1,TNF,TNFRSF11B,TOP2A,TUBA1A,TUBB4B,TUBE1,TYMP,TYMS,VCAM1,VEGFA,VEGFC,ZFP36L2	64
Cancer,Endocrine System Disorders,Organismal Injury and Abnormalities	Endocrine gland tumor	7.26e-10			AADAT,ABHD17A,ABL2,ABTB2,ACAT2,ACP7,ACSS2,ACTN2,ADAM8,ADAR,ADAT3,ADCK5,ADI1,ADM2,ADRB2,AFF4,AGFG2,AGMAT,AIF1L,AJUBA,AKAP12,AKR7A2,ALDH16A1,ALDH1A3,ALDH1L2,ALG1,ALKBH7,ALYREF,AMDHD2,AMOTL2,ANGPTL4,ANKRD1,ANKRD12,ANKRD33B,ANKRD54,ANKS4B,ANTKMT,ANXA10,ANXA13,ANXA9,AP2M1,AP2S1,APOBEC3D,APOBEC3F,APOBEC3G,APOL3,APRT,AQP1,AREG,ARHGEF19,ARHGEF28,ARHGEF39,ARID4B,ARID5B,ARL6IP4,ARMC6,ARRDC4,ASAP1,ASAP2,ASB…	926
Cancer,Gastrointestinal Disease,Organismal Injury and Abnormalities	Advanced gastrointestinal tumor	8.47e-10			C1R,CCL2,CCN1,CCN2,CD274,CDKN2A,CDKN2C,CEACAM5,CLDN2,CRYZ,DHFR,DLGAP5,EGFR,EPHA2,FGFR3,FST,FSTL3,GATA6,GDF15,HMOX1,HTRA1,ICAM1,IDO1,IL1A,IL6,JAG1,JAK2,KIF20A,LYN,MME,NFKB1,NUAK1,PARP1,PDGFA,PLAT,PLAU,POLD1,PTGS2,PTX3,RICTOR,RRM2,S100P,SDC1,SECTM1,SERPINE1,SERTAD2,SIK1/SIK1B,SMAD3,SSTR2,STEAP3,TGFB2,THBS1,TNF,TNFRSF11B,TOP2A,TUBA1A,TUBB4B,TUBE1,TYMP,TYMS,VCAM1,VEGFA,VEGFC,ZFP36L2	64
Cancer,Endocrine System Disorders,Organismal Injury and Abnormalities	Nonpituitary endocrine tumor	8.89e-10			AADAT,ABHD17A,ABL2,ABTB2,ACAT2,ACP7,ACSS2,ACTN2,ADAM8,ADAR,ADAT3,ADCK5,ADI1,ADM2,ADRB2,AFF4,AGFG2,AGMAT,AIF1L,AJUBA,AKAP12,AKR7A2,ALDH16A1,ALDH1A3,ALDH1L2,ALG1,ALKBH7,ALYREF,AMDHD2,AMOTL2,ANGPTL4,ANKRD1,ANKRD12,ANKRD33B,ANKRD54,ANKS4B,ANTKMT,ANXA10,ANXA13,ANXA9,AP2M1,AP2S1,APOBEC3D,APOBEC3F,APOBEC3G,APOL3,APRT,AQP1,AREG,ARHGEF19,ARHGEF28,ARHGEF39,ARID4B,ARID5B,ARL6IP4,ARMC6,ARRDC4,ASAP1,ASAP2,ASB…	923
Neurological Disease,Organismal Injury and Abnormalities,Psychological Disorders	Disorder of basal ganglia	1.04e-09			ACTN2,ADAR,ADORA2A,ADRB2,ANTKMT,AQP1,ATF4,B4GALT5,B4GAT1,BHLHE40,BTN3A1,C3,C4A/C4B,CA12,CAB39,CCL5,CFLAR,CIITA,COPE,COX5B,CRYM,CX3CL1,CYP51A1,DDC,DDX60L,DHCR7,DPYSL3,DUSP5,F3,FDFT1,FGF2,FGFR4,FOXO3,G6PD,GBP1,HMOX1,HRH1,HSPA1A/HSPA1B,IER3,IFIH1,IL1A,IL1B,IL6,ISG15,ITGAM,JUN,KCTD17,LIFR,MAFF,MAOB,MAP1B,MAPKAPK3,MT2A,NDUFA13,NDUFA2,NDUFA8,NDUFB2,NDUFS3,NEDD4,NEFL,NME1,NR1D1,NR4A1,NR4A2,NRGN,NRTN,OPT…	108
Cancer,Gastrointestinal Disease,Organismal Injury and Abnormalities	Advanced malignant gastrointestinal neoplasm	1.17e-09			C1R,CCL2,CCN1,CCN2,CD274,CDKN2A,CDKN2C,CEACAM5,CLDN2,CRYZ,DHFR,DLGAP5,EGFR,EPHA2,FGFR3,FST,FSTL3,GATA6,GDF15,HMOX1,HTRA1,ICAM1,IDO1,IL1A,IL6,JAG1,JAK2,KIF20A,LYN,MME,NFKB1,NUAK1,PARP1,PDGFA,PLAT,PLAU,POLD1,PTGS2,PTX3,RICTOR,RRM2,S100P,SDC1,SECTM1,SERPINE1,SERTAD2,SIK1/SIK1B,SMAD3,STEAP3,TGFB2,THBS1,TNF,TNFRSF11B,TOP2A,TUBA1A,TUBB4B,TUBE1,TYMP,TYMS,VCAM1,VEGFA,VEGFC,ZFP36L2	63
Cancer,Gastrointestinal Disease,Organismal Injury and Abnormalities	Metastatic gastrointestinal tract cancer	1.23e-09			C1R,CCL2,CCN1,CCN2,CD274,CDKN2A,CDKN2C,CEACAM5,CRYZ,DHFR,DLGAP5,EGFR,EPHA2,FGFR3,FST,FSTL3,GATA6,GDF15,HMOX1,HTRA1,ICAM1,IDO1,IL1A,IL6,JAG1,JAK2,KIF20A,LYN,MME,NFKB1,NUAK1,PDGFA,PLAT,PLAU,POLD1,PTGS2,PTX3,RICTOR,RRM2,S100P,SDC1,SECTM1,SERPINE1,SERTAD2,SIK1/SIK1B,SMAD3,SSTR2,STEAP3,TGFB2,THBS1,TNF,TNFRSF11B,TOP2A,TUBA1A,TUBB4B,TUBE1,TYMP,TYMS,VCAM1,VEGFA,VEGFC,ZFP36L2	62
Cancer,Hematological Disease,Immunological Disease,Organismal Injury and Abnormalities	Plasma cell dyscrasia	1.34e-09			ADRB2,AURKA,BIRC3,BIRC5,CALD1,CCL2,CCL5,CD22,CD274,CDC20,CDKN2A,CDKN2B,CDKN2C,CIITA,CLK1,CSF2,CXCL1,CXCL8,DHFR,E2F2,EGFR,EPSTI1,FASN,FBXO9,FDFT1,FDPS,FEN1,FGF2,FGFR3,FOS,FOXO3,FYB1,GBP2,GDF15,HDAC9,HMOX1,IFIT2,IFIT3,IGF2,IL15,IL1B,IL6,KIF2C,KPNA2,L1CAM,MKI67,MME,MYD88,NFKB1,NFKBIE,NME1,NR3C1,PARP1,PNRC1,POLE4,PRDM1,PSMB8,PSMB9,PSORS1C2,PTGS2,PTK2B,RICTOR,RRM2,SDC1,SIGMAR1,SOD2,TNF,TNFAIP3,TNFRSF1…	76
Cancer,Endocrine System Disorders,Organismal Injury and Abnormalities	Thyroid carcinoma	1.55e-09			AADAT,ABHD17A,ABL2,ABTB2,ACAT2,ACP7,ACSS2,ACTN2,ADAM8,ADAR,ADAT3,ADCK5,ADI1,ADM2,ADRB2,AFF4,AGFG2,AGMAT,AIF1L,AJUBA,AKAP12,AKR7A2,ALDH16A1,ALDH1A3,ALDH1L2,ALG1,ALKBH7,ALYREF,AMDHD2,AMOTL2,ANGPTL4,ANKRD1,ANKRD12,ANKRD33B,ANKRD54,ANKS4B,ANTKMT,ANXA10,ANXA13,ANXA9,AP2M1,AP2S1,APOBEC3D,APOBEC3F,APOBEC3G,APOL3,APRT,AQP1,AREG,ARHGEF19,ARHGEF28,ARHGEF39,ARID4B,ARID5B,ARL6IP4,ARMC6,ARRDC4,ASAP1,ASAP2,ASB…	911
Cancer,Organismal Injury and Abnormalities,Skeletal and Muscular Disorders	Smooth muscle tumor	2.44e-09			ADRB2,AP2S1,ARL4D,BCL10,BDH1,CAVIN2,CCN1,CDKN1A,CDKN2A,CSF1,CYBA,CYP1B1,DUSP1,EGFR,FGF2,FGFR3,FGFR4,FLT3LG,FOS,FOXO3,HSD17B10,IFI44L,IFIH1,IFIT1,IFIT3,IGF2,JUN,KLF11,LIFR,LYN,MALAT1,MTHFD2,MYH10,NDUFS7,NR1I2,NR3C1,NR4A1,NR4A2,NR4A3,PLA2G6,PTGER2,PTGER4,PTGS2,RREB1,RRM2,SOD2,SOX4,SPP1,SPSB1,TOP2A,TSPAN12,TUBA1A,TUBB4B,TUBE1,UGCG,VCAN,VEGFA,XAF1,ZEB1	59
Cancer,Organismal Injury and Abnormalities	Primary solid tumor	2.75e-09			ANXA10,BIRC5,C2CD4B,CALD1,CCN1,CD22,CD274,CDKN2A,CDKN2B,CIITA,CTDSPL,CXCL8,CYB561,DDX58,DHCR24,DHFR,EGFR,EPHA2,FASN,FGFR3,FGFR4,FOSL2,FOXO1,GDF15,IL17RB,IL6,JAK2,JUN,KLF4,KLF6,KPNA2,LGALS9,LOC284454,MME,MTHFD2,MYD88,NFKB1,NPFFR2,NR3C1,NUAK2,PARP1,PCLAF,PDE4D,PDGFD,PIM1,PIN1,PLAU,PLAUR,POLD1,PSAT1,PTGS2,REL,RNF144B,RRM2,S100P,SERPINE1,SLC34A2,SLC9A3R1,SMAD3,SOCS1,SPP1,SRGN,SSTR2,TNF,TNFAIP3,TNFRSF…	73
Cancer,Endocrine System Disorders,Organismal Injury and Abnormalities	Thyroid gland tumor	2.88e-09			AADAT,ABHD17A,ABL2,ABTB2,ACAT2,ACP7,ACSS2,ACTN2,ADAM8,ADAR,ADAT3,ADCK5,ADI1,ADM2,ADRB2,AFF4,AGFG2,AGMAT,AIF1L,AJUBA,AKAP12,AKR7A2,ALDH16A1,ALDH1A3,ALDH1L2,ALG1,ALKBH7,ALYREF,AMDHD2,AMOTL2,ANGPTL4,ANKRD1,ANKRD12,ANKRD33B,ANKRD54,ANKS4B,ANTKMT,ANXA10,ANXA13,ANXA9,AP2M1,AP2S1,APOBEC3D,APOBEC3F,APOBEC3G,APOL3,APRT,AQP1,AREG,ARHGEF19,ARHGEF28,ARHGEF39,ARID4B,ARID5B,ARL6IP4,ARMC6,ARRDC4,ASAP1,ASAP2,ASB…	913
Cancer,Organismal Injury and Abnormalities,Tumor Morphology	Progression of tumor	3.05e-09			ABL2,CD274,CXCL8,CXCL9,CYP51A1,DHFR,EDN1,EGFR,EPHA2,FDFT1,FDPS,FGFR3,FGFR4,IDO1,IL6,JAK2,LYN,NFATC2,NFKB1,NR3C1,PARP1,PLAU,POLD1,PSMB8,PSMB9,PTGS2,PTK2B,RRM2,SERPINE1,SIK1/SIK1B,SMAD3,SPP1,SSTR2,STAT1,TGFB2,THBS1,TNF,TOP2A,TUBA1A,TUBB4B,TUBE1,TYMP,TYMS,VEGFA	44
Dermatological Diseases and Conditions,Immunological Disease,Inflammatory Disease,Organismal Injury and Abnormalities	Lichen planus	3.16e-09			CCL2,CCL20,CCL22,CXCL9,DEFB4A/DEFB4B,FADS2,IFI6,IFIT1,IFITM1,IFITM2,IFITM3,IFNB1,IGFBP6,IRF1,JUN,KRT17,LAP3,LSM7,LTB,MX1,NFKB2,NR3C1,PFN1,TYMP,VKORC1	25
Cancer,Organismal Injury and Abnormalities	Stage III cancer	3.46e-09			ABL2,APOBEC3G,CD274,CLDN2,CMPK2,DHFR,EGFR,EPHA2,FDFT1,FDPS,FGFR3,HMOX1,IDO1,IGFBP6,JAK2,JUN,KRT17,KRT8,LAMB3,LYN,NFKB1,NME1,NR3C1,PARP1,POLD1,PRR15L,PTGS2,RND3,RRM2,SDC1,SERPINE1,SIK1/SIK1B,SLC9A3R1,SPP1,SQLE,TNF,TOP2A,TUBA1A,TUBB4B,TUBE1,TYMS,VEGFA	42
Cancer,Organismal Injury and Abnormalities	Neck neoplasm	3.73e-09			AADAT,ABHD17A,ABL2,ABTB2,ACAT2,ACP7,ACSS2,ACTN2,ADAM8,ADAR,ADAT3,ADCK5,ADI1,ADM2,ADRB2,AFF4,AGFG2,AGMAT,AIF1L,AJUBA,AKAP12,AKR7A2,ALDH16A1,ALDH1A3,ALDH1L2,ALG1,ALKBH7,ALYREF,AMDHD2,AMOTL2,ANGPTL4,ANKRD1,ANKRD12,ANKRD33B,ANKRD54,ANKS4B,ANTKMT,ANXA10,ANXA13,ANXA9,AP2M1,AP2S1,APOBEC3D,APOBEC3F,APOBEC3G,APOL3,APRT,AQP1,AREG,ARHGEF19,ARHGEF28,ARHGEF39,ARID4B,ARID5B,ARL6IP4,ARMC6,ARRDC4,ASAP1,ASAP2,ASB…	920
Cancer,Hematological Disease,Immunological Disease,Organismal Injury and Abnormalities	Plasma cell myeloma	3.78e-09			ADRB2,AURKA,BIRC3,BIRC5,CCL2,CCL5,CD274,CDKN2A,CDKN2B,CDKN2C,CIITA,CSF2,CXCL1,CXCL8,DHFR,EGFR,EPSTI1,FBXO9,FDFT1,FDPS,FGF2,FGFR3,FOS,FOXO3,GDF15,IFIT2,IFIT3,IGF2,IL15,IL1B,IL6,KIF2C,MKI67,MYD88,NFKB1,NR3C1,PNRC1,PRDM1,PSMB8,PSMB9,PSORS1C2,PTGS2,RRM2,SDC1,SIGMAR1,SOD2,TNF,TNFRSF11B,TOP2A,TRIO,TUBA1A,TUBB4B,TUBE1,TYMS,VEGFA	55
Cancer,Organismal Injury and Abnormalities,Reproductive System Disease	Metastatic breast or ovarian malignant neoplasm	4.83e-09			CD274,CXCL8,CXCL9,DHFR,EDN1,EGFR,EPHA2,FDFT1,FDPS,FGFR3,IL6,NFKB1,NR3C1,PARP1,PLAU,PTGS2,RRM2,SERPINE1,SMAD3,SPP1,STAT1,TGFB2,THBS1,TNF,TOP2A,TUBA1A,TUBB4B,TUBE1,TYMS,VEGFA	30
Cancer,Organismal Injury and Abnormalities,Reproductive System Disease	Stage II-IV breast cancer	5.2e-09			APOBEC3G,CD274,CMPK2,DHFR,EGFR,FDFT1,FDPS,HMOX1,IGFBP6,JUN,KRT17,KRT8,LAMB3,NME1,PARP1,PRR15L,PTGS2,RND3,RRM2,SDC1,SLC9A3R1,SQLE,TOP2A,TUBA1A,TUBB4B,TUBE1,TYMS,VEGFA	28
Cell Cycle	Arrest in interphase	5.68e-09			AURKA,BHLHE40,BIRC5,BMP2,BTG2,CAT,CAVIN3,CCN1,CCNB1,CDC25C,CDC6,CDCA2,CDKN1A,CDKN2A,CDKN2B,CSF2,CYP1B1,DAB2IP,DANCR,EGFR,EGOT,FASN,FEN1,FGF2,FOXO1,FOXO3,GADD45A,GATA6,GDF15,IGF2,IL1A,IL1B,IL6,JAK2,JUN,KLF10,KLF4,KLF6,LATS1,LATS2,MIR31HG,MXD1,NFKBIA,NUAK1,OGA,PARP1,PIM1,PLAU,PLAUR,PLK1,PLSCR1,PNPT1,PPP2R2A,RASSF6,RPA1,SGK1,SPP1,SSTR2,STAT1,TNF,TONSL,TOP2A,TUSC2,TXNIP,TYMS,UBL5	66
Cancer,Organismal Injury and Abnormalities	Recurrent neoplasm	6.43e-09			ABL2,ADORA2A,AURKA,BIRC3,CD22,CD274,CDKN2A,CDKN2B,CYP51A1,DHFR,EGFR,EPHA2,FDFT1,FDPS,FGFR3,FGFR4,HDAC9,HNRNPAB,IDO1,JAK2,JUN,LYN,NFKB1,NFKBIA,NR3C1,PARP1,PDP1,PLK1,PML,POLD1,POLE4,PSMB8,PSMB9,PTGS2,PTK2B,RRM2,SIK1/SIK1B,THBS1,TNF,TNFRSF9,TOP2A,TUBA1A,TUBB4B,TUBE1,TYMP,TYMS,VEGFA	47
Cancer,Organismal Injury and Abnormalities	Multiple cancers	7.64e-09			ADRB2,AURKA,BIRC3,BIRC5,CCL2,CCL5,CD274,CDKN2A,CDKN2B,CDKN2C,CIITA,CSF2,CXCL1,CXCL8,DHFR,EGFR,EPSTI1,FBXO9,FDFT1,FDPS,FGF2,FGFR3,FOS,FOXO3,GDF15,IFIT2,IFIT3,IGF2,IL15,IL1B,IL6,KIF2C,MKI67,MYD88,NFKB1,NR3C1,PARP1,PNRC1,PRDM1,PSMB8,PSMB9,PSORS1C2,PTGS2,RRM2,SDC1,SIGMAR1,SOD2,TNF,TNFRSF11B,TOP2A,TRIO,TUBA1A,TUBB4B,TUBE1,TYMS,VEGFA	56
Neurological Disease,Organismal Injury and Abnormalities	Epilepsy	8.26e-09			ADM,ADRB2,ANGPTL4,ARID5B,ARRDC3,ATF3,BCL2L11,C3,C4A/C4B,CA12,CASR,CCN1,CCR1,CDKN1A,CH25H,CHD2,CITED2,CRYM,DEPP1,DHFR,DUSP1,DUSP5,EGR1,EGR2,ERRFI1,FOS,FOSB,GADD45A,GADD45B,HES1,HMOX1,HSPA1A/HSPA1B,HSPA8,IL1B,IL4I1,INHBA,JUN,JUNB,KCNV1,KLF10,LAMB3,LMNB2,MALAT1,MCM6,NAMPT,NR3C1,NR4A1,NR4A2,NR4A3,PDP1,PIM3,PTGS2,SECTM1,SIGMAR1,SIK1/SIK1B,SPRY2,SRGN,SSTR2,TIPARP,TRIB1,WWOX,ZFP36	62
Dermatological Diseases and Conditions,Organismal Injury and Abnormalities	Active stage psoriasis	1.03e-08			ADM,CXCL8,DUSP1,FOS,G0S2,NAMPT,NR1D2,PTGS2,S100P,SERPINB2	10
Cancer,Organismal Injury and Abnormalities	Recurrent cancer	1.09e-08			ABL2,ADORA2A,AURKA,BIRC3,CD22,CD274,CDKN2A,CDKN2B,CYP51A1,DHFR,EGFR,EPHA2,FDFT1,FDPS,FGFR3,FGFR4,HDAC9,HNRNPAB,IDO1,JUN,LYN,NFKB1,NFKBIA,NR3C1,PARP1,PDP1,PLK1,PML,POLD1,POLE4,PSMB8,PSMB9,PTGS2,PTK2B,RRM2,SIK1/SIK1B,THBS1,TNF,TNFRSF9,TOP2A,TUBA1A,TUBB4B,TUBE1,TYMP,TYMS,VEGFA	46
Cancer,Organismal Injury and Abnormalities,Reproductive System Disease,Tumor Morphology	Progressive breast cancer	1.26e-08			CD274,CXCL8,CXCL9,DHFR,EDN1,EGFR,EPHA2,FDFT1,FDPS,IL6,NFATC2,NR3C1,PARP1,PLAU,PTGS2,RRM2,SERPINE1,SMAD3,SPP1,STAT1,TGFB2,THBS1,TOP2A,TUBA1A,TUBB4B,TUBE1,TYMS,VEGFA	28
Cancer,Organismal Injury and Abnormalities,Tumor Morphology	Progression of malignant tumor	1.27e-08			CD274,CXCL8,CXCL9,CYP51A1,DHFR,EDN1,EGFR,EPHA2,FDFT1,FDPS,FGFR3,FGFR4,IDO1,IL6,JAK2,LYN,NFATC2,NFKB1,NR3C1,PARP1,PLAU,POLD1,PSMB8,PSMB9,PTGS2,PTK2B,RRM2,SERPINE1,SIK1/SIK1B,SMAD3,SPP1,SSTR2,STAT1,TGFB2,THBS1,TNF,TOP2A,TUBA1A,TUBB4B,TUBE1,TYMS,VEGFA	42
Cancer,Organismal Injury and Abnormalities,Reproductive System Disease	Stage III-IV breast cancer	1.31e-08			APOBEC3G,CD274,CMPK2,DHFR,EGFR,FDFT1,FDPS,HMOX1,IGFBP6,JUN,KRT17,KRT8,LAMB3,NME1,PARP1,PRR15L,RND3,RRM2,SDC1,SLC9A3R1,SQLE,TOP2A,TUBA1A,TUBB4B,TUBE1,TYMS,VEGFA	27
Cancer,Organismal Injury and Abnormalities,Renal and Urological Disease	Urothelial neoplasm	1.69e-08			AJUBA,ARID5B,BIRC5,BTG2,BUB1B,CD274,CDC6,CDKN1A,CDKN2A,CDKN2B,CENPF,CFLAR,CHRNA5,CIITA,CXCL2,DHFR,EGFR,FGFR3,FGFR4,FOXO1,FOXO3,GATA3,GNA13,IDO1,IRS2,KDM6A,KIF2C,KLF4,KLF5,KRTAP5-1,LATS1,LATS2,LGALS7/LGALS7B,LIFR,MALAT1,MKI67,MMP13,NAV3,NFE2L3,NLRC5,NUSAP1,PROM2,RAD54L,RECQL4,REL,RHPN1,RICTOR,RREB1,RRM2,SOCS1,SRSF2,TOP2A,TUBA1A,TUBB4B,TUBE1,TXNIP,TYMS,VEGFA,VEZF1,ZFP36L1	60
Cancer,Gastrointestinal Disease,Organismal Injury and Abnormalities	Metastatic intestinal tumor	1.8e-08			C1R,CCL2,CCN2,CD274,CDKN2A,CDKN2C,CEACAM5,CRYZ,DLGAP5,EGFR,EPHA2,FGFR3,FST,FSTL3,GATA6,GDF15,HMOX1,HTRA1,ICAM1,IL1A,IL6,JAG1,JAK2,KIF20A,LYN,MME,NFKB1,NUAK1,PDGFA,PLAT,PLAU,POLD1,PTGS2,PTX3,RICTOR,RRM2,S100P,SDC1,SECTM1,SERPINE1,SERTAD2,SIK1/SIK1B,SMAD3,SSTR2,STEAP3,TGFB2,THBS1,TNF,TNFRSF11B,TYMP,TYMS,VCAM1,VEGFA,VEGFC,ZFP36L2	55
Cancer,Gastrointestinal Disease,Organismal Injury and Abnormalities	Advanced colorectal cancer	1.96e-08			C1R,CCL2,CCN2,CD274,CDKN2A,CDKN2C,CEACAM5,CLDN2,CRYZ,DLGAP5,EGFR,EPHA2,FGFR3,FST,FSTL3,GATA6,GDF15,HMOX1,HTRA1,ICAM1,IL1A,IL6,JAG1,JAK2,KIF20A,LYN,MME,NFKB1,NUAK1,PDGFA,PLAT,PLAU,POLD1,PTGS2,PTX3,RICTOR,RRM2,S100P,SDC1,SECTM1,SERPINE1,SERTAD2,SIK1/SIK1B,SMAD3,STEAP3,TGFB2,THBS1,TNF,TNFRSF11B,TYMP,TYMS,VCAM1,VEGFA,VEGFC,ZFP36L2	55
Lipid Metabolism,Small Molecule Biochemistry,Vitamin and Mineral Metabolism	Metabolism of sterol	2.18e-08			ACAT2,CLN6,CYP1B1,CYP51A1,DHCR24,DHCR7,EBP,ELOVL6,FASN,FDFT1,FDPS,FDXR,G6PD,HSD17B7,IDI1,LSS,MVD,MVK,NSDHL,PMVK,SCD,SQLE,TM7SF2	23
Cancer,Gastrointestinal Disease,Organismal Injury and Abnormalities	Metastatic colorectal cancer	2.26e-08			C1R,CCL2,CCN2,CD274,CDKN2A,CDKN2C,CEACAM5,CRYZ,DLGAP5,EGFR,EPHA2,FGFR3,FST,FSTL3,GATA6,GDF15,HMOX1,HTRA1,ICAM1,IL1A,IL6,JAG1,JAK2,KIF20A,LYN,MME,NFKB1,NUAK1,PDGFA,PLAT,PLAU,POLD1,PTGS2,PTX3,RICTOR,RRM2,S100P,SDC1,SECTM1,SERPINE1,SERTAD2,SIK1/SIK1B,SMAD3,STEAP3,TGFB2,THBS1,TNF,TNFRSF11B,TYMP,TYMS,VCAM1,VEGFA,VEGFC,ZFP36L2	54
Cancer,Organismal Injury and Abnormalities	Primary neoplasm	2.32e-08			ANXA10,BIRC5,C2CD4B,CALD1,CCN1,CD22,CD274,CDKN2A,CDKN2B,CIITA,CTDSPL,CXCL8,CYB561,DDX58,DHCR24,DHFR,EGFR,EPHA2,FASN,FBXO9,FGFR3,FGFR4,FOSL2,FOXO1,GDF15,IL17RB,IL6,JAK2,JUN,KLF4,KLF6,KPNA2,LGALS9,LOC284454,LYN,MME,MTHFD2,MYD88,NFKB1,NPFFR2,NR3C1,NTHL1,NUAK2,PARP1,PCLAF,PDE4D,PDGFD,PIM1,PIN1,PLAU,PLAUR,PML,POLD1,PSAT1,PTGS2,REL,RNF144B,RRM2,S100P,SERPINE1,SLC34A2,SLC9A3R1,SMAD3,SOCS1,SPP1,SRGN,SSTR…	78
Cancer,Hematological Disease,Immunological Disease,Organismal Injury and Abnormalities	Thorax lymphoma	2.5e-08			BCL10,CD22,CD274,DHFR,JAK2,MME,NR3C1,POLD1,REL,RRM2,SOCS1,TNFAIP3,TOP2A,TUBA1A,TUBB4B,TUBE1,TYMS	17
Cancer,Hematological Disease,Immunological Disease,Organismal Injury and Abnormalities	Activated B-cell-like diffuse large B-cell lymphoma	2.78e-08			CD274,CDKN2A,MME,MYD88,NFKB1,NR3C1,PIM1,POLD1,PRDM1,TNF,TNFAIP3,TNFRSF9,TOP2A,TUBA1A,TUBB4B,TUBE1	16
Cancer,Hematological Disease,Immunological Disease,Organismal Injury and Abnormalities	B cell cancer	2.8e-08			ABL2,ADORA2A,ADRB2,ARHGEF28,ARID5B,ASAP2,ATF3,AURKA,BACH2,BBC3,BCL10,BCL3,BCL9L,BIRC3,BIRC5,BTG2,CALD1,CCL2,CCL5,CD22,CD274,CD69,CDC20,CDCA2,CDKN1A,CDKN2A,CDKN2B,CDKN2C,CFLAR,CHD2,CIITA,CLK1,CSF2,CXCL1,CXCL10,CXCL11,CXCL8,CXCL9,DDC,DDX58,DHCR24,DHFR,DSEL,E2F2,EGFR,EGR2,EPHA2,EPSTI1,ETS1,FASN,FBXO9,FDFT1,FDPS,FEN1,FGF2,FGFR3,FILIP1L,FOS,FOXO1,FOXO3,FYB1,GBP2,GDF15,GLI2,GMPPB,GNA13,GSE1,GTPBP2,H2AX…	160
Immunological Disease	Allergy	3.09e-08			ACKR4,ADORA2A,ADRB2,BCL3,BDKRB2,C1R,C1S,C3,CAT,CCL20,CCL22,CCL5,CD274,CPNE1,CSF2,CXCL8,CXCL9,CYP51A1,DEFB4A/DEFB4B,DHFR,DUSP1,DUSP10,F12,FADS2,G6PD,GADD45A,GATA3,HRH1,IDI1,IL17RB,IL1A,IL1B,JAK2,JUN,JUNB,KRT17,LGALS9,LYN,MKI67,MX1,NR3C1,NR4A2,OPTN,PDE4B,PDE4D,PER1,PTAFR,PTGER2,PTGS2,STAT1,TNF,TNFAIP3,TNFSF10,TYMS,VEGFA,ZFP36	56
Cancer,Organismal Injury and Abnormalities,Reproductive System Disease,Tumor Morphology	Metastatic breast cancer	3.1e-08			CD274,CXCL8,CXCL9,DHFR,EDN1,EGFR,EPHA2,FDFT1,FDPS,IL6,NR3C1,PARP1,PLAU,PTGS2,RRM2,SERPINE1,SMAD3,SPP1,STAT1,TGFB2,THBS1,TOP2A,TUBA1A,TUBB4B,TUBE1,TYMS,VEGFA	27
Immunological Disease	Hypersensitive reaction	3.11e-08			ACKR4,ADRB2,BCL3,C3,C4A/C4B,CAT,CCL2,CCL20,CCL22,CCL5,CPNE1,CSF2,CXCL8,CXCL9,DEFB4A/DEFB4B,DHFR,DUSP1,DUSP10,FADS2,GADD45A,GARS1,GATA3,HCP5,HRH1,HSPA1A/HSPA1B,IDI1,IFITM1,IL17RB,IL1A,JAK2,JUN,JUNB,KRT17,LYN,MAPKAPK3,MKI67,MX1,NR3C1,NR4A2,OPTN,PDE4B,PER1,PLSCR1,PTAFR,SOD2,SRM,STAT1,TNF,TNFAIP3,TNFSF10,TYMS,VEGFA,ZFP36	53
Cancer,Organismal Injury and Abnormalities,Renal and Urological Disease	Urothelial cancer	3.22e-08			AJUBA,ARID5B,BIRC5,BTG2,BUB1B,CD274,CDC6,CDKN1A,CDKN2A,CDKN2B,CENPF,CHRNA5,CIITA,CXCL2,DHFR,EGFR,FGFR3,FGFR4,FOXO1,FOXO3,GATA3,GNA13,IDO1,IRS2,KDM6A,KIF2C,KLF4,KLF5,KRTAP5-1,LATS1,LATS2,LGALS7/LGALS7B,LIFR,MALAT1,MKI67,MMP13,NAV3,NFE2L3,NLRC5,NUSAP1,PROM2,RAD54L,RECQL4,REL,RHPN1,RICTOR,RREB1,RRM2,SOCS1,SRSF2,TOP2A,TUBA1A,TUBB4B,TUBE1,TXNIP,TYMS,VEGFA,VEZF1,ZFP36L1	59
Cancer,Organismal Injury and Abnormalities,Reproductive System Disease	Stage I-III breast cancer	3.36e-08			APOBEC3G,CD274,CMPK2,DHFR,FDFT1,FDPS,HMOX1,IGFBP6,JUN,KRT17,KRT8,LAMB3,NME1,PRR15L,PTGS2,RND3,RRM2,SDC1,SLC9A3R1,SQLE,TOP2A,TUBA1A,TUBB4B,TUBE1,TYMS	25
Lipid Metabolism,Small Molecule Biochemistry,Vitamin and Mineral Metabolism	Metabolism of cholesterol	3.39e-08			ACAT2,CLN6,CYP51A1,DHCR24,DHCR7,EBP,ELOVL6,FASN,FDFT1,FDPS,G6PD,HSD17B7,IDI1,LSS,MVD,MVK,NSDHL,PMVK,SCD,SQLE,TM7SF2	21
Dermatological Diseases and Conditions,Inflammatory Disease,Inflammatory Response,Organismal Injury and Abnormalities	Dermatitis	3.72e-08			ACKR4,BCL3,C3,CAT,CCL20,CCL22,CCL5,CPNE1,CSF2,CX3CL1,CXCL8,CXCL9,CYP51A1,DEFB4A/DEFB4B,DHFR,DSG3,DUSP1,DUSP10,EGFR,FADS2,GADD45A,GATA3,HRH1,IDI1,IL15,IL17RB,IL1A,IL1B,IL23A,JAK2,JUN,JUNB,KRT17,LYN,MKI67,MX1,NAV3,NR3C1,NR4A2,OPTN,PDE4B,PER1,PRDM1,PTAFR,RRM2,SLC39A4,STAT1,TNF,TNFAIP3,TNFSF10,TOP2A,TUBA1A,TUBB4B,TUBE1,TYMS,VEGFA,ZFP36	57
Hereditary Disorder,Neurological Disease,Organismal Injury and Abnormalities,Psychological Disorders,Skeletal and Muscular Disorders	Huntington Disease	3.73e-08			ACTN2,ADORA2A,ADRB2,ANTKMT,AQP1,B4GALT5,B4GAT1,BHLHE40,BTN3A1,C3,C4A/C4B,CA12,CAB39,CCL5,CFLAR,CIITA,COX5B,CRYM,CX3CL1,CYP51A1,DDX60L,DHCR7,DPYSL3,DUSP5,F3,FDFT1,FGF2,FGFR4,FOXO3,GBP1,HMOX1,HRH1,HSPA1A/HSPA1B,IER3,IL6,ITGAM,JUN,KCTD17,LIFR,MAFF,MAOB,MAPKAPK3,MT2A,NDUFA13,NDUFA2,NDUFA8,NDUFB2,NDUFS3,NEFL,NME1,NR1D1,NR4A1,NRGN,OPTN,PARP1,PDP1,PFN1,PGRMC1,PLAAT4,PSMB8,PSMB9,PTK2B,RAD54L,RCAN1,RELB,S…	76
Cancer,Organismal Injury and Abnormalities	Benign connective or soft tissue neoplasm	3.73e-08			ADRB2,AP2S1,ARL4D,BCL10,BCL2L11,BDH1,CAVIN2,CCN1,CDKN2A,COL16A1,CSF1,CYBA,CYP1B1,DHFR,DUSP1,E2F2,EGFR,EGR1,FDFT1,FDPS,FGF2,FGFR3,FGFR4,FLT3LG,FOS,FOXO3,HSD17B10,IFI44L,IFIH1,IFIT1,IFIT3,IGF2,JUN,KLF11,LIFR,LYN,MALAT1,MTHFD2,MYH10,NDUFS7,NR1I2,NR3C1,NR4A1,NR4A2,NR4A3,PLA2G6,PTGER2,PTGER4,PTGS2,RREB1,SOD2,SOX4,SPSB1,TOP2A,TSPAN12,TUBA1A,TUBB4B,TUBE1,UGCG,VCAN,VEGFA,XAF1,ZEB1	63
Cancer,Organismal Injury and Abnormalities	Lymphoreticular neoplasm	4.1e-08			ABHD17A,ABL2,ADAR,ADORA2A,ADRB2,ANGPTL4,APOBEC3D,ARHGEF28,ARID5B,ASAP2,ATF3,ATF4,AURKA,BAD,BBC3,BCL10,BCL2L11,BCL2L14,BCL3,BIRC3,BIRC5,BMP2,BTG2,C1QTNF1,C1R,C2CD4B,C3,C4A/C4B,CALD1,CCL2,CCL20,CCL22,CCL5,CCN1,CCNL1,CD22,CD274,CD69,CDC20,CDCA2,CDKN1A,CDKN2A,CDKN2B,CENPF,CENPI,CFLAR,CHD2,CIITA,CLK1,COL16A1,CPNE1,CSF2,CSF3,CXCL10,CXCL11,CXCL8,CXCL9,CYB561,CYP51A1,DDX58,DDX60,DDX60L,DHCR24,DHFR,DPP3,D…	285
Connective Tissue Disorders,Inflammatory Disease,Inflammatory Response,Organismal Injury and Abnormalities,Skeletal and Muscular Disorders	Juvenile arthritis	4.16e-08			ADM,ASAP1,CCL20,CCL5,CCR1,CD274,CD69,CIITA,DHFR,EHD4,FOS,FOSB,FOXO3,GADD45B,HSPA1A/HSPA1B,IL1B,IL6,JAK2,MIF,MME,NDUFB10,NFKBIA,NOD2,NR3C1,NR4A1,NR4A2,NR4A3,PLAUR,POLD1,PRDM1,PTGS2,SOCS1,TBCD,THBS1,TNF,TNFAIP3,TNFSF13B,TRAF1,TRIO,ZFP36	40
Cancer,Organismal Injury and Abnormalities	Refractory tumor	4.23e-08			ABL2,ADORA2A,AURKA,CD22,CD274,DHFR,EGFR,EPHA2,FDFT1,FDPS,FGFR3,FGFR4,HDAC9,HMOX1,IL1A,JAK2,JUN,KLF6,LYN,NFKB1,NR3C1,PARP1,PDP1,PML,POLD1,POLE4,PSMB8,PSMB9,PTGS2,RRM2,SPP1,TNF,TNFRSF9,TOP2A,TUBA1A,TUBB4B,TUBE1,TYMP,TYMS,VEGFA,ZFP36L2	41
Cardiovascular Disease	Vascular lesion	4.23e-08			ADM,CDC45,FEN1,GBP1,GINS2,HMOX1,LIG1,MCM3,MCM4,MCM5,MCM6,MCM7,MMP13,PIM1,PLAU,POLD1,POLD2,PTGER2,PTGER4,PTGS2,RANBP1,RFC2,RTP4,RUVBL2,SMAD3,TGFB2,VCAM1,VCAN,VEGFA	29
Dermatological Diseases and Conditions,Organismal Injury and Abnormalities	Exanthem of skin	4.45e-08			C3,C4A/C4B,CCL2,CCL20,CSF2,CXCL10,CXCL11,CXCL8,CXCL9,CYP1B1,CYP3A5,DEFB4A/DEFB4B,DHFR,EGFR,FOS,GATA3,HMOX1,HRH1,IL1A,IL23A,JAK2,JUN,KRT17,KRT6B,NR3C1,PDE4B,PDE4D,SEMA3A,STAT1,TNF,TXNIP,VEGFA	32
Cancer,Gastrointestinal Disease,Organismal Injury and Abnormalities,Respiratory Disease	Oropharyngeal tumor	5.68e-08			BIRC5,CD274,CDKN2A,DHFR,EGFR,IDO1,IL6,MKI67,PTGS2,RRM2,TUBA1A,TUBB4B,TUBE1,TYMS,VEGFA	15
Cancer,Organismal Injury and Abnormalities	Metastatic carcinoma	5.86e-08			CCN1,CD274,CEACAM5,CYP3A5,DHFR,EGFR,EPHA2,FDFT1,FDPS,FGFR3,FGFR4,IDO1,IL1A,IL1B,JAK2,KLF6,LSM7,LTB,LYN,MALAT1,NFKB1,NR3C1,PARP1,PLAU,PLK1,POLD1,PTGS2,PTK2B,RRM2,SCD,SIK1/SIK1B,SPP1,SSTR2,SYT12,TNF,TOP2A,TUBA1A,TUBB4B,TUBE1,TYMP,TYMS,VEGFA	42
Organismal Injury and Abnormalities	Benign lesion	6.16e-08			ADRB2,AJUBA,AP2S1,ARL4D,BCL10,BCL2L11,BDH1,CA12,CAVIN2,CCN1,CCNB1,CDKN2A,CDKN2B,CLDN2,COL16A1,CSF1,CX3CL1,CYBA,CYLD,CYP1B1,CYP3A5,DHFR,DUSP1,E2F2,EGFR,EGR1,FDFT1,FDPS,FGF2,FGFR3,FGFR4,FLT3LG,FOS,FOSB,FOXO1,FOXO3,HSD17B10,IFI44L,IFIH1,IFIT1,IFIT3,IGF2,INHBA,JAG1,JUN,JUNB,KDM6A,KLF11,KLF4,LIFR,LYN,MALAT1,MKI67,MTHFD2,MYH10,NDUFS7,NETO2,NFE2L3,NFKB1,NR1I2,NR3C1,NR4A1,NR4A2,NR4A3,NRCAM,NTHL1,PCK1,PLA…	107
Cancer,Organismal Injury and Abnormalities	Recurrent pelvic tumor	7.79e-08			CD274,DHFR,EGFR,FGFR3,FGFR4,IDO1,NFKB1,NR3C1,PARP1,PTGS2,RRM2,THBS1,TNF,TOP2A,TUBA1A,TUBB4B,TUBE1,TYMS,VEGFA	19
Cancer,Organismal Injury and Abnormalities	Benign solid tumor	8.08e-08			ADRB2,AJUBA,AP2S1,ARL4D,BCL10,BCL2L11,BDH1,CA12,CAVIN2,CCN1,CCNB1,CDKN2A,CDKN2B,CLDN2,COL16A1,CSF1,CX3CL1,CYBA,CYLD,CYP1B1,CYP3A5,DHFR,DUSP1,E2F2,EGFR,EGR1,FDFT1,FDPS,FGF2,FGFR3,FGFR4,FLT3LG,FOS,FOSB,FOXO1,FOXO3,HSD17B10,IFI44L,IFIH1,IFIT1,IFIT3,IGF2,INHBA,JAG1,JUN,JUNB,KDM6A,KLF11,KLF4,LIFR,LYN,MALAT1,MKI67,MTHFD2,MYH10,NDUFS7,NETO2,NFE2L3,NFKB1,NR1I2,NR3C1,NR4A1,NR4A2,NR4A3,NRCAM,NTHL1,PCK1,PLA…	102
Cell Cycle	Arrest in interphase of tumor cell lines	8.24e-08			BHLHE40,BMP2,BTG2,CAT,CAVIN3,CCN1,CCNB1,CDC25C,CDC6,CDCA2,CDKN1A,CDKN2A,CDKN2B,CSF2,CYP1B1,DAB2IP,DANCR,EGFR,EGOT,FASN,FGF2,FOXO1,FOXO3,GADD45A,GATA6,GDF15,IGF2,IL1A,IL1B,IL6,JAK2,JUN,KLF10,KLF4,LATS1,LATS2,MIR31HG,MXD1,NFKBIA,NUAK1,OGA,PARP1,PLAU,PLAUR,PLK1,PLSCR1,PPP2R2A,RASSF6,RPA1,SGK1,SPP1,TNF,TUSC2,TYMS,UBL5	55
Cancer,Organismal Injury and Abnormalities	Benign Tumors	8.3e-08			ADRB2,AJUBA,AP2S1,ARL4D,BCL10,BCL2L11,BDH1,CA12,CAVIN2,CCN1,CCNB1,CDKN2A,CDKN2B,CLDN2,COL16A1,CSF1,CX3CL1,CYBA,CYLD,CYP1B1,CYP3A5,DHFR,DUSP1,E2F2,EGFR,EGR1,FDFT1,FDPS,FGF2,FGFR3,FGFR4,FLT3LG,FOS,FOSB,FOXO1,FOXO3,HSD17B10,IFI44L,IFIH1,IFIT1,IFIT3,IGF2,INHBA,JAG1,JUN,JUNB,KDM6A,KLF11,KLF4,LIFR,LYN,MALAT1,MKI67,MTHFD2,MYH10,NDUFS7,NETO2,NFE2L3,NFKB1,NR1I2,NR3C1,NR4A1,NR4A2,NR4A3,NRCAM,NTHL1,PCK1,PLA…	103
Cancer,Organismal Injury and Abnormalities	Refractory solid tumor	8.98e-08			AURKA,CD274,DHFR,EGFR,EPHA2,FDFT1,FDPS,FGFR3,FGFR4,HDAC9,HMOX1,IL1A,JAK2,JUN,KLF6,LYN,NR3C1,PARP1,POLD1,POLE4,RRM2,SPP1,TNFRSF9,TOP2A,TUBA1A,TUBB4B,TUBE1,TYMP,TYMS,VEGFA	30
Cancer,Neurological Disease,Organismal Injury and Abnormalities	Anaplastic glioma	1e-07			AJUBA,AKAP12,APOBEC3F,ARID5B,ATF4,BCL2L12,BDKRB2,CCL2,CD274,CDKN1A,CDKN2A,CDKN2C,CDKN3,CFI,CIITA,CLEC11A,CLK4,CSF1,CSF2,CXCL1,CXCL9,DDX60L,DEPP1,DHFR,EGFR,EPHA2,FBXO9,FGF2,FGFR3,FOXO3,GBP1,GBP2,IL15,IL1A,IL1B,IL32,IL6,KDM6A,KLF6,LIF,MKI67,NAMPT,NAV3,NFE2L3,PARP1,PCLAF,PIN1,PLEKHA4,PTX3,RNF213,RRM2,SEMA3A,SIK1/SIK1B,SLC9A3R1,SNCA,SOX9,SPP1,TGFB2,TNF,TNFRSF1B,TOP2A,TRIO,TSPAN8,TUBA1A,TUBB4B,TUBE1,T…	71
Cancer,Organismal Injury and Abnormalities,Reproductive System Disease	Stage II-III breast cancer	1.01e-07			APOBEC3G,CD274,CMPK2,FDFT1,FDPS,HMOX1,IGFBP6,JUN,KRT17,KRT8,LAMB3,NME1,PRR15L,PTGS2,RND3,RRM2,SDC1,SLC9A3R1,SQLE,TOP2A,TUBA1A,TUBB4B,TUBE1,TYMS	24
Cancer,Hematological Disease,Immunological Disease,Organismal Injury and Abnormalities	Primary diffuse large B-cell lymphoma	1.02e-07			CD22,CD274,DHFR,JAK2,MME,MYD88,NR3C1,POLD1,REL,RRM2,SOCS1,TNFAIP3,TOP2A,TUBA1A,TUBB4B,TUBE1,TYMS	17
Cancer,Organismal Injury and Abnormalities,Respiratory Disease	Advanced lung cancer	1.02e-07			CCL2,CD274,CEACAM5,DHFR,EGFR,FDFT1,FDPS,FGFR3,FGFR4,IDO1,IL1B,JAK2,LYN,MALAT1,NFKB1,NR3C1,PARP1,PTGS2,PTK2B,RRM2,SIK1/SIK1B,SOD2,SSTR2,TNF,TOP2A,TUBA1A,TUBB4B,TUBE1,TYMS,VEGFA,VEGFC	31
Neurological Disease	Epilepsy or neurodevelopmental disorder	1.04e-07			ADM,ADRB2,ANGPTL4,ARID5B,ARRDC3,ATAD3A,ATF3,BCL2L11,C3,C4A/C4B,CA12,CASR,CCN1,CCR1,CDKN1A,CH25H,CHD2,CITED2,CRYM,DDC,DENND3,DEPP1,DHFR,DUSP1,DUSP5,EGR1,EGR2,ERRFI1,FOS,FOSB,GADD45A,GADD45B,GTPBP2,HES1,HMOX1,HRH1,HSPA1A/HSPA1B,HSPA8,IHH,IL1B,IL4I1,INHBA,JUN,JUNB,KCNV1,KLF10,L1CAM,LAMB3,LMNB2,MALAT1,MCM6,NAMPT,NAV2,NCLN,NR3C1,NR4A1,NR4A2,NR4A3,PDP1,PIM3,PLAU,PNPT1,POLR2F,PTGS2,SECTM1,SIGMAR1,SIK1/S…	76
Connective Tissue Disorders,Immunological Disease,Inflammatory Disease,Inflammatory Response,Organismal Injury and Abnormalities,Skeletal and Muscular Disorders	Juvenile rheumatoid arthritis	1.1e-07			ADM,ASAP1,CCL20,CCL5,CCR1,CD274,CD69,CIITA,DHFR,EHD4,FOS,FOSB,FOXO3,GADD45B,HSPA1A/HSPA1B,IL1B,IL6,JAK2,MIF,MME,NDUFB10,NFKBIA,NR3C1,NR4A1,NR4A2,NR4A3,PLAUR,POLD1,PRDM1,PTGS2,SOCS1,TBCD,THBS1,TNF,TNFAIP3,TNFSF13B,TRAF1,TRIO,ZFP36	39
Cancer,Hematological Disease,Organismal Injury and Abnormalities	Neoplasia of blood cells	1.19e-07			ABHD17A,ABL2,ADAR,ADORA2A,ADRB2,ANGPTL4,APOBEC3D,ARHGEF28,ARID5B,ASAP2,ATF3,ATF4,AURKA,BACH2,BAD,BBC3,BCL10,BCL2L11,BCL2L14,BCL3,BCL9L,BIRC3,BIRC5,BMP2,BTG2,C1QTNF1,C1R,C2CD4B,C3,C4A/C4B,CALD1,CCL2,CCL20,CCL22,CCL5,CCN1,CCNL1,CD22,CD274,CD69,CDC20,CDCA2,CDKN1A,CDKN2A,CDKN2B,CDKN2C,CENPF,CENPI,CFLAR,CHD2,CIITA,CLK1,COL16A1,CPNE1,CSF2,CSF3,CXCL1,CXCL10,CXCL11,CXCL8,CXCL9,CYB561,CYP1A1,CYP3A5,CYP51A…	323
Cancer,Organismal Injury and Abnormalities,Reproductive System Disease	Stage I-III mammary tumor	1.2e-07			APOBEC3G,CD274,CMPK2,FDFT1,FDPS,HMOX1,IGFBP6,JUN,KRT17,KRT8,LAMB3,NME1,PRR15L,PTGS2,RND3,RRM2,SDC1,SLC9A3R1,SQLE,TOP2A,TUBA1A,TUBB4B,TUBE1,TYMS	24
Cancer,Hematological Disease,Organismal Injury and Abnormalities	Myeloid or lymphoid neoplasm	1.25e-07			ABHD17A,ABL2,ADAR,ADORA2A,ADRB2,ANGPTL4,APOBEC3D,ARHGEF28,ARID5B,ASAP2,ATF3,ATF4,AURKA,BACH2,BAD,BBC3,BCL10,BCL2L11,BCL2L14,BCL3,BCL9L,BIRC3,BIRC5,BMP2,BTG2,C1QTNF1,C1R,C2CD4B,C3,C4A/C4B,CALD1,CCL2,CCL20,CCL22,CCL5,CCN1,CCNL1,CD22,CD274,CD69,CDC20,CDCA2,CDKN1A,CDKN2A,CDKN2B,CDKN2C,CENPF,CENPI,CFLAR,CHD2,CIITA,CLK1,COL16A1,CPNE1,CSF2,CSF3,CXCL1,CXCL10,CXCL11,CXCL8,CXCL9,CYB561,CYP1A1,CYP3A5,CYP51A…	323
Cancer,Hematological Disease,Immunological Disease,Organismal Injury and Abnormalities	Primary mediastinal large B-cell lymphoma	1.25e-07			CD22,CD274,DHFR,JAK2,MME,NR3C1,POLD1,REL,RRM2,SOCS1,TNFAIP3,TOP2A,TUBA1A,TUBB4B,TUBE1,TYMS	16
Cancer,Hematological Disease,Immunological Disease,Organismal Injury and Abnormalities	B-cell leukemia	1.3e-07			ABL2,ADORA2A,ARID5B,BACH2,BCL3,BCL9L,BIRC3,BTG2,CCL2,CD22,CDKN1A,CDKN2A,CHD2,CXCL10,CXCL11,CXCL8,CXCL9,DDC,DHFR,EPHA2,FGF2,H2AX,IKZF3,IL1B,IL6,JAK2,KDM6A,LYN,MIF,MME,MVK,MYD88,NAMPT,NFKB1,NR3C1,PARP1,PAWR,PDE4D,PIM1,POLD1,POLE4,PRKD2,PTK2B,RASGEF1B,RRM2,SH2B3,SMAD3,SNRPD3,SRSF2,TLR6,TNF,TOP2A,TRIO,TUBA1A,TUBB4B,TUBE1,TYMS,ZFP36L2,ZNF217	59
Cellular Growth and Proliferation	Arrest in proliferation of cells	1.37e-07			CDKN1A,CDKN2A,CDKN2B,CSF2,DUSP5,EGFR,EGR1,FGFR3,FOXO3,GDF15,HMOX1,IDO1,IFNB1,IL1B,IL6,INHBA,IRF1,KLF4,KLF5,LIF,PML,PNPT1,SAT1,SERPINE1,SKP2,SLC7A5,SOCS1,STAT1,TNF	29
Cancer,Immunological Disease,Organismal Injury and Abnormalities	Neoplasia of lymphoid organ	1.49e-07			ATF3,BIRC3,CD22,CD274,CDKN2A,DDX58,DHFR,EDN1,EGFR,FGFR4,JAK2,LAMB3,MKI67,MME,MYD88,NR3C1,NT5C3A,PIM1,PLAU,POLE4,PTGS2,REL,RRM2,SERPINE1,SOCS1,SPP1,SSTR2,TNFAIP3,TOP2A,TUBA1A,TUBB4B,TUBE1,TYMS,VEGFC	34
Cardiovascular Disease,Gastrointestinal Disease,Hematological Disease,Hepatic System Disease,Organismal Injury and Abnormalities	Budd-Chiari syndrome	1.49e-07			CCN2,F3,IL6,JAK2,PDGFA,PDGFB,PLAT,PLAU,THBS1,VEGFC	10
Cancer,Organismal Injury and Abnormalities,Respiratory Disease	Stage III-IV non-small cell lung cancer	1.5e-07			CD274,DHFR,EGFR,ETS2,FGFR3,FGFR4,IDO1,IL1B,JAK2,LYN,NR3C1,PARP1,PHB,PTK2B,RRM2,SIK1/SIK1B,TOP2A,TUBA1A,TUBB4B,TUBE1,TYMS,VEGFA	22
Cancer,Organismal Injury and Abnormalities	Refractory malignant tumor	1.51e-07			ABL2,ADORA2A,AURKA,CD22,CD274,DHFR,EGFR,EPHA2,FGFR3,FGFR4,HDAC9,HMOX1,IL1A,JAK2,JUN,KLF6,LYN,NFKB1,NR3C1,PARP1,PDP1,PML,POLD1,POLE4,PSMB8,PSMB9,PTGS2,RRM2,SPP1,TNF,TNFRSF9,TOP2A,TUBA1A,TUBB4B,TUBE1,TYMP,TYMS,VEGFA,ZFP36L2	39
Neurological Disease,Organismal Injury and Abnormalities	Seizures	1.55e-07			ADM,ANGPTL4,ARID5B,ARRDC3,ATF3,C3,C4A/C4B,CA12,CCN1,CCR1,CDKN1A,CH25H,CHD2,CITED2,CRYM,DEPP1,DUSP1,DUSP5,EGR1,EGR2,ERRFI1,FOS,FOSB,GADD45A,GADD45B,HES1,HMOX1,HSPA1A/HSPA1B,HSPA8,IL1B,IL4I1,INHBA,JUN,JUNB,KCNV1,KLF10,LAMB3,LMNB2,MALAT1,MCM6,NAMPT,NR3C1,NR4A1,NR4A3,PCOLCE2,PDP1,PIM3,PTGS2,SECTM1,SIK1/SIK1B,SPRY2,SRGN,SSTR2,TIPARP,TRIB1,WWOX,ZFP36	57
Neurological Disease	Neurological signs	1.62e-07			ACTN2,ADORA2A,ADRB2,ANTKMT,AQP1,B4GALT5,B4GAT1,BHLHE40,BTN3A1,C3,C4A/C4B,CA12,CAB39,CCL5,CFLAR,CHRNA5,CIITA,COX5B,CRYM,CX3CL1,CYP2B6,CYP51A1,DDC,DDX60L,DHCR7,DPYSL3,DUSP5,F3,FDFT1,FGF2,FGFR4,FOXO3,GBP1,HMOX1,HRH1,HSPA1A/HSPA1B,IER3,IL6,ITGAM,JUN,KCTD17,LIFR,MAFF,MAOB,MAPKAPK3,MT2A,NDUFA13,NDUFA2,NDUFA8,NDUFB2,NDUFS3,NEFL,NME1,NR1D1,NR3C1,NR4A1,NRGN,OPTN,PARP1,PDP1,PFN1,PGRMC1,PLAAT4,PSMB8,PSMB9,P…	83
Cell Morphology	Morphology of tumor cell lines	1.78e-07			ADM,BCAR3,BST2,CDKN1A,CDKN2A,CDKN2B,CFLAR,DAB2IP,EGFR,FASN,FGFR3,FOSL1,FOXO1,GDF15,GEM,GPR132,HBEGF,ID1,IL15,IL32,IL6,IRF2,IRF6,KDM6B,KLF4,LIF,MXD1,NEFL,NR1I2,OGA,PEBP1,PML,RIOK3,SEMA3A,SH2B3,SOD2,SPDEF,STARD13,SUSD3,TNF,TNFSF10,VCAM1	42
Cancer,Gastrointestinal Disease,Hepatic System Disease,Organismal Injury and Abnormalities	Hepatocellular carcinoma	2.02e-07			ADAR,ADRB2,AREG,ARRDC4,ASF1B,AURKA,BCL2L11,BUB1B,CASR,CAT,CCL20,CCN1,CCNB1,CD274,CDC6,CDKN1A,CDKN2A,CDKN3,CEACAM1,CEACAM5,CENPF,CLDN2,COLEC10,CSF1,CXCL10,CXCL11,CXCL2,CXCL8,DDX60L,DLC1,DLGAP5,DPP3,DTX3L,EGFR,EIF2AK2,EPHA2,ETS1,FAM111B,FAM83D,FASN,FGF19,FGFR3,FGFR4,FOS,GBP2,GPX1,HNRNPAB,HSPA8,ICAM1,ID1,IDO1,IFITM3,IGF2,IRF2,JAG1,KDM6A,KDM6B,KIFC1,KLF4,KMO,KRT8,LAP3,LIFR,MAOB,MKI67,MME,MT2A,NEB,NED…	118
Cancer,Organismal Injury and Abnormalities	Peritoneal cavity cancer	2.1e-07			CCN1,CD274,DHFR,EGFR,FGFR3,IFNGR2,JAK2,NFKB1,NR3C1,PARP1,RRM2,TNF,TOP2A,TUBA1A,TUBB4B,TUBE1,TYMS,VEGFA	18
Connective Tissue Disorders,Inflammatory Disease,Inflammatory Response,Organismal Injury and Abnormalities,Skeletal and Muscular Disorders	Osteoarthritis	2.16e-07			ADRB2,BMP2,C3,CAVIN3,CCL2,CD274,CDKN2A,CXCL2,CXCL8,FDFT1,FDPS,FGF2,HTRA1,HYAL3,ICAM1,IL1B,IL6,MMP13,NFKB1,NR3C1,NR4A1,NR4A2,NR4A3,PDGFD,PTGER2,PTGER4,PTGS2,PTX3,RARRES2,SDC1,SIGMAR1,SLC1A4,SMAD3,SOD2,SPP1,TNF,TNFSF13B,TUBA1A,TUBB4B,TUBE1,VCAM1,VEGFA	42
Cancer,Organismal Injury and Abnormalities	Embryonal tumor	2.22e-07			AJUBA,AKAP12,APOBEC3F,ARID5B,ATF4,AURKA,BBC3,BCL2L12,BDKRB2,BIRC5,C3,C4A/C4B,CCL2,CD274,CDKN1A,CDKN2A,CDKN2B,CDKN2C,CDKN3,CFI,CIITA,CLEC11A,CLK4,CSF1,CSF2,CXCL1,CXCL9,CYP51A1,DDX60L,DEPP1,DHFR,DLC1,EGFR,EPHA2,FBXO9,FDFT1,FDPS,FGF2,FGFR3,FOXO3,GBP1,GBP2,GJB4,GLI2,HDAC9,IFITM2,IGF2,IL15,IL1A,IL1B,IL32,IL6,IRS2,KDM6A,KDM6B,KLF6,LGALS7/LGALS7B,LIF,LMNB2,MCM3,MKI67,NAMPT,NAV3,NFE2L3,NME1,NR3C1,PARP1,P…	93
Cancer,Gastrointestinal Disease,Organismal Injury and Abnormalities,Respiratory Disease	Oropharyngeal cancer	2.23e-07			CD274,CDKN2A,DHFR,EGFR,IDO1,IL6,MKI67,PTGS2,RRM2,TUBA1A,TUBB4B,TUBE1,TYMS,VEGFA	14
Cancer,Organismal Injury and Abnormalities	Advanced stage carcinoma	2.3e-07			BCL10,C4A/C4B,CARD16,CCN1,CD274,CDKN3,CEACAM5,CYP3A5,DHFR,EGFR,EPHA2,FDFT1,FDPS,FGFR3,FGFR4,GATA6,H2AX,IDO1,IFITM2,IL1B,JAK2,KLF6,LSM7,LTB,LYN,MALAT1,NFKB1,NR3C1,PARP1,PLK1,POLD1,PTAFR,PTGS2,PTK2B,RNF144B,RRM2,SCD,SIK1/SIK1B,SLC39A4,SPP1,SSTR2,SYT12,TNF,TOP2A,TUBA1A,TUBB4B,TUBE1,TXNIP,TYMP,TYMS,VAV3,VEGFA	52
Neurological Disease	Dyskinesia	2.3e-07			ACTN2,ADORA2A,ADRB2,ANTKMT,AQP1,B4GALT5,B4GAT1,BHLHE40,BTN3A1,C3,C4A/C4B,CA12,CAB39,CCL5,CFLAR,CHRNA5,CIITA,COX5B,CRYM,CX3CL1,CYP51A1,DDC,DDX60L,DHCR7,DPYSL3,DUSP5,F3,FDFT1,FGF2,FGFR4,FOXO3,GBP1,HMOX1,HRH1,HSPA1A/HSPA1B,IER3,IL6,ITGAM,JUN,KCTD17,LIFR,MAFF,MAOB,MAPKAPK3,MT2A,NDUFA13,NDUFA2,NDUFA8,NDUFB2,NDUFS3,NEFL,NME1,NR1D1,NR4A1,NRGN,OPTN,PARP1,PDP1,PFN1,PGRMC1,PLAAT4,PSMB8,PSMB9,PTK2B,RAD54L,R…	78
Cancer,Dermatological Diseases and Conditions,Organismal Injury and Abnormalities	Hyperplasia of epidermis	2.31e-07			AREG,CXCL8,DEFB4A/DEFB4B,DSG3,HBEGF,HSPA8,KRT17,MALL,MX1,PHB,RANBP1,SRM,ZFP36	13
Cancer,Organismal Injury and Abnormalities	Subcutaneous tumor	2.71e-07			ADRB2,AP2S1,ARL4D,BCL10,BCL2L11,BDH1,CAVIN2,CCN1,COL16A1,CYBA,CYP1B1,DHFR,DUSP1,E2F2,EGFR,EGR1,FGF2,FGFR3,FGFR4,FLT3LG,FOS,FOXO3,HSD17B10,IFI44L,IFIH1,IFIT1,IFIT3,IGF2,JUN,KLF11,LIFR,LYN,MALAT1,MTHFD2,MYH10,NDUFS7,NR1I2,NR3C1,NR4A1,NR4A2,NR4A3,PLA2G6,PTGER2,PTGER4,PTGS2,RREB1,SOD2,SOX4,SPSB1,TOP2A,TSPAN12,TUBA1A,TUBB4B,TUBE1,UGCG,VCAN,VEGFA,XAF1,ZEB1	59
Cancer,Organismal Injury and Abnormalities,Reproductive System Disease,Skeletal and Muscular Disorders	Uterine smooth muscle tumor	2.73e-07			ADRB2,AP2S1,ARL4D,BCL10,BDH1,CAVIN2,CCN1,CYBA,CYP1B1,EGFR,FGF2,FLT3LG,FOS,FOXO3,HSD17B10,IFI44L,IFIH1,IFIT1,IFIT3,IGF2,JUN,LIFR,LYN,MALAT1,MTHFD2,MYH10,NDUFS7,NR1I2,NR3C1,NR4A1,NR4A2,NR4A3,PLA2G6,RREB1,RRM2,SOD2,SOX4,SPSB1,TSPAN12,TUBA1A,TUBB4B,TUBE1,UGCG,VCAN,VEGFA,XAF1,ZEB1	47
Cancer,Organismal Injury and Abnormalities	Refractory malignant solid tumor	2.75e-07			AURKA,CD274,DHFR,EGFR,EPHA2,FGFR3,FGFR4,HDAC9,HMOX1,IL1A,JAK2,JUN,KLF6,LYN,NR3C1,PARP1,POLD1,POLE4,RRM2,SPP1,TNFRSF9,TOP2A,TUBA1A,TUBB4B,TUBE1,TYMP,TYMS,VEGFA	28
Dermatological Diseases and Conditions,Organismal Injury and Abnormalities	Plaque psoriasis	2.75e-07			CCL2,CCL20,CSF2,CXCL10,CXCL11,CXCL8,CXCL9,CYP1B1,CYP3A5,DEFB4A/DEFB4B,DHFR,FOS,GATA3,HMOX1,IL1A,IL23A,JAK2,JUN,KRT17,KRT6B,NR3C1,PDE4B,PDE4D,SEMA3A,STAT1,TNF,TXNIP,VEGFA	28
Cancer,Neurological Disease,Organismal Injury and Abnormalities	Neurofibroma	2.8e-07			ADM,CDC45,FEN1,GBP1,GINS2,LIG1,MCM3,MCM4,MCM5,MCM6,MCM7,POLD1,POLD2,RANBP1,RFC2,RTP4,RUVBL2	17
Cancer,Organismal Injury and Abnormalities,Respiratory Disease	ALK-EML4 fusion negative nonsquamous non-small cell lung carcinoma	2.82e-07			CD274,DHFR,EGFR,FGFR3,FGFR4,IDO1,IL1B,LYN,PARP1,RRM2,TOP2A,TUBA1A,TUBB4B,TUBE1,TYMS,VEGFA	16
Cancer,Neurological Disease,Organismal Injury and Abnormalities	Glioblastoma	3e-07			AJUBA,AKAP12,APOBEC3F,ARID5B,ATF4,BCL2L12,BDKRB2,CCL2,CD274,CDKN1A,CDKN2A,CDKN2C,CDKN3,CFI,CIITA,CLEC11A,CLK4,CSF1,CSF2,CXCL1,CXCL9,DDX60L,DEPP1,EGFR,EPHA2,FBXO9,FGF2,FGFR3,FOXO3,GBP1,GBP2,IL15,IL1A,IL1B,IL32,IL6,KDM6A,KLF6,LIF,MKI67,NAMPT,NAV3,NFE2L3,PARP1,PCLAF,PIN1,PLEKHA4,PTX3,RRM2,SEMA3A,SIK1/SIK1B,SLC9A3R1,SNCA,SOX9,SPP1,TGFB2,TNF,TNFRSF1B,TRIO,TSPAN8,TUBA1A,TUBB4B,TUBE1,TYMS,VAV3,VCAM1,VEG…	68
Cell Cycle	Arrest in cell cycle progression	3.04e-07			AURKA,CAB39,CDKN1A,CDKN2A,CDKN2B,CDKN2C,CDKN3,CSF2,CXCL8,DANCR,E2F2,EGFR,FASN,FLT3LG,FOXO3,FRS2,GADD45A,IER3,IFI16,IFNB1,IL12A,IL1B,IL6,INHBA,IRF1,IRF6,IRF7,KLF4,LAMTOR4,LIF,LYN,MIF,NFATC2,NGFR,PLK1,PML,POLD1,PPP1R15A,RASSF6,SKP2,SMAD3,STAT1,TGFB2,THBS1,ZBTB10	45
Cancer,Organismal Injury and Abnormalities,Reproductive System Disease	Stage III breast cancer	3.12e-07			APOBEC3G,CD274,CMPK2,FDFT1,FDPS,HMOX1,IGFBP6,JUN,KRT17,KRT8,LAMB3,NME1,PRR15L,RND3,SDC1,SLC9A3R1,SQLE,TOP2A,TUBA1A,TUBB4B,TUBE1,TYMS	22
Cancer,Organismal Injury and Abnormalities	Peritoneal tumor	3.13e-07			CCN1,CD274,DHFR,EGFR,FGFR3,IFNGR2,JAK2,LYN,NFKB1,NR3C1,PARP1,RRM2,SSTR2,TNF,TOP2A,TUBA1A,TUBB4B,TUBE1,TYMS,VEGFA	20
Cancer,Organismal Injury and Abnormalities,Respiratory Disease	Metastatic non-small cell lung carcinoma	3.64e-07			CD274,CEACAM5,DHFR,EGFR,FDFT1,FDPS,FGFR3,FGFR4,IDO1,IL1B,JAK2,LYN,MALAT1,NFKB1,NR3C1,PARP1,PTGS2,PTK2B,RRM2,SIK1/SIK1B,TNF,TOP2A,TUBA1A,TUBB4B,TUBE1,TYMS,VEGFA	27
Cancer,Organismal Injury and Abnormalities,Respiratory Disease	EGFR expressing lung cancer	3.64e-07			CD274,DHFR,EGFR,FGFR3,FGFR4,IDO1,IL1B,LYN,NFKB1,PARP1,PTGS2,RRM2,TNF,TOP2A,TUBA1A,TUBB4B,TUBE1,TYMS,VEGFA	19
Cancer,Organismal Injury and Abnormalities,Respiratory Disease	Stage IIIB-IV advanced non-small cell lung cancer	3.64e-07			CD274,DHFR,EGFR,FGFR3,FGFR4,IDO1,IL1B,JAK2,LYN,NR3C1,PARP1,RRM2,SIK1/SIK1B,TOP2A,TUBA1A,TUBB4B,TUBE1,TYMS,VEGFA	19
Cell Cycle	Arrest in G1 phase	3.66e-07			BHLHE40,BIRC5,BMP2,BTG2,CAVIN3,CCN1,CDC6,CDCA2,CDKN1A,CDKN2A,CDKN2B,CSF2,CYP1B1,DAB2IP,DANCR,EGFR,EGOT,FASN,FGF2,FOXO1,GDF15,IL1A,IL6,JAK2,JUN,KLF10,KLF4,KLF6,MIR31HG,MXD1,NUAK1,PARP1,PIM1,PLSCR1,PNPT1,RASSF6,SPP1,SSTR2,TNF,TUSC2,TXNIP,TYMS,UBL5	43
Cancer,Organismal Injury and Abnormalities,Respiratory Disease	Stage IIIB-IV non-small cell lung cancer	3.82e-07			CD274,DHFR,EGFR,ETS2,FGFR3,FGFR4,IDO1,IL1B,JAK2,LYN,NR3C1,PARP1,PTK2B,RRM2,SIK1/SIK1B,TOP2A,TUBA1A,TUBB4B,TUBE1,TYMS,VEGFA	21
Cancer,Hematological Disease,Immunological Disease,Organismal Injury and Abnormalities	Philadelphia-like B-cell acute lymphoblastic leukemia	4.13e-07			ABL2,DHFR,EPHA2,JAK2,LYN,NR3C1,POLD1,PTK2B,SH2B3,TOP2A,TUBA1A,TUBB4B,TUBE1,TYMS	14
Cell Signaling,Post-Translational Modification,Protein Synthesis	Assembly of Respiratory chain complex I	4.13e-07			DMAC1,NDUFA11,NDUFA13,NDUFA2,NDUFA8,NDUFAB1,NDUFAF8,NDUFB10,NDUFB11,NDUFB2,NDUFB7,NDUFC2,NDUFS7,TIMM21	14
Cancer,Organismal Injury and Abnormalities	Transitional-cell carcinoma	4.25e-07			AJUBA,ARID5B,BIRC5,BUB1B,CD274,CDC6,CDKN1A,CDKN2A,CDKN2B,CENPF,CHRNA5,CXCL2,DHFR,EGFR,FGFR3,FGFR4,FOXO1,GATA3,GNA13,IDO1,IRS2,KDM6A,KIF2C,KLF4,KRTAP5-1,LATS1,LATS2,LIFR,MALAT1,MKI67,MMP13,NAV3,NFE2L3,NLRC5,NR3C1,NUSAP1,PARP1,PROM2,RAD54L,RECQL4,REL,RHPN1,RICTOR,RREB1,RRM2,SOCS1,SRSF2,TOP2A,TUBA1A,TUBB4B,TUBE1,TYMS,VEGFA,VEZF1	54
Cardiovascular Disease,Inflammatory Disease,Organismal Injury and Abnormalities	Vasculitis	4.6e-07			CXCL8,DHFR,FDPS,GATA3,ICAM1,IL17RB,IL6,JUNB,NR3C1,PCSK9,PLAT,PTK2B,TNF,TNFSF13B,VKORC1	15
Cancer,Organismal Injury and Abnormalities	CD274 positive malignant solid tumor	4.6e-07			CD274,DHFR,FGFR3,FGFR4,IDO1,IL1B,NR3C1,POLD1,RRM2,TOP2A,TUBA1A,TUBB4B,TUBE1,TYMS,VEGFA	15
Cardiovascular Disease,Hematological Disease,Organismal Injury and Abnormalities	Thrombosis of vein	4.69e-07			CCN2,F3,HIVEP1,IL6,JAK2,PDE4B,PDE4D,PDGFA,PDGFB,PLAT,PLAU,PTGS2,THBS1,VEGFA,VEGFC,VKORC1	16
Inflammatory Disease,Organismal Injury and Abnormalities	Granuloma	5.22e-07			APOBEC3D,CARD16,CCL2,CCL5,CD69,CHRNA5,CIITA,CLEC11A,CXCL8,CYBA,CYP51A1,DHFR,FDPS,FGF2,G6PD,HBEGF,IFNGR2,LIF,NCF2,NFKB1,NOD2,NR3C1,PDE4B,PDE4D,SAP30,SPP1,TNF,TNFSF15,TRIO	29
Cancer,Organismal Injury and Abnormalities,Respiratory Disease	Advanced stage nonsquamous non-small cell lung carcinoma	5.48e-07			CD274,DHFR,EGFR,FGFR3,FGFR4,IDO1,IL1B,JAK2,LYN,MALAT1,NR3C1,PARP1,PTK2B,RRM2,SIK1/SIK1B,TOP2A,TUBA1A,TUBB4B,TUBE1,TYMS,VEGFA	21
Cancer,Cardiovascular Disease,Neurological Disease,Organismal Injury and Abnormalities	Plexiform neurofibroma	6e-07			CDC45,FEN1,GBP1,GINS2,LIG1,MCM3,MCM4,MCM5,MCM6,MCM7,POLD1,POLD2,RANBP1,RFC2,RTP4,RUVBL2	16
Cardiovascular Disease,Hematological Disease,Organismal Injury and Abnormalities	Anemia	6.33e-07			ADORA2A,ADRB2,BHLHE40,C1S,C3,C4A/C4B,CASR,CAT,CD69,CFI,CYP51A1,DHFR,EDN1,EIF2AK2,F3,FANCG,FOXO3,G6PD,GPX1,HMOX1,ICAM1,IFITM3,IL6,JAK2,JUN,NDUFA2,NDUFB11,NFKB1,NR3C1,NR4A2,NT5C3A,PLK1,POLD1,PRDM1,RRM2,SH2B3,SIGMAR1,SIK1/SIK1B,SRSF2,STEAP3,TNF,TNFAIP3,TNFSF10,TOP2A,TRIO,TUBA1A,TUBB4B,TUBE1,TYMS,VCAM1,VEGFA,ZFP36L2	52
Cancer,Hematological Disease,Immunological Disease,Organismal Injury and Abnormalities	Advanced non-Hodgkin lymphoma	7.39e-07			BCL10,DHFR,IL15,IL22RA1,NFKB1,NR3C1,POLD1,RRM2,TNF,TOP2A,TUBA1A,TUBB4B,TUBE1,TYMS	14
Cancer,Organismal Injury and Abnormalities,Renal and Urological Disease	Urothelial bladder carcinoma	7.43e-07			AJUBA,ARID5B,BIRC5,BUB1B,CD274,CDC6,CDKN1A,CDKN2A,CDKN2B,CENPF,CHRNA5,CXCL2,DHFR,EGFR,FGFR3,FGFR4,FOXO1,GATA3,GNA13,IDO1,IRS2,KDM6A,KIF2C,KLF4,KRTAP5-1,LATS1,LATS2,LIFR,MALAT1,MKI67,MMP13,NAV3,NFE2L3,NLRC5,NUSAP1,PROM2,RAD54L,RECQL4,REL,RHPN1,RREB1,RRM2,SOCS1,SRSF2,TOP2A,TUBA1A,TUBB4B,TUBE1,TYMS,VEGFA,VEZF1	51
Cancer,Organismal Injury and Abnormalities,Skeletal and Muscular Disorders	Leiomyoma	7.49e-07			ADRB2,AP2S1,ARL4D,BCL10,BDH1,CAVIN2,CCN1,CYBA,CYP1B1,DUSP1,EGFR,FGF2,FGFR3,FGFR4,FLT3LG,FOS,FOXO3,HSD17B10,IFI44L,IFIH1,IFIT1,IFIT3,IGF2,JUN,KLF11,LIFR,LYN,MALAT1,MTHFD2,MYH10,NDUFS7,NR1I2,NR3C1,NR4A1,NR4A2,NR4A3,PLA2G6,PTGER2,PTGER4,RREB1,SOD2,SOX4,SPSB1,TSPAN12,UGCG,VCAN,XAF1,ZEB1	48
Neurological Disease,Organismal Injury and Abnormalities	Seizure disorder	7.54e-07			ADM,ADRB2,ANGPTL4,ARID5B,ARRDC3,ATF3,BCL2L11,C3,C4A/C4B,CA12,CASR,CCN1,CCR1,CDKN1A,CH25H,CHD2,CITED2,CRYM,DEPP1,DHFR,DUSP1,DUSP5,EGR1,EGR2,ERRFI1,FOS,FOSB,GADD45A,GADD45B,HES1,HMOX1,HSPA1A/HSPA1B,HSPA8,IL1B,IL4I1,INHBA,JUN,JUNB,KCNV1,KLF10,LAMB3,LMNB2,MALAT1,MCM6,NAMPT,NR3C1,NR4A1,NR4A2,NR4A3,PCOLCE2,PDP1,PIM3,PTGS2,SECTM1,SIGMAR1,SIK1/SIK1B,SPRY2,SRGN,SSTR2,TIPARP,TRIB1,WWOX,ZFP36	63
Cancer,Organismal Injury and Abnormalities,Respiratory Disease	Stage IIIB-IV nonsquamous non-small cell lung carcinoma	7.62e-07			CD274,DHFR,EGFR,FGFR3,FGFR4,IL1B,LYN,NR3C1,PARP1,RRM2,TOP2A,TUBA1A,TUBB4B,TUBE1,TYMS,VEGFA	16
Cancer,Organismal Injury and Abnormalities,Respiratory Disease	Stage IV nonsquamous non-small cell lung carcinoma	7.79e-07			CD274,DHFR,EGFR,FGFR3,FGFR4,LYN,NR3C1,PARP1,RRM2,TOP2A,TUBA1A,TUBB4B,TUBE1,TYMS,VEGFA	15
Dermatological Diseases and Conditions,Developmental Disorder,Hereditary Disorder,Metabolic Disease,Organismal Injury and Abnormalities	Hutchinson-Gilford progeria syndrome	7.89e-07			APOL3,CA12,CALD1,CCL2,CCR1,FOXO3,GATA6,HES1,HIVEP1,HMOX1,KLF9,NKX3-1,NMI,NR1D1,PTGER2,PTGER4,PTX3,SDC1,SOX4,STAT1,TNFRSF11B,TRIM22,TRIM5	23
Cancer,Organismal Injury and Abnormalities,Renal and Urological Disease	Urothelial transitional cell carcinoma	7.93e-07			AJUBA,ARID5B,BIRC5,BUB1B,CD274,CDC6,CDKN1A,CDKN2A,CDKN2B,CENPF,CHRNA5,CXCL2,DHFR,EGFR,FGFR3,FGFR4,FOXO1,GATA3,GNA13,IDO1,IRS2,KDM6A,KIF2C,KLF4,KRTAP5-1,LATS1,LATS2,LIFR,MALAT1,MKI67,MMP13,NAV3,NFE2L3,NLRC5,NUSAP1,PROM2,RAD54L,RECQL4,REL,RHPN1,RICTOR,RREB1,RRM2,SOCS1,SRSF2,TOP2A,TUBA1A,TUBB4B,TUBE1,TYMS,VEGFA,VEZF1	52
Cancer,Organismal Injury and Abnormalities,Respiratory Disease	Metastatic lung tumor	7.98e-07			CD274,CEACAM5,DHFR,EGFR,FDFT1,FDPS,FGFR3,FGFR4,IDO1,IL1B,JAK2,LYN,MALAT1,NFKB1,NR3C1,PARP1,PTGS2,PTK2B,RRM2,SIK1/SIK1B,SSTR2,TNF,TOP2A,TUBA1A,TUBB4B,TUBE1,TYMS,VEGFA	28
Dermatological Diseases and Conditions,Developmental Disorder,Hereditary Disorder,Metabolic Disease,Organismal Injury and Abnormalities	Premature aging	8.42e-07			APOL3,CA12,CALD1,CCL2,CCR1,DDX60L,FOXO3,GATA6,HES1,HIVEP1,HMOX1,KLF9,NKX3-1,NMI,NR1D1,POLD1,PTGER2,PTGER4,PTX3,SDC1,SOX4,STAT1,TNFRSF11B,TRIM22,TRIM5	25
Cancer,Organismal Injury and Abnormalities,Respiratory Disease	ALK rearrangement negative squamous cell non-small cell lung cancer	8.62e-07			CD274,DHFR,FGFR3,FGFR4,IDO1,IL1B,PARP1,RRM2,TUBA1A,TUBB4B,TUBE1,TYMS,VEGFA	13
Cancer,Organismal Injury and Abnormalities	Advanced adenocarcinoma	9.08e-07			BCL10,C4A/C4B,CARD16,CCN1,CD274,CYP3A5,DHFR,EGFR,EPHA2,FGFR3,FGFR4,GATA6,H2AX,IFITM2,JAK2,LSM7,LTB,LYN,MALAT1,PARP1,PLK1,POLD1,PTAFR,PTGS2,PTK2B,RNF144B,RRM2,SCD,SIK1/SIK1B,SLC39A4,SPP1,SYT12,TOP2A,TUBA1A,TUBB4B,TUBE1,TXNIP,TYMP,TYMS,VAV3,VEGFA	41
