# Supplementary material for: Computational and Transcriptome Analyses Revealed Preferential Induction of Chemotaxis and Lipid Synthesis by SARS-CoV-2
Source: Biology (Basel). 2020 Sep 1;9(9):260. doi: 10.3390/biology9090260 (PMC7564677; doi:10.3390/biology9090260)
Supplement: Supplementary file 1 [file biology-09-00260-s001.zip › Table S2.xlsx]

## Sheet: GE.SARS-CoV_vs_Calu3-mock-fold2
Table S2. Differentially expressed genes in Calu-3 cells infected with SARS-CoV, 2.0 FC, p(corr) < 0.05.
GeneID (Regulation criterion: fold > 2.0 and adjp p-value < 0.05)	Gene name	Gene type	SARS-CoV_vs_Calu3-mock-log_fold	SARS-CoV_vs_Calu3-mock-p_value
ENSG00000171855	IFNB1	protein_coding	6.20355	0.00354393
ENSG00000111335	OAS2	protein_coding	5.88074	0.00354393
ENSG00000169245	CXCL10	protein_coding	5.56819	0.00354393
ENSG00000157601	MX1	protein_coding	5.50894	0.00354393
ENSG00000134321	RSAD2	protein_coding	5.34007	0.00354393
ENSG00000182393	IFNL1	protein_coding	5.23961	0.00354393
ENSG00000173110	HSPA6	protein_coding	5.08547	0.00354393
ENSG00000185745	IFIT1	protein_coding	5.00381	0.00354393
ENSG00000113369	ARRDC3	protein_coding	4.99628	0.00354393
ENSG00000134326	CMPK2	protein_coding	4.93198	0.00354393
ENSG00000183709	IFNL2	protein_coding	4.86563	0.00354393
ENSG00000137959	IFI44L	protein_coding	4.79608	0.00354393
ENSG00000183486	MX2	protein_coding	4.78524	0.00354393
ENSG00000132530	XAF1	protein_coding	4.69234	0.00354393
ENSG00000132274	TRIM22	protein_coding	4.61111	0.00354393
ENSG00000179094	PER1	protein_coding	4.50075	0.00507714
ENSG00000184979	USP18	protein_coding	4.45475	0.00354393
ENSG00000126368	NR1D1	protein_coding	4.36016	0.00518051
ENSG00000095752	IL11	protein_coding	4.22848	0.00368263
ENSG00000197110	IFNL3	protein_coding	4.21545	0.00437806
ENSG00000056558	TRAF1	protein_coding	4.21195	0.00382465
ENSG00000185885	IFITM1	protein_coding	4.16957	0.00437806
ENSG00000119917	IFIT3	protein_coding	4.14684	0.00354393
ENSG00000169248	CXCL11	protein_coding	4.12932	0.0045941
ENSG00000185507	IRF7	protein_coding	4.11956	0.00715956
ENSG00000119922	IFIT2	protein_coding	4.03109	0.00368263
ENSG00000163661	PTX3	protein_coding	4.02703	0.00354393
ENSG00000112773	TENT5A	protein_coding	4.01672	0.00354393
ENSG00000130589	HELZ2	protein_coding	3.99641	0.00743177
ENSG00000232810	TNF	protein_coding	3.92577	0.00354393
ENSG00000276966	AL513314.2	lncRNA	3.74135	0.00600064
ENSG00000118503	TNFAIP3	protein_coding	3.7408	0.00354393
ENSG00000165949	IFI27	protein_coding	3.68262	0.00354393
ENSG00000089127	OAS1	protein_coding	3.5993	0.00354393
ENSG00000122877	EGR2	protein_coding	3.592	0.00518051
ENSG00000111331	OAS3	protein_coding	3.5899	0.00354393
ENSG00000223403	MEG9	lncRNA	3.56961	0.00354393
ENSG00000168062	BATF2	protein_coding	3.55002	0.00382465
ENSG00000133106	EPSTI1	protein_coding	3.54289	0.00405073
ENSG00000100906	NFKBIA	protein_coding	3.5154	0.00354393
ENSG00000277224	AC116407.2	lncRNA	3.51141	0.00384969
ENSG00000135114	OASL	protein_coding	3.46723	0.00354393
ENSG00000187608	ISG15	protein_coding	3.46679	0.00825228
ENSG00000138646	HERC5	protein_coding	3.45006	0.00354393
ENSG00000281383	AC006978.2	protein_coding	3.44712	0.00819086
ENSG00000078081	LAMP3	protein_coding	3.41038	0.00405286
ENSG00000177606	JUN	protein_coding	3.39831	0.00518051
ENSG00000213928	IRF9	protein_coding	3.39126	0.00391073
ENSG00000125148	MT2A	protein_coding	3.37964	0.00366388
ENSG00000271503	CCL5	protein_coding	3.36519	0.00635435
ENSG00000137965	IFI44	protein_coding	3.33905	0.00354393
ENSG00000282988	LINC02635	lncRNA	3.3115	0.00518276
ENSG00000248596	AC139491.2	lncRNA	3.3066	0.00382465
ENSG00000162772	ATF3	protein_coding	3.30174	0.00354393
ENSG00000168298	H1-4	protein_coding	3.30053	0.00827133
ENSG00000163545	NUAK2	protein_coding	3.28829	0.00354393
ENSG00000126709	IFI6	protein_coding	3.28387	0.00354393
ENSG00000168016	TRANK1	protein_coding	3.26919	0.00354393
ENSG00000164400	CSF2	protein_coding	3.2635	0.0091703
ENSG00000158406	H4C8	protein_coding	3.25901	0.0038811
ENSG00000148926	ADM	protein_coding	3.25501	0.0061505
ENSG00000115267	IFIH1	protein_coding	3.23642	0.00354393
ENSG00000164949	GEM	protein_coding	3.23256	0.00354393
ENSG00000203852	H3C15	protein_coding	3.23037	0.00354393
ENSG00000138135	CH25H	protein_coding	3.22906	0.00382465
ENSG00000125848	FLRT3	protein_coding	3.22374	0.00354393
ENSG00000010030	ETV7	protein_coding	3.21054	0.00437806
ENSG00000268223	ARL14EPL	protein_coding	3.19621	0.00518276
ENSG00000286393	H3C2	protein_coding	3.19619	0.00433766
ENSG00000137628	DDX60	protein_coding	3.19444	0.00354393
ENSG00000114270	COL7A1	protein_coding	3.15532	0.00749678
ENSG00000161405	IKZF3	protein_coding	3.15218	0.00433766
ENSG00000203814	H2BC18	protein_coding	3.11543	0.00354393
ENSG00000151014	NOCT	protein_coding	3.11231	0.00489952
ENSG00000140853	NLRC5	protein_coding	3.10889	0.00433766
ENSG00000146592	CREB5	protein_coding	3.09962	0.00531919
ENSG00000270882	H4C14	protein_coding	3.05751	0.00950246
ENSG00000130303	BST2	protein_coding	3.05236	0.0076553
ENSG00000203811	H3C14	protein_coding	3.05135	0.00354393
ENSG00000177409	SAMD9L	protein_coding	3.04322	0.00363203
ENSG00000207041	RNU6-3P	snRNA	3.04094	0.00354393
ENSG00000272734	DCP1A	protein_coding	2.9906	0.00843541
ENSG00000163874	ZC3H12A	protein_coding	2.97905	0.00484396
ENSG00000131018	SYNE1	protein_coding	2.97619	0.00354393
ENSG00000120738	EGR1	protein_coding	2.97399	0.00609591
ENSG00000180611	MB21D2	protein_coding	2.94879	0.00354393
ENSG00000184545	DUSP8	protein_coding	2.94066	0.00753344
ENSG00000108771	DHX58	protein_coding	2.92553	0.00533332
ENSG00000273802	H3C8	protein_coding	2.92261	0.0063123
ENSG00000253616	AC107959.3	lncRNA	2.91944	0.00354393
ENSG00000162616	DNAJB4	protein_coding	2.89821	0.00437806
ENSG00000270276	H4C15	protein_coding	2.88047	0.0174352
ENSG00000107201	DDX58	protein_coding	2.84662	0.00354393
ENSG00000120129	DUSP1	protein_coding	2.84454	0.00368263
ENSG00000144655	CSRNP1	protein_coding	2.8356	0.00547724
ENSG00000234883	MIR155HG	lncRNA	2.82565	0.00487464
ENSG00000265972	TXNIP	protein_coding	2.81242	0.00366388
ENSG00000120217	CD274	protein_coding	2.8103	0.00368263
ENSG00000163565	IFI16	protein_coding	2.81013	0.00354393
ENSG00000168386	FILIP1L	protein_coding	2.80815	0.00354393
ENSG00000268108	AC008687.2	lncRNA	2.78829	0.00905925
ENSG00000162654	GBP4	protein_coding	2.75734	0.0063123
ENSG00000005108	THSD7A	protein_coding	2.75629	0.00366388
ENSG00000108342	CSF3	protein_coding	2.75414	0.00354393
ENSG00000198551	ZNF627	protein_coding	2.75202	0.00354393
ENSG00000181381	DDX60L	protein_coding	2.70705	0.00448552
ENSG00000128016	ZFP36	protein_coding	2.68522	0.00659897
ENSG00000196747	H2AC13	protein_coding	2.67394	0.0101803
ENSG00000152689	RASGRP3	protein_coding	2.67393	0.00471042
ENSG00000283293	AC019117.4	protein_coding	2.66464	0.0150284
ENSG00000150347	ARID5B	protein_coding	2.65579	0.00448552
ENSG00000178685	PARP10	protein_coding	2.65189	0.0126039
ENSG00000101665	SMAD7	protein_coding	2.64588	0.00454902
ENSG00000125347	IRF1	protein_coding	2.64484	0.00354393
ENSG00000137449	CPEB2	protein_coding	2.64079	0.00367896
ENSG00000115415	STAT1	protein_coding	2.62374	0.00354393
ENSG00000170345	FOS	protein_coding	2.61583	0.0038811
ENSG00000173193	PARP14	protein_coding	2.61055	0.00363203
ENSG00000059728	MXD1	protein_coding	2.60499	0.00366388
ENSG00000125945	ZNF436	protein_coding	2.59982	0.00553893
ENSG00000171940	ZNF217	protein_coding	2.59094	0.0038811
ENSG00000137502	RAB30	protein_coding	2.58279	0.0045941
ENSG00000110848	CD69	protein_coding	2.5776	0.00354393
ENSG00000140450	ARRDC4	protein_coding	2.55847	0.00354393
ENSG00000124201	ZNFX1	protein_coding	2.55084	0.00354393
ENSG00000124575	H1-3	protein_coding	2.54108	0.0135681
ENSG00000173821	RNF213	protein_coding	2.54018	0.00484396
ENSG00000096654	ZNF184	protein_coding	2.5333	0.0038811
ENSG00000138642	HERC6	protein_coding	2.53033	0.00406835
ENSG00000087085	ACHE	protein_coding	2.52854	0.00791317
ENSG00000277511	AC007906.2	protein_coding	2.52718	0.0114466
ENSG00000059378	PARP12	protein_coding	2.52239	0.00354393
ENSG00000264982	AC015563.3	lncRNA	2.51791	0.0168085
ENSG00000205413	SAMD9	protein_coding	2.51498	0.00363203
ENSG00000184371	CSF1	protein_coding	2.50234	0.0045941
ENSG00000152778	IFIT5	protein_coding	2.49789	0.00354393
ENSG00000130775	THEMIS2	protein_coding	2.49057	0.00373256
ENSG00000198718	TOGARAM1	protein_coding	2.48417	0.00354393
ENSG00000164867	NOS3	protein_coding	2.4834	0.00354393
ENSG00000146232	NFKBIE	protein_coding	2.48322	0.00743177
ENSG00000132326	PER2	protein_coding	2.47483	0.00819086
ENSG00000107485	GATA3	protein_coding	2.46604	0.0104844
ENSG00000283235	RN7SK	snRNA	2.46423	0.00354393
ENSG00000196428	TSC22D2	protein_coding	2.46281	0.00366388
ENSG00000138623	SEMA7A	protein_coding	2.46132	0.00670012
ENSG00000107968	MAP3K8	protein_coding	2.45997	0.00368263
ENSG00000100918	REC8	protein_coding	2.45583	0.00487464
ENSG00000188215	DCUN1D3	protein_coding	2.4549	0.00518051
ENSG00000287064	AC012459.1	lncRNA	2.45477	0.0148466
ENSG00000081041	CXCL2	protein_coding	2.44706	0.00366388
ENSG00000274290	AC245060.5	lncRNA	2.44302	0.0242994
ENSG00000125740	FOSB	protein_coding	2.443	0.00433766
ENSG00000105499	PLA2G4C	protein_coding	2.43084	0.00890828
ENSG00000241912	AC078788.2	lncRNA	2.42731	0.00580268
ENSG00000181722	ZBTB20	protein_coding	2.42683	0.00743177
ENSG00000275981	RN7SL1	misc_RNA	2.4159	0.0095666
ENSG00000179361	ARID3B	protein_coding	2.41098	0.00433766
ENSG00000158516	CPA2	protein_coding	2.40824	0.00552512
ENSG00000117228	GBP1	protein_coding	2.40055	0.00356563
ENSG00000049249	TNFRSF9	protein_coding	2.39859	0.00803075
ENSG00000213030	CGB8	protein_coding	2.39013	0.024891
ENSG00000196684	HSH2D	protein_coding	2.38597	0.00579728
ENSG00000087074	PPP1R15A	protein_coding	2.38485	0.00518276
ENSG00000262979	AC124319.1	lncRNA	2.37981	0.00761532
ENSG00000143507	DUSP10	protein_coding	2.37513	0.0045941
ENSG00000202111	VTRNA1-2	misc_RNA	2.36529	0.026807
ENSG00000104313	EYA1	protein_coding	2.3524	0.00366388
ENSG00000100867	DHRS2	protein_coding	2.35047	0.00448552
ENSG00000275713	AC091959.3	protein_coding	2.35037	0.00683104
ENSG00000010818	HIVEP2	protein_coding	2.34472	0.00518276
ENSG00000171223	JUNB	protein_coding	2.33932	0.0157697
ENSG00000198211	AC092143.1	protein_coding	2.33083	0.0284677
ENSG00000172602	RND1	protein_coding	2.32037	0.00372457
ENSG00000148516	ZEB1	protein_coding	2.32006	0.0063123
ENSG00000056291	NPFFR2	protein_coding	2.30253	0.00366388
ENSG00000134107	BHLHE40	protein_coding	2.29509	0.0045941
ENSG00000184530	C6orf58	protein_coding	2.28644	0.00484396
ENSG00000106546	AHR	protein_coding	2.28315	0.00382465
ENSG00000105939	ZC3HAV1	protein_coding	2.28067	0.004415
ENSG00000109819	PPARGC1A	protein_coding	2.27528	0.00433766
ENSG00000158055	GRHL3	protein_coding	2.26859	0.0070174
ENSG00000135899	SP110	protein_coding	2.26289	0.00454902
ENSG00000163644	PPM1K	protein_coding	2.26204	0.00834745
ENSG00000166833	NAV2	protein_coding	2.25982	0.00484396
ENSG00000135625	EGR4	protein_coding	2.25003	0.0063123
ENSG00000114315	HES1	protein_coding	2.24437	0.0045941
ENSG00000005483	KMT2E	protein_coding	2.24436	0.00487464
ENSG00000178229	ZNF543	protein_coding	2.2375	0.00743177
ENSG00000168394	TAP1	protein_coding	2.23422	0.00382465
ENSG00000113240	CLK4	protein_coding	2.23238	0.00518051
ENSG00000172818	OVOL1	protein_coding	2.21695	0.00714625
ENSG00000163121	NEURL3	protein_coding	2.2135	0.00484396
ENSG00000197647	ZNF433	protein_coding	2.21144	0.00433766
ENSG00000274750	MIR6753	miRNA	2.2082	0.0069882
ENSG00000132010	ZNF20	protein_coding	2.20598	0.011409
ENSG00000135074	ADAM19	protein_coding	2.20491	0.0051634
ENSG00000263069	RNF213-AS1	lncRNA	2.20255	0.00907276
ENSG00000086544	ITPKC	protein_coding	2.19303	0.00668736
ENSG00000196337	CGB7	protein_coding	2.19115	0.00600064
ENSG00000165030	NFIL3	protein_coding	2.18986	0.00518051
ENSG00000013441	CLK1	protein_coding	2.18845	0.0045941
ENSG00000136244	IL6	protein_coding	2.18517	0.00552512
ENSG00000179148	ALOXE3	protein_coding	2.17728	0.00552512
ENSG00000184678	H2BC21	protein_coding	2.17226	0.00611709
ENSG00000068079	IFI35	protein_coding	2.17116	0.0074312
ENSG00000125772	GPCPD1	protein_coding	2.16784	0.00576879
ENSG00000132510	KDM6B	protein_coding	2.16733	0.0072615
ENSG00000102921	N4BP1	protein_coding	2.16215	0.00406835
ENSG00000134070	IRAK2	protein_coding	2.16157	0.00382126
ENSG00000130766	SESN2	protein_coding	2.15745	0.00683104
ENSG00000123636	BAZ2B	protein_coding	2.15729	0.0045941
ENSG00000095951	HIVEP1	protein_coding	2.1537	0.00433766
ENSG00000207507	RNU6-9	snRNA	2.15352	0.0234431
ENSG00000104497	SNX16	protein_coding	2.15183	0.0045941
ENSG00000171988	JMJD1C	protein_coding	2.14901	0.00518276
ENSG00000123689	G0S2	protein_coding	2.14382	0.00405073
ENSG00000136826	KLF4	protein_coding	2.14108	0.00500784
ENSG00000104856	RELB	protein_coding	2.13697	0.0120752
ENSG00000162924	REL	protein_coding	2.13678	0.00659897
ENSG00000173575	CHD2	protein_coding	2.13364	0.00518276
ENSG00000131203	IDO1	protein_coding	2.12921	0.007032
ENSG00000072201	LNX1	protein_coding	2.12782	0.00500784
ENSG00000221963	APOL6	protein_coding	2.1252	0.00518051
ENSG00000227507	LTB	protein_coding	2.11663	0.0254542
ENSG00000132109	TRIM21	protein_coding	2.11501	0.00433766
ENSG00000112182	BACH2	protein_coding	2.11405	0.00683104
ENSG00000188994	ZNF292	protein_coding	2.10958	0.00484396
ENSG00000074590	NUAK1	protein_coding	2.10681	0.00518276
ENSG00000170581	STAT2	protein_coding	2.10301	0.00448552
ENSG00000197329	PELI1	protein_coding	2.09813	0.0048345
ENSG00000067066	SP100	protein_coding	2.09667	0.00518276
ENSG00000159885	ZNF222	protein_coding	2.09488	0.00552512
ENSG00000277149	H4C4	protein_coding	2.093	0.00433766
ENSG00000242852	ZNF709	protein_coding	2.08359	0.0045941
ENSG00000196890	H2BU1	protein_coding	2.08352	0.0175473
ENSG00000132801	ZSWIM3	protein_coding	2.08241	0.00611709
ENSG00000198342	ZNF442	protein_coding	2.07987	0.00883104
ENSG00000111266	DUSP16	protein_coding	2.0751	0.00405073
ENSG00000178750	STX19	protein_coding	2.07328	0.0045941
ENSG00000166592	RRAD	protein_coding	2.07077	0.00553893
ENSG00000055332	EIF2AK2	protein_coding	2.06481	0.00466321
ENSG00000143067	ZNF697	protein_coding	2.06433	0.00437806
ENSG00000048052	HDAC9	protein_coding	2.06051	0.00484396
ENSG00000106366	SERPINE1	protein_coding	2.05975	0.00480708
ENSG00000149798	CDC42EP2	protein_coding	2.05938	0.0251704
ENSG00000143669	LYST	protein_coding	2.05765	0.00403777
ENSG00000122641	INHBA	protein_coding	2.05602	0.00533332
ENSG00000064300	NGFR	protein_coding	2.05561	0.00859218
ENSG00000225611	LINC02158	lncRNA	2.04463	0.0119529
ENSG00000146426	TIAM2	protein_coding	2.04128	0.0045941
ENSG00000255201	AC087623.1	lncRNA	2.04113	0.0136204
ENSG00000108932	SLC16A6	protein_coding	2.03887	0.0063123
ENSG00000125845	BMP2	protein_coding	2.02493	0.00659897
ENSG00000260051	AL031600.1	lncRNA	2.02448	0.0174465
ENSG00000113916	BCL6	protein_coding	2.02224	0.00683104
ENSG00000069399	BCL3	protein_coding	2.0216	0.00916268
ENSG00000138496	PARP9	protein_coding	2.01743	0.00437806
ENSG00000243426	RN7SL454P	misc_RNA	2.01477	0.0252423
ENSG00000152137	HSPB8	protein_coding	2.01367	0.00789654
ENSG00000278828	CU638689.1	lncRNA	2.01366	0.00518051
ENSG00000127249	ATP13A4	protein_coding	2.00785	0.00563825
ENSG00000154803	FLCN	protein_coding	2.00361	0.0045941
ENSG00000177989	ODF3B	protein_coding	2.00354	0.00715007
ENSG00000025708	TYMP	protein_coding	2.00249	0.0200011
ENSG00000159082	SYNJ1	protein_coding	2.00214	0.00518051
ENSG00000169896	ITGAM	protein_coding	2.00201	0.00715956
ENSG00000168961	LGALS9	protein_coding	2.00182	0.00659897
ENSG00000259976	AC093010.2	lncRNA	1.99454	0.0063123
ENSG00000189052	CGB5	protein_coding	1.993	0.026807
ENSG00000120616	EPC1	protein_coding	1.99265	0.00605917
ENSG00000283064	AC139493.2	lncRNA	1.99224	0.0230072
ENSG00000136514	RTP4	protein_coding	1.99099	0.00518051
ENSG00000267022	AC067968.1	protein_coding	1.98755	0.00876494
ENSG00000100053	CRYBB3	protein_coding	1.98694	0.0318409
ENSG00000249849	AC138819.1	lncRNA	1.98185	0.0136075
ENSG00000259244	AC048382.2	lncRNA	1.97706	0.0161687
ENSG00000265799	AC090844.3	lncRNA	1.97693	0.0192687
ENSG00000168916	ZNF608	protein_coding	1.97449	0.00547724
ENSG00000110851	PRDM4	protein_coding	1.96879	0.00552512
ENSG00000140464	PML	protein_coding	1.96522	0.00843541
ENSG00000187775	DNAH17	protein_coding	1.96175	0.00619499
ENSG00000117000	RLF	protein_coding	1.96028	0.00448552
ENSG00000198774	RASSF9	protein_coding	1.95951	0.00626615
ENSG00000155313	USP25	protein_coding	1.95409	0.00683104
ENSG00000126822	PLEKHG3	protein_coding	1.95317	0.00827133
ENSG00000087076	HSD17B14	protein_coding	1.95257	0.012734
ENSG00000277157	H2BC7	protein_coding	1.94414	0.00905961
ENSG00000174738	NR1D2	protein_coding	1.94342	0.0045941
ENSG00000175121	WFDC5	protein_coding	1.9409	0.00547724
ENSG00000101347	SAMHD1	protein_coding	1.93955	0.00454902
ENSG00000111727	HCFC2	protein_coding	1.93801	0.00500784
ENSG00000169155	ZBTB43	protein_coding	1.93117	0.00552512
ENSG00000104447	TRPS1	protein_coding	1.92424	0.0045941
ENSG00000166750	SLFN5	protein_coding	1.92383	0.00580082
ENSG00000121671	CRY2	protein_coding	1.92035	0.0045941
ENSG00000107864	CPEB3	protein_coding	1.91914	0.00877269
ENSG00000075213	SEMA3A	protein_coding	1.91524	0.00484396
ENSG00000125089	SH3TC1	protein_coding	1.9099	0.0116516
ENSG00000105327	BBC3	protein_coding	1.90695	0.0142747
ENSG00000146278	PNRC1	protein_coding	1.90379	0.00518051
ENSG00000095015	MAP3K1	protein_coding	1.9035	0.00487464
ENSG00000281691	AL009179.1	lncRNA	1.90309	0.00437806
ENSG00000268287	AC008687.3	lncRNA	1.90255	0.0164835
ENSG00000166225	FRS2	protein_coding	1.89863	0.00500784
ENSG00000170961	HAS2	protein_coding	1.89414	0.00683104
ENSG00000069020	MAST4	protein_coding	1.89156	0.00611709
ENSG00000175003	SLC22A1	protein_coding	1.89072	0.00749904
ENSG00000165655	ZNF503	protein_coding	1.89042	0.00843541
ENSG00000163840	DTX3L	protein_coding	1.88764	0.00518051
ENSG00000175906	ARL4D	protein_coding	1.87849	0.00518276
ENSG00000115421	PAPOLG	protein_coding	1.87583	0.00553893
ENSG00000006210	CX3CL1	protein_coding	1.87428	0.00743177
ENSG00000132952	USPL1	protein_coding	1.87374	0.00883104
ENSG00000154914	USP43	protein_coding	1.8712	0.0063123
ENSG00000256128	LINC00944	lncRNA	1.86879	0.00589142
ENSG00000253167	WASHC5-AS1	lncRNA	1.85901	0.0405988
ENSG00000260899	AC106886.2	lncRNA	1.85828	0.0471221
ENSG00000197461	PDGFA	protein_coding	1.8578	0.0110168
ENSG00000179388	EGR3	protein_coding	1.85171	0.00634702
ENSG00000205189	ZBTB10	protein_coding	1.84788	0.0083172
ENSG00000180914	OXTR	protein_coding	1.84673	0.00484396
ENSG00000114541	FRMD4B	protein_coding	1.8444	0.00518276
ENSG00000244468	AC093001.1	lncRNA	1.84386	0.0332397
ENSG00000121989	ACVR2A	protein_coding	1.84124	0.0045941
ENSG00000156587	UBE2L6	protein_coding	1.83967	0.00533332
ENSG00000249709	ZNF564	protein_coding	1.83855	0.00927032
ENSG00000231528	FAM225A	lncRNA	1.83787	0.00883104
ENSG00000127081	ZNF484	protein_coding	1.83481	0.0156998
ENSG00000091583	APOH	protein_coding	1.8343	0.00484396
ENSG00000179046	TRIML2	protein_coding	1.83113	0.0045941
ENSG00000114933	INO80D	protein_coding	1.8294	0.0070705
ENSG00000204149	AGAP6	protein_coding	1.82875	0.00626615
ENSG00000054267	ARID4B	protein_coding	1.82828	0.00581349
ENSG00000157450	RNF111	protein_coding	1.82482	0.00518276
ENSG00000155090	KLF10	protein_coding	1.81719	0.00487464
ENSG00000113448	PDE4D	protein_coding	1.81148	0.00634702
ENSG00000256294	ZNF225	protein_coding	1.81094	0.00599511
ENSG00000115998	C2orf42	protein_coding	1.80921	0.0069647
ENSG00000145040	UCN2	protein_coding	1.80736	0.00843541
ENSG00000176092	CRYBG2	protein_coding	1.80496	0.0112796
ENSG00000116809	ZBTB17	protein_coding	1.8026	0.00861533
ENSG00000166016	ABTB2	protein_coding	1.80194	0.00804999
ENSG00000147883	CDKN2B	protein_coding	1.80193	0.00518051
ENSG00000204642	HLA-F	protein_coding	1.80184	0.0105995
ENSG00000260302	AP005482.2	lncRNA	1.80135	0.00836662
ENSG00000137193	PIM1	protein_coding	1.8006	0.0063123
ENSG00000196588	MRTFA	protein_coding	1.80005	0.00755558
ENSG00000119778	ATAD2B	protein_coding	1.79717	0.00580082
ENSG00000198160	MIER1	protein_coding	1.79636	0.0063123
ENSG00000143514	TP53BP2	protein_coding	1.79635	0.00487464
ENSG00000113742	CPEB4	protein_coding	1.7897	0.00484396
ENSG00000196378	ZNF34	protein_coding	1.78917	0.00714625
ENSG00000148339	SLC25A25	protein_coding	1.78724	0.00609421
ENSG00000170608	FOXA3	protein_coding	1.78109	0.0048345
ENSG00000127666	TICAM1	protein_coding	1.7807	0.0208737
ENSG00000174032	SLC25A30	protein_coding	1.7779	0.00552512
ENSG00000228318	AP001610.2	lncRNA	1.77555	0.00478604
ENSG00000059758	CDK17	protein_coding	1.77426	0.00609591
ENSG00000274012	CASTOR2	protein_coding	1.77419	0.00789654
ENSG00000164327	RICTOR	protein_coding	1.77417	0.00668736
ENSG00000197857	ZNF44	protein_coding	1.77343	0.00607855
ENSG00000253522	MIR3142HG	lncRNA	1.77172	0.0063123
ENSG00000198026	ZNF335	protein_coding	1.76979	0.00859438
ENSG00000121274	TENT4B	protein_coding	1.76449	0.00518276
ENSG00000197024	ZNF398	protein_coding	1.76291	0.00552512
ENSG00000111011	RSRC2	protein_coding	1.76275	0.00587809
ENSG00000183054	RGPD6	protein_coding	1.76105	0.0106594
ENSG00000197714	ZNF460	protein_coding	1.75866	0.0096652
ENSG00000105708	ZNF14	protein_coding	1.75852	0.00518051
ENSG00000163659	TIPARP	protein_coding	1.75814	0.00593158
ENSG00000164236	ANKRD33B	protein_coding	1.75456	0.00660706
ENSG00000171606	ZNF274	protein_coding	1.75347	0.00552512
ENSG00000144452	ABCA12	protein_coding	1.75276	0.00487464
ENSG00000170836	PPM1D	protein_coding	1.75024	0.0103748
ENSG00000115008	IL1A	protein_coding	1.7478	0.00616623
ENSG00000270629	NBPF14	protein_coding	1.74704	0.00949953
ENSG00000230479	AP000695.1	lncRNA	1.74558	0.0161728
ENSG00000100625	SIX4	protein_coding	1.74455	0.00533332
ENSG00000156030	MIDEAS	protein_coding	1.74449	0.00715956
ENSG00000187678	SPRY4	protein_coding	1.74188	0.0068076
ENSG00000074276	CDHR2	protein_coding	1.73999	0.01237
ENSG00000196116	TDRD7	protein_coding	1.73938	0.00552512
ENSG00000187475	H1-6	protein_coding	1.73817	0.0063123
ENSG00000183598	H3C13	protein_coding	1.73763	0.0063123
ENSG00000172183	ISG20	protein_coding	1.73709	0.00819086
ENSG00000136603	SKIL	protein_coding	1.73591	0.00547724
ENSG00000275476	AC133552.5	lncRNA	1.73575	0.0325286
ENSG00000286948	AL606500.1	lncRNA	1.73463	0.019918
ENSG00000157557	ETS2	protein_coding	1.73187	0.0045941
ENSG00000175556	LONRF3	protein_coding	1.7294	0.00573235
ENSG00000108515	ENO3	protein_coding	1.72041	0.00484396
ENSG00000139926	FRMD6	protein_coding	1.71984	0.00518051
ENSG00000143995	MEIS1	protein_coding	1.71974	0.0045941
ENSG00000065491	TBC1D22B	protein_coding	1.71839	0.00484396
ENSG00000038382	TRIO	protein_coding	1.71778	0.00552512
ENSG00000101670	LIPG	protein_coding	1.71329	0.00547724
ENSG00000102908	NFAT5	protein_coding	1.71151	0.00748835
ENSG00000105287	PRKD2	protein_coding	1.71066	0.0103748
ENSG00000159388	BTG2	protein_coding	1.70916	0.00670012
ENSG00000174579	MSL2	protein_coding	1.70898	0.00475848
ENSG00000175105	ZNF654	protein_coding	1.70849	0.00565267
ENSG00000175197	DDIT3	protein_coding	1.7078	0.0063123
ENSG00000198399	ITSN2	protein_coding	1.70734	0.00634702
ENSG00000185215	TNFAIP2	protein_coding	1.70662	0.00846315
ENSG00000113319	RASGRF2	protein_coding	1.70108	0.00548782
ENSG00000070190	DAPP1	protein_coding	1.69969	0.00777996
ENSG00000134343	ANO3	protein_coding	1.69851	0.00473705
ENSG00000083799	CYLD	protein_coding	1.69651	0.0063123
ENSG00000067082	KLF6	protein_coding	1.69611	0.00611709
ENSG00000011566	MAP4K3	protein_coding	1.69539	0.00548742
ENSG00000130813	SHFL	protein_coding	1.6953	0.00833318
ENSG00000267699	AC091551.1	protein_coding	1.69364	0.0221199
ENSG00000158373	H2BC5	protein_coding	1.69279	0.00518276
ENSG00000141682	PMAIP1	protein_coding	1.69173	0.00611709
ENSG00000173846	PLK3	protein_coding	1.69116	0.00753344
ENSG00000055609	KMT2C	protein_coding	1.69012	0.00932532
ENSG00000132003	ZSWIM4	protein_coding	1.68989	0.0240224
ENSG00000159459	UBR1	protein_coding	1.68872	0.00552512
ENSG00000197044	ZNF441	protein_coding	1.68842	0.00959691
ENSG00000104081	BMF	protein_coding	1.68826	0.0111429
ENSG00000125812	GZF1	protein_coding	1.68589	0.0105026
ENSG00000286696	AC108488.2	protein_coding	1.68403	0.0310922
ENSG00000142089	IFITM3	protein_coding	1.68356	0.00668736
ENSG00000131759	RARA	protein_coding	1.68302	0.0110118
ENSG00000211455	STK38L	protein_coding	1.68002	0.00484396
ENSG00000217128	FNIP1	protein_coding	1.6796	0.00500784
ENSG00000253722	AC010834.1	lncRNA	1.67774	0.00953442
ENSG00000105643	ARRDC2	protein_coding	1.67217	0.0101367
ENSG00000122643	NT5C3A	protein_coding	1.67112	0.00651988
ENSG00000015568	RGPD5	protein_coding	1.67036	0.0241014
ENSG00000124256	ZBP1	protein_coding	1.66918	0.00787663
ENSG00000048471	SNX29	protein_coding	1.6691	0.00743177
ENSG00000172650	AGAP5	protein_coding	1.66889	0.0122588
ENSG00000064932	SBNO2	protein_coding	1.66674	0.0151324
ENSG00000189325	BNIP5	protein_coding	1.66017	0.00761532
ENSG00000164603	BMT2	protein_coding	1.65944	0.0070174
ENSG00000140403	DNAJA4	protein_coding	1.65738	0.0076553
ENSG00000122696	SLC25A51	protein_coding	1.65574	0.00607855
ENSG00000153294	ADGRF4	protein_coding	1.65523	0.00518051
ENSG00000104826	LHB	protein_coding	1.65495	0.026178
ENSG00000171992	SYNPO	protein_coding	1.65246	0.014508
ENSG00000082258	CCNT2	protein_coding	1.65098	0.0063123
ENSG00000171931	FBXW10	protein_coding	1.64578	0.00812089
ENSG00000136147	PHF11	protein_coding	1.64464	0.0063123
ENSG00000047346	FAM214A	protein_coding	1.64253	0.00500784
ENSG00000273983	RN7SL2	misc_RNA	1.64208	0.00683104
ENSG00000278677	H4C2	protein_coding	1.64152	0.021283
ENSG00000177200	CHD9	protein_coding	1.64109	0.0061505
ENSG00000204388	HSPA1B	protein_coding	1.6409	0.0126039
ENSG00000102984	ZNF821	protein_coding	1.63493	0.00626615
ENSG00000171970	ZNF57	protein_coding	1.63421	0.0076553
ENSG00000007944	MYLIP	protein_coding	1.63398	0.00616162
ENSG00000220201	ZGLP1	protein_coding	1.63356	0.00905925
ENSG00000009413	REV3L	protein_coding	1.62752	0.00634797
ENSG00000070404	FSTL3	protein_coding	1.62607	0.0107264
ENSG00000204859	ZBTB48	protein_coding	1.62535	0.00723421
ENSG00000177125	ZBTB34	protein_coding	1.62358	0.00531009
ENSG00000225886	AL445490.1	lncRNA	1.62355	0.0138812
ENSG00000181004	BBS12	protein_coding	1.62236	0.00624671
ENSG00000276523	AC022336.3	misc_RNA	1.62135	0.0229579
ENSG00000264522	OTUD7B	protein_coding	1.6207	0.00609591
ENSG00000196639	HRH1	protein_coding	1.6207	0.00683104
ENSG00000146112	PPP1R18	protein_coding	1.61944	0.00583936
ENSG00000169951	ZNF764	protein_coding	1.61856	0.00659496
ENSG00000158480	SPATA2	protein_coding	1.61631	0.00616162
ENSG00000159208	CIART	protein_coding	1.61535	0.00626615
ENSG00000147050	KDM6A	protein_coding	1.61471	0.00611709
ENSG00000138035	PNPT1	protein_coding	1.61465	0.0058576
ENSG00000184557	SOCS3	protein_coding	1.61429	0.010507
ENSG00000124762	CDKN1A	protein_coding	1.61428	0.00819086
ENSG00000197362	ZNF786	protein_coding	1.61327	0.00625296
ENSG00000254929	AL591684.2	lncRNA	1.61122	0.0102025
ENSG00000175104	TRAF6	protein_coding	1.61006	0.00581349
ENSG00000104312	RIPK2	protein_coding	1.60837	0.00625296
ENSG00000102524	TNFSF13B	protein_coding	1.60623	0.0328733
ENSG00000246130	AC107959.2	lncRNA	1.60603	0.0063123
ENSG00000157540	DYRK1A	protein_coding	1.60596	0.00635435
ENSG00000168826	ZBTB49	protein_coding	1.60592	0.0125119
ENSG00000121417	ZNF211	protein_coding	1.60551	0.00702669
ENSG00000263574	AC125421.1	lncRNA	1.6055	0.00748586
ENSG00000080802	CNOT4	protein_coding	1.60375	0.00552512
ENSG00000206344	HCG27	lncRNA	1.603	0.0121776
ENSG00000122386	ZNF205	protein_coding	1.60168	0.0492854
ENSG00000120910	PPP3CC	protein_coding	1.60121	0.005749
ENSG00000158486	DNAH3	protein_coding	1.59996	0.00731786
ENSG00000146872	TLK2	protein_coding	1.59944	0.00518051
ENSG00000228353	AL450322.1	lncRNA	1.59883	0.0123058
ENSG00000187605	TET3	protein_coding	1.5987	0.00916396
ENSG00000124459	ZNF45	protein_coding	1.59711	0.00609591
ENSG00000275111	AC009318.4	lncRNA	1.59694	0.00500784
ENSG00000145390	USP53	protein_coding	1.59625	0.00625296
ENSG00000105732	ZNF574	protein_coding	1.59388	0.0126514
ENSG00000137218	FRS3	protein_coding	1.59248	0.00787663
ENSG00000083812	ZNF324	protein_coding	1.59157	0.0091703
ENSG00000271425	NBPF10	protein_coding	1.591	0.0127836
ENSG00000171621	SPSB1	protein_coding	1.59073	0.00795894
ENSG00000121903	ZSCAN20	protein_coding	1.58845	0.00518051
ENSG00000259780	AC009065.2	lncRNA	1.58781	0.0300262
ENSG00000111215	PRR4	protein_coding	1.58574	0.0369051
ENSG00000286239	Z97192.4	lncRNA	1.58556	0.0257527
ENSG00000183742	MACC1	protein_coding	1.58424	0.00581349
ENSG00000116514	RNF19B	protein_coding	1.58315	0.00576879
ENSG00000100330	MTMR3	protein_coding	1.58104	0.00576879
ENSG00000120341	SEC16B	protein_coding	1.58062	0.00715956
ENSG00000198799	LRIG2	protein_coding	1.58018	0.00500784
ENSG00000153253	SCN3A	protein_coding	1.57934	0.00663054
ENSG00000182179	UBA7	protein_coding	1.57714	0.0063123
ENSG00000179454	KLHL28	protein_coding	1.57622	0.00518276
ENSG00000179833	SERTAD2	protein_coding	1.57253	0.00743177
ENSG00000127080	IPPK	protein_coding	1.57113	0.0063123
ENSG00000144802	NFKBIZ	protein_coding	1.56936	0.00907276
ENSG00000226312	CFLAR-AS1	lncRNA	1.56893	0.0140417
ENSG00000261609	GAN	protein_coding	1.56709	0.0063123
ENSG00000197619	ZNF615	protein_coding	1.56645	0.00694229
ENSG00000198355	PIM3	protein_coding	1.56514	0.0185178
ENSG00000104951	IL4I1	protein_coding	1.56473	0.010576
ENSG00000196792	STRN3	protein_coding	1.56382	0.00546467
ENSG00000104067	TJP1	protein_coding	1.55875	0.00547724
ENSG00000130449	ZSWIM6	protein_coding	1.5585	0.0070174
ENSG00000172575	RASGRP1	protein_coding	1.55648	0.00553893
ENSG00000100483	VCPKMT	protein_coding	1.55572	0.00553893
ENSG00000174718	RESF1	protein_coding	1.55307	0.00518276
ENSG00000165312	OTUD1	protein_coding	1.55169	0.0064196
ENSG00000177842	ZNF620	protein_coding	1.55031	0.00518276
ENSG00000276168	H4C9	protein_coding	1.55004	0.00632842
ENSG00000102786	INTS6	protein_coding	1.54823	0.00518276
ENSG00000233822	H2BC15	protein_coding	1.54785	0.00518276
ENSG00000286522	AL513524.1	lncRNA	1.54767	0.0431679
ENSG00000112343	TRIM38	protein_coding	1.54756	0.00694229
ENSG00000078018	MAP2	protein_coding	1.54754	0.0070174
ENSG00000162407	PLPP3	protein_coding	1.54602	0.0063123
ENSG00000002016	RAD52	protein_coding	1.54596	0.00533332
ENSG00000258498	DIO3OS	lncRNA	1.54395	0.00849159
ENSG00000175073	VCPIP1	protein_coding	1.54137	0.00531009
ENSG00000206647	AC007240.1	snoRNA	1.54118	0.00518276
ENSG00000178440	TIMM23B-AGAP6	lncRNA	1.54099	0.00927032
ENSG00000268655	AC008687.4	protein_coding	1.54049	0.00753344
ENSG00000283000	AL353759.1	lncRNA	1.54001	0.0140724
ENSG00000069869	NEDD4	protein_coding	1.5399	0.00552512
ENSG00000189298	ZKSCAN3	protein_coding	1.53849	0.00785349
ENSG00000239884	RN7SL608P	misc_RNA	1.53717	0.0128335
ENSG00000197933	ZNF823	protein_coding	1.53442	0.0070174
ENSG00000159882	ZNF230	protein_coding	1.53319	0.00552512
ENSG00000143322	ABL2	protein_coding	1.53248	0.00609591
ENSG00000154781	CCDC174	protein_coding	1.53204	0.0063123
ENSG00000189431	RASSF10	protein_coding	1.53091	0.0116241
ENSG00000117139	KDM5B	protein_coding	1.53038	0.00682289
ENSG00000287906			1.52789	0.0192902
ENSG00000173276	ZBTB21	protein_coding	1.52738	0.0078619
ENSG00000110497	AMBRA1	protein_coding	1.52705	0.00739083
ENSG00000286088	AC093884.1	protein_coding	1.52572	0.0128781
ENSG00000104140	RHOV	protein_coding	1.52459	0.0202179
ENSG00000255363	LINC02757	lncRNA	1.52447	0.013523
ENSG00000116962	NID1	protein_coding	1.52333	0.00659897
ENSG00000259332	ST20-MTHFS	protein_coding	1.52306	0.0269807
ENSG00000142528	ZNF473	protein_coding	1.52295	0.00605406
ENSG00000260121	AC138028.4	lncRNA	1.52291	0.0126978
ENSG00000181220	ZNF746	protein_coding	1.52156	0.0102025
ENSG00000231274	SBK3	protein_coding	1.52068	0.0233443
ENSG00000274070	AC106739.1	lncRNA	1.51773	0.00787663
ENSG00000181690	PLAG1	protein_coding	1.51642	0.00683104
ENSG00000181016	LSMEM1	protein_coding	1.51553	0.00714625
ENSG00000237693	IRGM	protein_coding	1.51474	0.00921249
ENSG00000110446	SLC15A3	protein_coding	1.51438	0.00651988
ENSG00000138311	ZNF365	protein_coding	1.51389	0.0107003
ENSG00000075539	FRYL	protein_coding	1.51327	0.00735387
ENSG00000135870	RC3H1	protein_coding	1.51212	0.00552512
ENSG00000270108	AL049840.7	lncRNA	1.5118	0.0364116
ENSG00000131069	ACSS2	protein_coding	1.5116	0.00580268
ENSG00000166188	ZNF319	protein_coding	1.51152	0.0145547
ENSG00000281593	RBM5-AS1	lncRNA	1.51028	0.0494445
ENSG00000006062	MAP3K14	protein_coding	1.50966	0.00883104
ENSG00000123240	OPTN	protein_coding	1.50781	0.00579728
ENSG00000241322	CDRT1	protein_coding	1.50773	0.00683104
ENSG00000143217	NECTIN4	protein_coding	1.50555	0.00883104
ENSG00000087494	PTHLH	protein_coding	1.50428	0.00791514
ENSG00000168769	TET2	protein_coding	1.50355	0.00797944
ENSG00000256087	ZNF432	protein_coding	1.50334	0.00580268
ENSG00000151929	BAG3	protein_coding	1.50149	0.00683104
ENSG00000030419	IKZF2	protein_coding	1.49893	0.00622281
ENSG00000119698	PPP4R4	protein_coding	1.49845	0.00883104
ENSG00000161638	ITGA5	protein_coding	1.49711	0.00548742
ENSG00000060140	STYK1	protein_coding	1.49588	0.00777996
ENSG00000197050	ZNF420	protein_coding	1.49455	0.00846177
ENSG00000178607	ERN1	protein_coding	1.49388	0.00615567
ENSG00000176024	ZNF613	protein_coding	1.49287	0.00553893
ENSG00000139517	LNX2	protein_coding	1.49217	0.00552512
ENSG00000101096	NFATC2	protein_coding	1.49188	0.00777996
ENSG00000171877	FRMD5	protein_coding	1.4906	0.00715007
ENSG00000011243	AKAP8L	protein_coding	1.48925	0.00716674
ENSG00000104221	BRF2	protein_coding	1.48765	0.00761532
ENSG00000185947	ZNF267	protein_coding	1.48727	0.00731786
ENSG00000236699	ARHGEF38	protein_coding	1.48597	0.00625296
ENSG00000163734	CXCL3	protein_coding	1.48531	0.00670012
ENSG00000182263	FIGN	protein_coding	1.48479	0.00788773
ENSG00000003756	RBM5	protein_coding	1.48402	0.00749678
ENSG00000118997	DNAH7	protein_coding	1.4819	0.00553893
ENSG00000165449	SLC16A9	protein_coding	1.48181	0.00905925
ENSG00000105085	MED26	protein_coding	1.4796	0.00888449
ENSG00000197406	DIO3	protein_coding	1.47878	0.00916396
ENSG00000235499	AC073046.1	lncRNA	1.47849	0.0135959
ENSG00000092098	RNF31	protein_coding	1.47789	0.0110527
ENSG00000153922	CHD1	protein_coding	1.477	0.00647912
ENSG00000196152	ZNF79	protein_coding	1.47647	0.0108651
ENSG00000060491	OGFR	protein_coding	1.4752	0.0199542
ENSG00000164070	HSPA4L	protein_coding	1.47366	0.00647912
ENSG00000120370	GORAB	protein_coding	1.47318	0.0080167
ENSG00000272141	AL390719.2	lncRNA	1.47306	0.0421434
ENSG00000275740	AC018630.2	protein_coding	1.47292	0.0152062
ENSG00000142867	BCL10	protein_coding	1.47067	0.00851742
ENSG00000114127	XRN1	protein_coding	1.46918	0.00580082
ENSG00000155545	MIER3	protein_coding	1.46884	0.00680419
ENSG00000101342	TLDC2	protein_coding	1.46853	0.0239115
ENSG00000278705	AC004477.3	lncRNA	1.46801	0.00547724
ENSG00000175471	MCTP1	protein_coding	1.46766	0.0063123
ENSG00000168811	IL12A	protein_coding	1.46734	0.0135469
ENSG00000222009	BTBD19	protein_coding	1.46704	0.013523
ENSG00000285722	AL442003.1	lncRNA	1.46547	0.00553893
ENSG00000130803	ZNF317	protein_coding	1.46543	0.00553893
ENSG00000186272	ZNF17	protein_coding	1.46476	0.00580082
ENSG00000189238	LINC00943	lncRNA	1.46301	0.00670012
ENSG00000124657	OR2B6	protein_coding	1.46168	0.0449942
ENSG00000163877	SNIP1	protein_coding	1.46027	0.00553893
ENSG00000100068	LRP5L	protein_coding	1.4574	0.0119111
ENSG00000197837	H4-16	protein_coding	1.45709	0.0239459
ENSG00000142961	MOB3C	protein_coding	1.45693	0.0126514
ENSG00000160712	IL6R	protein_coding	1.45672	0.010642
ENSG00000176597	B3GNT5	protein_coding	1.45582	0.00694229
ENSG00000283515	AL117339.4	protein_coding	1.45579	0.00843381
ENSG00000116833	NR5A2	protein_coding	1.45574	0.0076019
ENSG00000089163	SIRT4	protein_coding	1.45534	0.00743177
ENSG00000109320	NFKB1	protein_coding	1.45444	0.00619499
ENSG00000285803	AP003498.3	lncRNA	1.4533	0.0146881
ENSG00000226179	LINC00685	lncRNA	1.4529	0.0411759
ENSG00000176532	PRR15	protein_coding	1.45258	0.0108934
ENSG00000160888	IER2	protein_coding	1.45064	0.0158742
ENSG00000115137	DNAJC27	protein_coding	1.45057	0.00916396
ENSG00000138670	RASGEF1B	protein_coding	1.44985	0.00753344
ENSG00000198780	FAM169A	protein_coding	1.44964	0.00803075
ENSG00000140022	STON2	protein_coding	1.44777	0.00921249
ENSG00000175595	ERCC4	protein_coding	1.44766	0.0063123
ENSG00000114529	C3orf52	protein_coding	1.44755	0.00683104
ENSG00000176444	CLK2	protein_coding	1.44718	0.00553893
ENSG00000101577	LPIN2	protein_coding	1.44694	0.00683104
ENSG00000117479	SLC19A2	protein_coding	1.4469	0.0070174
ENSG00000106089	STX1A	protein_coding	1.44531	0.0185633
ENSG00000149289	ZC3H12C	protein_coding	1.44516	0.00880033
ENSG00000108821	COL1A1	protein_coding	1.44313	0.012483
ENSG00000146826	MAP11	protein_coding	1.44133	0.00895038
ENSG00000120833	SOCS2	protein_coding	1.44133	0.00851562
ENSG00000285668	AC207130.1	lncRNA	1.43924	0.00843541
ENSG00000204261	PSMB8-AS1	lncRNA	1.43868	0.00876494
ENSG00000006704	GTF2IRD1	protein_coding	1.43836	0.00749678
ENSG00000269959	SPACA6P-AS	lncRNA	1.43816	0.0362546
ENSG00000148143	ZNF462	protein_coding	1.43743	0.00740926
ENSG00000260955	AC100821.2	lncRNA	1.43664	0.026807
ENSG00000235947	EGOT	lncRNA	1.4362	0.0249534
ENSG00000225963	AC009950.1	lncRNA	1.43579	0.0128358
ENSG00000016082	ISL1	protein_coding	1.43506	0.00634702
ENSG00000000457	SCYL3	protein_coding	1.43348	0.00574419
ENSG00000164169	PRMT9	protein_coding	1.4332	0.00576879
ENSG00000276180	AC025287.3	lncRNA	1.43317	0.024518
ENSG00000183337	BCOR	protein_coding	1.43069	0.00581349
ENSG00000081189	MEF2C	protein_coding	1.43051	0.00883104
ENSG00000168398	BDKRB2	protein_coding	1.43016	0.00834745
ENSG00000124766	SOX4	protein_coding	1.4296	0.0063123
ENSG00000134363	FST	protein_coding	1.42602	0.00625296
ENSG00000113595	TRIM23	protein_coding	1.42412	0.00552512
ENSG00000287299	AC092418.3	lncRNA	1.42048	0.0116609
ENSG00000188033	ZNF490	protein_coding	1.41911	0.0199223
ENSG00000135605	TEC	protein_coding	1.41834	0.0144602
ENSG00000100647	SUSD6	protein_coding	1.41758	0.00553893
ENSG00000141664	ZCCHC2	protein_coding	1.41719	0.00626615
ENSG00000170802	FOXN2	protein_coding	1.41688	0.00553893
ENSG00000138640	FAM13A	protein_coding	1.41557	0.00625296
ENSG00000272140	AC022400.6	lncRNA	1.41528	0.0109138
ENSG00000145780	FEM1C	protein_coding	1.41479	0.00659897
ENSG00000123095	BHLHE41	protein_coding	1.41476	0.0108716
ENSG00000119669	IRF2BPL	protein_coding	1.41452	0.0165017
ENSG00000281183	FP671120.8	lncRNA	1.41451	0.0163096
ENSG00000170385	SLC30A1	protein_coding	1.4125	0.00552512
ENSG00000083844	ZNF264	protein_coding	1.41108	0.00789962
ENSG00000261611	AC010547.4	protein_coding	1.41016	0.0290118
ENSG00000155918	RAET1L	protein_coding	1.41015	0.00899478
ENSG00000269984	AC078795.1	lncRNA	1.4099	0.00861533
ENSG00000261324	AC010168.2	lncRNA	1.40931	0.0121455
ENSG00000166483	WEE1	protein_coding	1.40929	0.00683104
ENSG00000163660	CCNL1	protein_coding	1.40491	0.0063123
ENSG00000118985	ELL2	protein_coding	1.40458	0.00609288
ENSG00000118689	FOXO3	protein_coding	1.40457	0.00748835
ENSG00000020577	SAMD4A	protein_coding	1.39981	0.0063123
ENSG00000049246	PER3	protein_coding	1.39833	0.0107003
ENSG00000081386	ZNF510	protein_coding	1.39671	0.00659897
ENSG00000185158	LRRC37B	protein_coding	1.39457	0.0092217
ENSG00000238133	MAP3K20-AS1	lncRNA	1.39455	0.0233985
ENSG00000006432	MAP3K9	protein_coding	1.39268	0.007206
ENSG00000255872	AL138752.2	protein_coding	1.39249	0.00905925
ENSG00000154451	GBP5	protein_coding	1.3915	0.00683104
ENSG00000141448	GATA6	protein_coding	1.39089	0.00851562
ENSG00000135365	PHF21A	protein_coding	1.39064	0.00787663
ENSG00000109670	FBXW7	protein_coding	1.38999	0.00579728
ENSG00000163171	CDC42EP3	protein_coding	1.38973	0.00580082
ENSG00000267680	ZNF224	protein_coding	1.38874	0.00851562
ENSG00000259498	TPM1-AS	lncRNA	1.38826	0.0185991
ENSG00000075391	RASAL2	protein_coding	1.38753	0.00654069
ENSG00000188522	FAM83G	protein_coding	1.38751	0.025856
ENSG00000232040	ZBED9	protein_coding	1.38719	0.00683104
ENSG00000160584	SIK3	protein_coding	1.38546	0.00619499
ENSG00000156232	WHAMM	protein_coding	1.38473	0.00650793
ENSG00000166716	ZNF592	protein_coding	1.38432	0.0087864
ENSG00000186300	ZNF555	protein_coding	1.38366	0.00680419
ENSG00000182310	SPACA6	protein_coding	1.38312	0.0063123
ENSG00000156735	BAG4	protein_coding	1.38228	0.00683104
ENSG00000134775	FHOD3	protein_coding	1.38223	0.00749904
ENSG00000188766	SPRED3	protein_coding	1.38049	0.0178395
ENSG00000173334	TRIB1	protein_coding	1.37671	0.0091703
ENSG00000283930	AP001273.2	protein_coding	1.37618	0.0135345
ENSG00000275778	AC018816.2	misc_RNA	1.37605	0.0289195
ENSG00000283352	AC020915.5	protein_coding	1.374	0.00949953
ENSG00000172766	NAA16	protein_coding	1.37375	0.00880033
ENSG00000107854	TNKS2	protein_coding	1.37322	0.00715956
ENSG00000164190	NIPBL	protein_coding	1.37319	0.0063123
ENSG00000227782	AC002553.1	lncRNA	1.37307	0.0107264
ENSG00000166529	ZSCAN21	protein_coding	1.37277	0.0091703
ENSG00000166046	TCP11L2	protein_coding	1.37163	0.00659897
ENSG00000188185	LINC00265	lncRNA	1.37103	0.00785349
ENSG00000177873	ZNF619	protein_coding	1.36953	0.00883104
ENSG00000185880	TRIM69	protein_coding	1.36938	0.00659897
ENSG00000259820	AC083843.3	lncRNA	1.36918	0.00749678
ENSG00000120690	ELF1	protein_coding	1.36758	0.0070174
ENSG00000008311	AASS	protein_coding	1.36751	0.00812613
ENSG00000159256	MORC3	protein_coding	1.36527	0.0086573
ENSG00000116991	SIPA1L2	protein_coding	1.36482	0.00932532
ENSG00000167244	IGF2	protein_coding	1.36478	0.0177796
ENSG00000164430	CGAS	protein_coding	1.36393	0.00740926
ENSG00000275022	AC011468.5	lncRNA	1.36319	0.00579728
ENSG00000136866	ZFP37	protein_coding	1.36285	0.0063123
ENSG00000104957	CCDC130	protein_coding	1.36178	0.0150108
ENSG00000117036	ETV3	protein_coding	1.36068	0.00678973
ENSG00000102189	EEA1	protein_coding	1.36047	0.00822799
ENSG00000167395	ZNF646	protein_coding	1.36	0.0119171
ENSG00000140961	OSGIN1	protein_coding	1.35998	0.025356
ENSG00000155970	MICU3	protein_coding	1.35944	0.00834745
ENSG00000273284	AL645608.8	lncRNA	1.35822	0.00740926
ENSG00000077092	RARB	protein_coding	1.35821	0.00603901
ENSG00000159556	ISL2	protein_coding	1.3581	0.00803075
ENSG00000205835	GMNC	protein_coding	1.35773	0.0102686
ENSG00000170903	MSANTD4	protein_coding	1.35755	0.00569009
ENSG00000141582	CBX4	protein_coding	1.35652	0.0204418
ENSG00000224975	INE1	lncRNA	1.35547	0.024217
ENSG00000166439	RNF169	protein_coding	1.35522	0.00803075
ENSG00000106346	USP42	protein_coding	1.35465	0.0080818
ENSG00000119681	LTBP2	protein_coding	1.35232	0.00659897
ENSG00000008517	IL32	protein_coding	1.35185	0.0102025
ENSG00000144214	LYG1	protein_coding	1.35092	0.0171859
ENSG00000273443	CWC25	protein_coding	1.34985	0.0144531
ENSG00000251537	AC005324.3	protein_coding	1.34918	0.00659897
ENSG00000141644	MBD1	protein_coding	1.3487	0.00855256
ENSG00000121931	LRIF1	protein_coding	1.34852	0.00732276
ENSG00000272395	IFNL4	polymorphic_pseudogene	1.34774	0.00580268
ENSG00000283321	AL021368.4	lncRNA	1.34736	0.00683104
ENSG00000159579	RSPRY1	protein_coding	1.34719	0.00819086
ENSG00000073712	FERMT2	protein_coding	1.34514	0.0063123
ENSG00000100888	CHD8	protein_coding	1.34493	0.00749678
ENSG00000185246	PRPF39	protein_coding	1.34442	0.00644674
ENSG00000065526	SPEN	protein_coding	1.34362	0.0100144
ENSG00000107554	DNMBP	protein_coding	1.34201	0.00748586
ENSG00000145016	RUBCN	protein_coding	1.34088	0.010302
ENSG00000235245	AL360181.2	lncRNA	1.34053	0.0134497
ENSG00000244151	AC010973.2	lncRNA	1.33916	0.00683104
ENSG00000165434	PGM2L1	protein_coding	1.33794	0.00771393
ENSG00000255647	AC093510.1	lncRNA	1.33761	0.010576
ENSG00000137936	BCAR3	protein_coding	1.33699	0.00680419
ENSG00000163312	HELQ	protein_coding	1.33565	0.00918944
ENSG00000141446	ESCO1	protein_coding	1.33499	0.00683104
ENSG00000150630	VEGFC	protein_coding	1.33444	0.0120752
ENSG00000223356	AL590666.1	lncRNA	1.33437	0.0128358
ENSG00000132950	ZMYM5	protein_coding	1.33314	0.00787663
ENSG00000125657	TNFSF9	protein_coding	1.33186	0.00979648
ENSG00000024048	UBR2	protein_coding	1.33185	0.0063123
ENSG00000166268	MYRFL	protein_coding	1.33156	0.00681741
ENSG00000277945	RDM1	protein_coding	1.33141	0.012529
ENSG00000196233	LCOR	protein_coding	1.33125	0.0063123
ENSG00000179021	C3orf38	protein_coding	1.33025	0.00743177
ENSG00000091656	ZFHX4	protein_coding	1.32955	0.00990788
ENSG00000077150	NFKB2	protein_coding	1.32922	0.0102501
ENSG00000187098	MITF	protein_coding	1.32917	0.0063123
ENSG00000185900	POMK	protein_coding	1.32769	0.0063123
ENSG00000169180	XPO6	protein_coding	1.32769	0.00668736
ENSG00000145911	N4BP3	protein_coding	1.32749	0.010264
ENSG00000172262	ZNF131	protein_coding	1.32646	0.00834745
ENSG00000163376	KBTBD8	protein_coding	1.32638	0.00822785
ENSG00000109458	GAB1	protein_coding	1.32614	0.00615567
ENSG00000153721	CNKSR3	protein_coding	1.32504	0.00683104
ENSG00000242588	AC108010.1	lncRNA	1.32351	0.0158223
ENSG00000236882	LINC01554	lncRNA	1.32191	0.0105995
ENSG00000175895	PLEKHF2	protein_coding	1.32179	0.00819086
ENSG00000183813	CCR4	protein_coding	1.32095	0.00579728
ENSG00000249471	ZNF324B	protein_coding	1.32043	0.00611047
ENSG00000170242	USP47	protein_coding	1.31995	0.00743177
ENSG00000162702	ZNF281	protein_coding	1.31984	0.00846315
ENSG00000115760	BIRC6	protein_coding	1.31982	0.0078619
ENSG00000074755	ZZEF1	protein_coding	1.31947	0.00659897
ENSG00000165813	CCDC186	protein_coding	1.31831	0.00769569
ENSG00000120071	KANSL1	protein_coding	1.31813	0.00719207
ENSG00000197238	H4C11	protein_coding	1.31771	0.032988
ENSG00000197670	AL157838.1	lncRNA	1.31748	0.0165999
ENSG00000169242	EFNA1	protein_coding	1.31699	0.00694229
ENSG00000019995	ZRANB1	protein_coding	1.3152	0.0111089
ENSG00000276997	H2AC8	protein_coding	1.31348	0.0384126
ENSG00000005339	CREBBP	protein_coding	1.31331	0.00809809
ENSG00000178502	KLHL11	protein_coding	1.31237	0.0103604
ENSG00000055483	USP36	protein_coding	1.31112	0.0070705
ENSG00000163795	ZNF513	protein_coding	1.31103	0.0418484
ENSG00000163788	SNRK	protein_coding	1.30999	0.007206
ENSG00000143379	SETDB1	protein_coding	1.30867	0.00825665
ENSG00000170542	SERPINB9	protein_coding	1.30779	0.0110845
ENSG00000106993	CDC37L1	protein_coding	1.30686	0.0074428
ENSG00000167034	NKX3-1	protein_coding	1.3064	0.00773683
ENSG00000116741	RGS2	protein_coding	1.30401	0.0091703
ENSG00000028277	POU2F2	protein_coding	1.30371	0.0076553
ENSG00000136152	COG3	protein_coding	1.30317	0.00683104
ENSG00000169228	RAB24	protein_coding	1.30279	0.0110168
ENSG00000164463	CREBRF	protein_coding	1.3023	0.0063123
ENSG00000143442	POGZ	protein_coding	1.30193	0.00731786
ENSG00000067715	SYT1	protein_coding	1.30155	0.00974108
ENSG00000151914	DST	protein_coding	1.30146	0.00883104
ENSG00000096968	JAK2	protein_coding	1.30142	0.00777996
ENSG00000188158	NHS	protein_coding	1.30057	0.00882629
ENSG00000172071	EIF2AK3	protein_coding	1.3	0.00877269
ENSG00000186480	INSIG1	protein_coding	1.29981	0.0061505
ENSG00000272402	AL031775.2	lncRNA	1.2982	0.0376165
ENSG00000204256	BRD2	protein_coding	1.29812	0.00625296
ENSG00000143344	RGL1	protein_coding	1.2978	0.0151482
ENSG00000074657	ZNF532	protein_coding	1.29729	0.00749904
ENSG00000141574	SECTM1	protein_coding	1.29418	0.0196536
ENSG00000196787	H2AC11	protein_coding	1.29378	0.00755863
ENSG00000198203	SULT1C2	protein_coding	1.29333	0.03568
ENSG00000198742	SMURF1	protein_coding	1.29272	0.00609591
ENSG00000261553	AL137782.1	lncRNA	1.29255	0.047236
ENSG00000159873	CCDC117	protein_coding	1.29233	0.00916638
ENSG00000273136	AL022328.2	lncRNA	1.29072	0.00785139
ENSG00000204172	AGAP9	protein_coding	1.29064	0.00921249
ENSG00000005889	ZFX	protein_coding	1.29001	0.007206
ENSG00000158615	PPP1R15B	protein_coding	1.2899	0.0063123
ENSG00000171564	FGB	protein_coding	1.28872	0.0243484
ENSG00000072803	FBXW11	protein_coding	1.28838	0.00683104
ENSG00000196387	ZNF140	protein_coding	1.28802	0.0109138
ENSG00000245025	AC107959.1	lncRNA	1.28768	0.00876751
ENSG00000188786	MTF1	protein_coding	1.28743	0.00777996
ENSG00000181555	SETD2	protein_coding	1.28677	0.0086573
ENSG00000112245	PTP4A1	protein_coding	1.28635	0.0111405
ENSG00000081026	MAGI3	protein_coding	1.28626	0.00790264
ENSG00000271880	AGAP11	lncRNA	1.28504	0.0243484
ENSG00000072364	AFF4	protein_coding	1.28457	0.00819086
ENSG00000180573	H2AC6	protein_coding	1.2845	0.00732982
ENSG00000245532	NEAT1	lncRNA	1.28374	0.0153333
ENSG00000127325	BEST3	protein_coding	1.28301	0.0376358
ENSG00000183386	FHL3	protein_coding	1.2828	0.00803075
ENSG00000132466	ANKRD17	protein_coding	1.28274	0.00717865
ENSG00000170011	MYRIP	protein_coding	1.28267	0.00659897
ENSG00000175691	ZNF77	protein_coding	1.28229	0.00803075
ENSG00000117569	PTBP2	protein_coding	1.28154	0.00629294
ENSG00000257097	CLIP1-AS1	lncRNA	1.28045	0.00625296
ENSG00000224666	ETV7-AS1	lncRNA	1.28024	0.0061505
ENSG00000077454	LRCH4	protein_coding	1.2798	0.0232225
ENSG00000062194	GPBP1	protein_coding	1.27899	0.00680419
ENSG00000240877	RN7SL521P	misc_RNA	1.27845	0.0186041
ENSG00000143367	TUFT1	protein_coding	1.2784	0.00609591
ENSG00000110756	HPS5	protein_coding	1.27832	0.0064196
ENSG00000185404	SP140L	protein_coding	1.27758	0.00927032
ENSG00000105656	ELL	protein_coding	1.27747	0.0152157
ENSG00000138764	CCNG2	protein_coding	1.27698	0.0113537
ENSG00000164136	IL15	protein_coding	1.2769	0.00683104
ENSG00000145868	FBXO38	protein_coding	1.27523	0.00619499
ENSG00000121741	ZMYM2	protein_coding	1.27503	0.00883104
ENSG00000112149	CD83	protein_coding	1.27486	0.00668142
ENSG00000233030	AC243772.2	lncRNA	1.27386	0.0170016
ENSG00000120063	GNA13	protein_coding	1.27339	0.00980012
ENSG00000156983	BRPF1	protein_coding	1.27303	0.00609591
ENSG00000106785	TRIM14	protein_coding	1.27175	0.00670012
ENSG00000154642	C21orf91	protein_coding	1.27105	0.0091272
ENSG00000110925	CSRNP2	protein_coding	1.26989	0.00761532
ENSG00000006459	KDM7A	protein_coding	1.26977	0.00616162
ENSG00000165029	ABCA1	protein_coding	1.2687	0.00625296
ENSG00000139116	KIF21A	protein_coding	1.26801	0.00715956
ENSG00000113615	SEC24A	protein_coding	1.26558	0.00761532
ENSG00000112419	PHACTR2	protein_coding	1.26553	0.00694229
ENSG00000105204	DYRK1B	protein_coding	1.26491	0.0153484
ENSG00000167874	TMEM88	protein_coding	1.26457	0.0296773
ENSG00000130544	ZNF557	protein_coding	1.26433	0.0121776
ENSG00000174844	DNAH12	protein_coding	1.26347	0.00682892
ENSG00000180263	FGD6	protein_coding	1.26336	0.00967893
ENSG00000168564	CDKN2AIP	protein_coding	1.26319	0.00761532
ENSG00000243156	MICAL3	protein_coding	1.26201	0.0108049
ENSG00000180530	NRIP1	protein_coding	1.26156	0.00644674
ENSG00000129696	TTI2	protein_coding	1.26138	0.0063123
ENSG00000176692	FOXC2	protein_coding	1.26049	0.0063123
ENSG00000138134	STAMBPL1	protein_coding	1.25951	0.011783
ENSG00000114861	FOXP1	protein_coding	1.25933	0.00771393
ENSG00000189079	ARID2	protein_coding	1.25923	0.0117077
ENSG00000081087	OSTM1	protein_coding	1.25891	0.00616162
ENSG00000135338	LCA5	protein_coding	1.25801	0.00659897
ENSG00000163823	CCR1	protein_coding	1.25798	0.0283776
ENSG00000146955	RAB19	protein_coding	1.2573	0.0163089
ENSG00000184863	RBM33	protein_coding	1.25536	0.00927387
ENSG00000172840	PDP2	protein_coding	1.25521	0.00791317
ENSG00000183475	ASB7	protein_coding	1.25491	0.0063123
ENSG00000152503	TRIM36	protein_coding	1.25369	0.00743177
ENSG00000257315	ZBED6	protein_coding	1.25324	0.0134891
ENSG00000167703	SLC43A2	protein_coding	1.25072	0.0144906
ENSG00000124216	SNAI1	protein_coding	1.2496	0.0111089
ENSG00000267259	ERVE-1	lncRNA	1.24874	0.00694229
ENSG00000090905	TNRC6A	protein_coding	1.24774	0.00777996
ENSG00000123066	MED13L	protein_coding	1.24773	0.0069882
ENSG00000205560	CPT1B	protein_coding	1.24772	0.0113643
ENSG00000144909	OSBPL11	protein_coding	1.24757	0.00777996
ENSG00000258559	AC005519.1	lncRNA	1.24731	0.00993134
ENSG00000181827	RFX7	protein_coding	1.24575	0.00715956
ENSG00000140836	ZFHX3	protein_coding	1.24573	0.0128252
ENSG00000271383	NBPF19	protein_coding	1.24463	0.0173245
ENSG00000227359	AC017074.1	lncRNA	1.24359	0.0299179
ENSG00000135837	CEP350	protein_coding	1.2433	0.00753344
ENSG00000174130	TLR6	protein_coding	1.2427	0.0180655
ENSG00000130559	CAMSAP1	protein_coding	1.24196	0.00761532
ENSG00000145734	BDP1	protein_coding	1.24134	0.00743177
ENSG00000066827	ZFAT	protein_coding	1.24097	0.00827133
ENSG00000113716	HMGXB3	protein_coding	1.2407	0.00670012
ENSG00000179456	ZBTB18	protein_coding	1.2406	0.00880033
ENSG00000270726	AJ271736.1	lncRNA	1.24044	0.0167057
ENSG00000083097	DOP1A	protein_coding	1.23959	0.0063123
ENSG00000265194	AL359922.2	lncRNA	1.23895	0.0170016
ENSG00000132256	TRIM5	protein_coding	1.23836	0.00777996
ENSG00000215421	ZNF407	protein_coding	1.2375	0.00625296
ENSG00000100425	BRD1	protein_coding	1.23713	0.00905925
ENSG00000243716	NPIPB5	protein_coding	1.23623	0.0134497
ENSG00000110172	CHORDC1	protein_coding	1.23556	0.00743177
ENSG00000174953	DHX36	protein_coding	1.23535	0.008257
ENSG00000143033	MTF2	protein_coding	1.23506	0.0069647
ENSG00000181634	TNFSF15	protein_coding	1.2347	0.0100401
ENSG00000204947	ZNF425	protein_coding	1.23428	0.0289649
ENSG00000070778	PTPN21	protein_coding	1.23422	0.00877269
ENSG00000133794	ARNTL	protein_coding	1.23421	0.00736081
ENSG00000196466	ZNF799	protein_coding	1.23392	0.0156998
ENSG00000169246	NPIPB3	protein_coding	1.23316	0.00836662
ENSG00000258667	HIF1A-AS3	lncRNA	1.23282	0.0193162
ENSG00000116106	EPHA4	protein_coding	1.2325	0.00990152
ENSG00000101745	ANKRD12	protein_coding	1.23045	0.00753174
ENSG00000134909	ARHGAP32	protein_coding	1.22868	0.0106465
ENSG00000141068	KSR1	protein_coding	1.22731	0.0100401
ENSG00000267228	AC012254.2	protein_coding	1.22726	0.0242994
ENSG00000257135	ODC1-DT	lncRNA	1.22716	0.00921249
ENSG00000242802	AP5Z1	protein_coding	1.22646	0.0327897
ENSG00000116903	EXOC8	protein_coding	1.22624	0.00715956
ENSG00000106415	GLCCI1	protein_coding	1.22614	0.00683104
ENSG00000015520	NPC1L1	protein_coding	1.22495	0.0092217
ENSG00000170537	TMC7	protein_coding	1.22489	0.00731786
ENSG00000136367	ZFHX2	protein_coding	1.22484	0.0211414
ENSG00000135100	HNF1A	protein_coding	1.22367	0.0329993
ENSG00000273559	AL136040.1	lncRNA	1.22362	0.00787663
ENSG00000149599	DUSP15	protein_coding	1.22307	0.0138849
ENSG00000137871	ZNF280D	protein_coding	1.22248	0.00797944
ENSG00000010379	SLC6A13	protein_coding	1.22182	0.00819086
ENSG00000143258	USP21	protein_coding	1.22177	0.0107264
ENSG00000113580	NR3C1	protein_coding	1.2215	0.0063123
ENSG00000188785	ZNF548	protein_coding	1.22026	0.00731789
ENSG00000108510	MED13	protein_coding	1.22	0.007032
ENSG00000180035	ZNF48	protein_coding	1.21948	0.0264734
ENSG00000089818	NECAP1	protein_coding	1.21879	0.007032
ENSG00000272341	AL137003.1	lncRNA	1.21687	0.0189635
ENSG00000167378	IRGQ	protein_coding	1.21625	0.00851562
ENSG00000168143	FAM83B	protein_coding	1.21453	0.00796803
ENSG00000009780	FAM76A	protein_coding	1.21451	0.0135298
ENSG00000092978	GPATCH2	protein_coding	1.21341	0.0120752
ENSG00000188234	AGAP4	protein_coding	1.21192	0.0092217
ENSG00000066084	DIP2B	protein_coding	1.21176	0.00727151
ENSG00000267519	AC020916.1	lncRNA	1.20899	0.00880033
ENSG00000177311	ZBTB38	protein_coding	1.20799	0.00719373
ENSG00000151553	FAM160B1	protein_coding	1.20775	0.00883104
ENSG00000182150	ERCC6L2	protein_coding	1.20743	0.0063123
ENSG00000135148	TRAFD1	protein_coding	1.20691	0.0081779
ENSG00000164080	RAD54L2	protein_coding	1.20672	0.0119652
ENSG00000100344	PNPLA3	protein_coding	1.20647	0.00670012
ENSG00000154764	WNT7A	protein_coding	1.20645	0.0191522
ENSG00000111252	SH2B3	protein_coding	1.20515	0.00972018
ENSG00000112851	ERBIN	protein_coding	1.20484	0.00843541
ENSG00000032219	ARID4A	protein_coding	1.20367	0.00905925
ENSG00000277075	TYW1B	protein_coding	1.20338	0.034485
ENSG00000121060	TRIM25	protein_coding	1.20317	0.00651988
ENSG00000234465	PINLYP	protein_coding	1.20304	0.0185651
ENSG00000269915	AP006621.4	lncRNA	1.20242	0.00735712
ENSG00000109220	CHIC2	protein_coding	1.20213	0.00797944
ENSG00000160326	SLC2A6	protein_coding	1.20185	0.0422811
ENSG00000117461	PIK3R3	protein_coding	1.20157	0.00683104
ENSG00000177000	MTHFR	protein_coding	1.20148	0.00715007
ENSG00000104643	MTMR9	protein_coding	1.20063	0.00888449
ENSG00000158987	RAPGEF6	protein_coding	1.19899	0.00749678
ENSG00000251562	MALAT1	lncRNA	1.19897	0.00753344
ENSG00000160570	DEDD2	protein_coding	1.19822	0.0136117
ENSG00000173275	ZNF449	protein_coding	1.19688	0.00990152
ENSG00000104848	KCNA7	protein_coding	1.19663	0.00709446
ENSG00000040633	PHF23	protein_coding	1.19651	0.00753344
ENSG00000153094	BCL2L11	protein_coding	1.19611	0.00776887
ENSG00000162783	IER5	protein_coding	1.19605	0.011096
ENSG00000072121	ZFYVE26	protein_coding	1.19571	0.00743177
ENSG00000165105	RASEF	protein_coding	1.19467	0.00761532
ENSG00000166068	SPRED1	protein_coding	1.1921	0.0101089
ENSG00000204611	ZNF616	protein_coding	1.19146	0.021559
ENSG00000213096	ZNF254	protein_coding	1.19057	0.00953442
ENSG00000168917	SLC35G2	protein_coding	1.19048	0.0102486
ENSG00000232682	AL592430.2	lncRNA	1.19027	0.0112293
ENSG00000106701	FSD1L	protein_coding	1.18999	0.00834745
ENSG00000287502	AC013486.1	lncRNA	1.18942	0.0276524
ENSG00000100311	PDGFB	protein_coding	1.18751	0.011783
ENSG00000163512	AZI2	protein_coding	1.18636	0.00670012
ENSG00000127311	HELB	protein_coding	1.18584	0.00694229
ENSG00000164548	TRA2A	protein_coding	1.18553	0.0063123
ENSG00000115170	ACVR1	protein_coding	1.18537	0.0063123
ENSG00000272508	AL731563.4	lncRNA	1.18476	0.0411269
ENSG00000272886	AC005070.3	lncRNA	1.18334	0.00796803
ENSG00000128908	INO80	protein_coding	1.18284	0.00761532
ENSG00000243004	AC005062.1	lncRNA	1.18268	0.0177704
ENSG00000196456	ZNF775	protein_coding	1.1824	0.0101178
ENSG00000106258	CYP3A5	protein_coding	1.18209	0.0100144
ENSG00000122257	RBBP6	protein_coding	1.1808	0.00895038
ENSG00000196757	ZNF700	protein_coding	1.18064	0.00670012
ENSG00000258466	AL049779.1	protein_coding	1.18052	0.00834745
ENSG00000147206	NXF3	protein_coding	1.18034	0.0431011
ENSG00000138639	ARHGAP24	protein_coding	1.18014	0.0149554
ENSG00000121716	PILRB	protein_coding	1.18009	0.0411363
ENSG00000274512	H3C6	protein_coding	1.17925	0.00962903
ENSG00000196652	ZKSCAN5	protein_coding	1.17825	0.00819086
ENSG00000003393	ALS2	protein_coding	1.17743	0.007032
ENSG00000151208	DLG5	protein_coding	1.17558	0.0108579
ENSG00000171368	TPPP	protein_coding	1.17525	0.013523
ENSG00000102287	GABRE	protein_coding	1.17266	0.01188
ENSG00000197208	SLC22A4	protein_coding	1.17262	0.00743724
ENSG00000163435	ELF3	protein_coding	1.17192	0.00861533
ENSG00000168137	SETD5	protein_coding	1.17041	0.00880033
ENSG00000142677	IL22RA1	protein_coding	1.17019	0.00749678
ENSG00000100038	TOP3B	protein_coding	1.17007	0.018269
ENSG00000204524	ZNF805	protein_coding	1.16979	0.0101831
ENSG00000128394	APOBEC3F	protein_coding	1.16943	0.00723421
ENSG00000128564	VGF	protein_coding	1.16839	0.00683104
ENSG00000005810	MYCBP2	protein_coding	1.16823	0.00798163
ENSG00000160710	ADAR	protein_coding	1.16779	0.0070174
ENSG00000111276	CDKN1B	protein_coding	1.16725	0.00651597
ENSG00000135111	TBX3	protein_coding	1.16702	0.0103604
ENSG00000214655	ZSWIM8	protein_coding	1.16587	0.0156998
ENSG00000162601	MYSM1	protein_coding	1.16554	0.0102501
ENSG00000140743	CDR2	protein_coding	1.16513	0.00673325
ENSG00000119042	SATB2	protein_coding	1.16499	0.007206
ENSG00000280614	FP671120.7	lncRNA	1.16368	0.0213361
ENSG00000171522	PTGER4	protein_coding	1.16313	0.00683104
ENSG00000110921	MVK	protein_coding	1.16279	0.0159427
ENSG00000125386	FAM193A	protein_coding	1.16273	0.0265019
ENSG00000137145	DENND4C	protein_coding	1.16172	0.00880033
ENSG00000185650	ZFP36L1	protein_coding	1.16098	0.0113537
ENSG00000180479	ZNF571	protein_coding	1.16066	0.00950513
ENSG00000179335	CLK3	protein_coding	1.15953	0.0070174
ENSG00000160588	MPZL3	protein_coding	1.15931	0.00716674
ENSG00000181444	ZNF467	protein_coding	1.15929	0.0457421
ENSG00000108854	SMURF2	protein_coding	1.15854	0.00753344
ENSG00000173535	TNFRSF10C	protein_coding	1.15851	0.0143503
ENSG00000234127	TRIM26	protein_coding	1.15848	0.00683104
ENSG00000198576	ARC	protein_coding	1.15632	0.0228448
ENSG00000131480	AOC2	protein_coding	1.15536	0.00990152
ENSG00000174125	TLR1	protein_coding	1.15471	0.0108895
ENSG00000079335	CDC14A	protein_coding	1.15337	0.0115286
ENSG00000186026	ZNF284	protein_coding	1.15307	0.00777996
ENSG00000151612	ZNF827	protein_coding	1.15228	0.0125119
ENSG00000063169	BICRA	protein_coding	1.15185	0.0270701
ENSG00000166704	ZNF606	protein_coding	1.15013	0.010584
ENSG00000122644	ARL4A	protein_coding	1.14912	0.0076553
ENSG00000155324	GRAMD2B	protein_coding	1.14857	0.01102
ENSG00000167074	TEF	protein_coding	1.14757	0.00918944
ENSG00000155744	FAM126B	protein_coding	1.14744	0.0101803
ENSG00000197054	ZNF763	protein_coding	1.14695	0.045832
ENSG00000083223	TUT7	protein_coding	1.14683	0.00749678
ENSG00000235027	AC068580.3	lncRNA	1.14664	0.0105026
ENSG00000169981	ZNF35	protein_coding	1.14656	0.0089334
ENSG00000124486	USP9X	protein_coding	1.14505	0.00805652
ENSG00000279855	AC240565.3	lncRNA	1.14492	0.0332151
ENSG00000197779	ZNF81	protein_coding	1.14441	0.00683104
ENSG00000141452	RMC1	protein_coding	1.14395	0.00773683
ENSG00000116017	ARID3A	protein_coding	1.14387	0.0138173
ENSG00000284669	AC008397.1	protein_coding	1.1435	0.0145083
ENSG00000272666	ADIRF-AS1	lncRNA	1.14316	0.0176185
ENSG00000181404	WASHC1	protein_coding	1.14137	0.0161404
ENSG00000079432	CIC	protein_coding	1.14137	0.0428905
ENSG00000182318	ZSCAN22	protein_coding	1.14093	0.034583
ENSG00000173120	KDM2A	protein_coding	1.14062	0.00834745
ENSG00000153827	TRIP12	protein_coding	1.14022	0.00719373
ENSG00000239305	RNF103	protein_coding	1.13991	0.00846315
ENSG00000118873	RAB3GAP2	protein_coding	1.13924	0.00749678
ENSG00000223387	LINC02068	lncRNA	1.13918	0.0241143
ENSG00000172936	MYD88	protein_coding	1.13892	0.00659271
ENSG00000183696	UPP1	protein_coding	1.13881	0.00999107
ENSG00000151883	PARP8	protein_coding	1.13852	0.00683104
ENSG00000114841	DNAH1	protein_coding	1.13793	0.0253232
ENSG00000130749	ZC3H4	protein_coding	1.13784	0.0129433
ENSG00000096717	SIRT1	protein_coding	1.1378	0.0175495
ENSG00000007545	CRAMP1	protein_coding	1.13681	0.0243484
ENSG00000178764	ZHX2	protein_coding	1.13621	0.00653104
ENSG00000170525	PFKFB3	protein_coding	1.13535	0.00843541
ENSG00000114423	CBLB	protein_coding	1.13495	0.00771393
ENSG00000139190	VAMP1	protein_coding	1.13361	0.0254543
ENSG00000092871	RFFL	protein_coding	1.13301	0.00834745
ENSG00000143952	VPS54	protein_coding	1.13138	0.00710093
ENSG00000066422	ZBTB11	protein_coding	1.13125	0.00723421
ENSG00000160685	ZBTB7B	protein_coding	1.13067	0.0427541
ENSG00000204920	ZNF155	protein_coding	1.12968	0.00789654
ENSG00000153975	ZUP1	protein_coding	1.12941	0.00694229
ENSG00000225950	NTF4	protein_coding	1.12898	0.0155835
ENSG00000166860	ZBTB39	protein_coding	1.12878	0.0078507
ENSG00000166526	ZNF3	protein_coding	1.12849	0.00777996
ENSG00000272333	KMT2B	protein_coding	1.12785	0.0281559
ENSG00000285641	AC126544.2	lncRNA	1.12783	0.0100482
ENSG00000104517	UBR5	protein_coding	1.12779	0.00928933
ENSG00000186448	ZNF197	protein_coding	1.12685	0.00787663
ENSG00000083896	YTHDC1	protein_coding	1.12612	0.00791317
ENSG00000002549	LAP3	protein_coding	1.1261	0.00988574
ENSG00000281181	NPTN-IT1	lncRNA	1.12536	0.036964
ENSG00000154957	ZNF18	protein_coding	1.12507	0.0125119
ENSG00000140471	LINS1	protein_coding	1.12488	0.00749904
ENSG00000173889	PHC3	protein_coding	1.1243	0.0130083
ENSG00000156304	SCAF4	protein_coding	1.12411	0.010642
ENSG00000139718	SETD1B	protein_coding	1.12302	0.027525
ENSG00000128881	TTBK2	protein_coding	1.12137	0.0120471
ENSG00000165684	SNAPC4	protein_coding	1.11991	0.0166124
ENSG00000058272	PPP1R12A	protein_coding	1.11991	0.00683104
ENSG00000176928	GCNT4	protein_coding	1.11975	0.00683104
ENSG00000167565	SERTAD3	protein_coding	1.1195	0.0125119
ENSG00000023445	BIRC3	protein_coding	1.11936	0.00753344
ENSG00000225830	ERCC6	protein_coding	1.11924	0.00883104
ENSG00000183779	ZNF703	protein_coding	1.11907	0.0142122
ENSG00000148925	BTBD10	protein_coding	1.11901	0.0070705
ENSG00000106404	CLDN15	protein_coding	1.11765	0.0096652
ENSG00000151458	ANKRD50	protein_coding	1.1171	0.00880033
ENSG00000006652	IFRD1	protein_coding	1.11697	0.00805355
ENSG00000244731	C4A	protein_coding	1.11646	0.0157764
ENSG00000065060	UHRF1BP1	protein_coding	1.11611	0.00959035
ENSG00000280800	FP236383.5	lncRNA	1.1156	0.0232942
ENSG00000258839	MC1R	protein_coding	1.11525	0.0146964
ENSG00000169435	RASSF6	protein_coding	1.11498	0.00819086
ENSG00000273137	AL391834.2	lncRNA	1.11473	0.0174716
ENSG00000164741	DLC1	protein_coding	1.11471	0.00825665
ENSG00000261131	AC012186.2	lncRNA	1.11379	0.0449125
ENSG00000180376	CCDC66	protein_coding	1.1127	0.00921249
ENSG00000146757	ZNF92	protein_coding	1.11191	0.0108895
ENSG00000171729	TMEM51	protein_coding	1.1113	0.00761532
ENSG00000174405	LIG4	protein_coding	1.11044	0.0203806
ENSG00000118707	TGIF2	protein_coding	1.11039	0.0070174
ENSG00000260325	HSPB9	protein_coding	1.11007	0.0497715
ENSG00000100815	TRIP11	protein_coding	1.10922	0.00753344
ENSG00000203952	CCDC160	protein_coding	1.10819	0.0144945
ENSG00000144357	UBR3	protein_coding	1.10759	0.00804999
ENSG00000012124	CD22	protein_coding	1.10749	0.0126039
ENSG00000008300	CELSR3	protein_coding	1.10708	0.0177586
ENSG00000102531	FNDC3A	protein_coding	1.10689	0.00827133
ENSG00000109118	PHF12	protein_coding	1.10639	0.014586
ENSG00000171608	PIK3CD	protein_coding	1.10581	0.0078619
ENSG00000080603	SRCAP	protein_coding	1.10509	0.0132787
ENSG00000157764	BRAF	protein_coding	1.10442	0.0108506
ENSG00000083168	KAT6A	protein_coding	1.10425	0.0091703
ENSG00000162687	KCNT2	protein_coding	1.10412	0.0107684
ENSG00000171132	PRKCE	protein_coding	1.10405	0.00723421
ENSG00000184014	DENND5A	protein_coding	1.10361	0.0109334
ENSG00000134815	DHX34	protein_coding	1.10346	0.0308906
ENSG00000100485	SOS2	protein_coding	1.10226	0.00964615
ENSG00000164393	ADGRF2	protein_coding	1.10198	0.00923786
ENSG00000117713	ARID1A	protein_coding	1.10159	0.0116618
ENSG00000141458	NPC1	protein_coding	1.10147	0.00827133
ENSG00000167258	CDK12	protein_coding	1.10136	0.00748835
ENSG00000137760	ALKBH8	protein_coding	1.10091	0.00818831
ENSG00000260276	AC022167.2	lncRNA	1.10043	0.0199342
ENSG00000116786	PLEKHM2	protein_coding	1.10032	0.0173463
ENSG00000160469	BRSK1	protein_coding	1.10013	0.0361328
ENSG00000187800	PEAR1	protein_coding	1.09979	0.00962903
ENSG00000083817	ZNF416	protein_coding	1.09966	0.00748835
ENSG00000146587	RBAK	protein_coding	1.09947	0.00827133
ENSG00000099917	MED15	protein_coding	1.09931	0.0199523
ENSG00000165023	DIRAS2	protein_coding	1.09911	0.00822543
ENSG00000137574	TGS1	protein_coding	1.09872	0.00743746
ENSG00000210082	MT-RNR2	Mt_rRNA	1.09868	0.00777996
ENSG00000143498	TAF1A	protein_coding	1.09833	0.0342856
ENSG00000156858	PRR14	protein_coding	1.09803	0.0230107
ENSG00000108691	CCL2	protein_coding	1.09799	0.0175741
ENSG00000153234	NR4A2	protein_coding	1.09791	0.0183727
ENSG00000233930	KRTAP5-AS1	lncRNA	1.09783	0.00883104
ENSG00000114737	CISH	protein_coding	1.09743	0.00876494
ENSG00000238035	AC138035.1	lncRNA	1.09612	0.0120119
ENSG00000162642	C1orf52	protein_coding	1.09577	0.00683104
ENSG00000254461	AP001107.4	lncRNA	1.0957	0.027184
ENSG00000204120	GIGYF2	protein_coding	1.09566	0.00795643
ENSG00000243055	GK-AS1	lncRNA	1.09555	0.033769
ENSG00000071243	ING3	protein_coding	1.09423	0.00906409
ENSG00000187210	GCNT1	protein_coding	1.09416	0.00818831
ENSG00000133619	KRBA1	protein_coding	1.09367	0.0166683
ENSG00000130158	DOCK6	protein_coding	1.09294	0.0311414
ENSG00000116580	GON4L	protein_coding	1.0928	0.00861533
ENSG00000177888	ZBTB41	protein_coding	1.09275	0.00843381
ENSG00000166900	STX3	protein_coding	1.09274	0.00787663
ENSG00000105559	PLEKHA4	protein_coding	1.09204	0.032988
ENSG00000269226	TMSB15B	protein_coding	1.09203	0.0312134
ENSG00000105997	HOXA3	protein_coding	1.09194	0.0145834
ENSG00000125846	ZNF133	protein_coding	1.0914	0.0113537
ENSG00000260892	AC105020.4	lncRNA	1.09124	0.0167585
ENSG00000042062	RIPOR3	protein_coding	1.09053	0.0128465
ENSG00000180667	YOD1	protein_coding	1.09006	0.00777996
ENSG00000165259	HDX	protein_coding	1.09001	0.00836602
ENSG00000167807	AC011511.1	protein_coding	1.08982	0.010576
ENSG00000188177	ZC3H6	protein_coding	1.08928	0.00683328
ENSG00000103460	TOX3	protein_coding	1.08774	0.00749678
ENSG00000125447	GGA3	protein_coding	1.08682	0.00804999
ENSG00000170100	ZNF778	protein_coding	1.08678	0.00987602
ENSG00000280136	LINC01348	lncRNA	1.0856	0.00843604
ENSG00000168779	SHOX2	protein_coding	1.08559	0.00709446
ENSG00000143622	RIT1	protein_coding	1.08538	0.0081779
ENSG00000163884	KLF15	protein_coding	1.08507	0.0227216
ENSG00000041988	THAP3	protein_coding	1.08477	0.0112293
ENSG00000196843	ARID5A	protein_coding	1.08458	0.0403357
ENSG00000264044	AC005726.2	lncRNA	1.08444	0.0411071
ENSG00000103472	RRN3P2	lncRNA	1.08437	0.0126585
ENSG00000167528	ZNF641	protein_coding	1.08427	0.010642
ENSG00000143398	PIP5K1A	protein_coding	1.08356	0.00819086
ENSG00000221869	CEBPD	protein_coding	1.07999	0.0321832
ENSG00000169635	HIC2	protein_coding	1.07935	0.0108949
ENSG00000014914	MTMR11	protein_coding	1.0789	0.00875647
ENSG00000286663	AC090826.3	lncRNA	1.07829	0.0132787
ENSG00000165806	CASP7	protein_coding	1.07698	0.00788773
ENSG00000267504	AC090236.2	lncRNA	1.07679	0.00833318
ENSG00000204138	PHACTR4	protein_coding	1.07631	0.014586
ENSG00000179532	DNHD1	protein_coding	1.07612	0.0108934
ENSG00000165650	PDZD8	protein_coding	1.07505	0.00797944
ENSG00000165272	AQP3	protein_coding	1.07492	0.0198245
ENSG00000121879	PIK3CA	protein_coding	1.07449	0.00818308
ENSG00000255154	HTD2	protein_coding	1.07369	0.0379283
ENSG00000185101	ANO9	protein_coding	1.0734	0.026807
ENSG00000133121	STARD13	protein_coding	1.07315	0.00955836
ENSG00000165861	ZFYVE1	protein_coding	1.07247	0.0076019
ENSG00000156875	MFSD14A	protein_coding	1.07242	0.00694229
ENSG00000156510	HKDC1	protein_coding	1.07182	0.00704294
ENSG00000155363	MOV10	protein_coding	1.07153	0.0111281
ENSG00000146067	FAM193B	protein_coding	1.07101	0.0159884
ENSG00000275066	ZNF2	protein_coding	1.07097	0.00851562
ENSG00000183655	KLHL25	protein_coding	1.07053	0.0144945
ENSG00000215695	RSC1A1	protein_coding	1.07017	0.0459495
ENSG00000135913	USP37	protein_coding	1.06937	0.00804999
ENSG00000197128	ZNF772	protein_coding	1.0691	0.00803075
ENSG00000187626	ZKSCAN4	protein_coding	1.06897	0.00881897
ENSG00000132740	IGHMBP2	protein_coding	1.06861	0.0174465
ENSG00000269911	FAM226B	lncRNA	1.06834	0.0126914
ENSG00000119771	KLHL29	protein_coding	1.06812	0.00945835
ENSG00000118200	CAMSAP2	protein_coding	1.06714	0.00880033
ENSG00000163629	PTPN13	protein_coding	1.06713	0.00818308
ENSG00000134982	APC	protein_coding	1.06711	0.00880033
ENSG00000104142	VPS18	protein_coding	1.06708	0.0198454
ENSG00000189410	SH2D5	protein_coding	1.06704	0.0125311
ENSG00000066739	ATG2B	protein_coding	1.06519	0.0109787
ENSG00000281706	AC106886.6	protein_coding	1.06502	0.020191
ENSG00000106459	NRF1	protein_coding	1.06479	0.00907276
ENSG00000198604	BAZ1A	protein_coding	1.06467	0.00882471
ENSG00000230724	LINC01001	lncRNA	1.0644	0.0176185
ENSG00000181894	ZNF329	protein_coding	1.06417	0.0327897
ENSG00000183735	TBK1	protein_coding	1.06405	0.0105315
ENSG00000246451	AL049840.2	lncRNA	1.06391	0.0156891
ENSG00000010310	GIPR	protein_coding	1.06385	0.0101873
ENSG00000091009	RBM27	protein_coding	1.06304	0.00768475
ENSG00000178386	ZNF223	protein_coding	1.06194	0.0242327
ENSG00000100393	EP300	protein_coding	1.06176	0.0116516
ENSG00000176531	PHLDB3	protein_coding	1.06171	0.0203997
ENSG00000142102	PGGHG	protein_coding	1.06171	0.0314064
ENSG00000081019	RSBN1	protein_coding	1.06097	0.00768475
ENSG00000248810	LINC02432	lncRNA	1.06089	0.0103748
ENSG00000168026	TTC21A	protein_coding	1.06068	0.0111089
ENSG00000149050	ZNF214	protein_coding	1.05999	0.0116516
ENSG00000167767	KRT80	protein_coding	1.0598	0.0130387
ENSG00000170185	USP38	protein_coding	1.05959	0.00749904
ENSG00000147180	ZNF711	protein_coding	1.05936	0.00777996
ENSG00000186130	ZBTB6	protein_coding	1.0593	0.0168647
ENSG00000139990	DCAF5	protein_coding	1.05895	0.0118046
ENSG00000047056	WDR37	protein_coding	1.05875	0.00743177
ENSG00000109920	FNBP4	protein_coding	1.05857	0.0119455
ENSG00000133710	SPINK5	protein_coding	1.05726	0.0226479
ENSG00000079215	SLC1A3	protein_coding	1.05718	0.0173794
ENSG00000129292	PHF20L1	protein_coding	1.05708	0.0112293
ENSG00000282034	LINC01002	lncRNA	1.05642	0.0165509
ENSG00000170677	SOCS6	protein_coding	1.05576	0.00749904
ENSG00000197976	AKAP17A	protein_coding	1.05543	0.0195119
ENSG00000261227	AC140912.1	lncRNA	1.0553	0.0453959
ENSG00000263528	IKBKE	protein_coding	1.05508	0.018172
ENSG00000099625	CBARP	protein_coding	1.05485	0.0328733
ENSG00000183421	RIPK4	protein_coding	1.05451	0.0177055
ENSG00000109063	MYH3	protein_coding	1.05448	0.0109787
ENSG00000261488	TBILA	lncRNA	1.05438	0.0233985
ENSG00000170265	ZNF282	protein_coding	1.05418	0.015134
ENSG00000204842	ATXN2	protein_coding	1.05415	0.0108934
ENSG00000172765	TMCC1	protein_coding	1.054	0.0076964
ENSG00000205423	CNEP1R1	protein_coding	1.05398	0.0131344
ENSG00000111790	FGFR1OP2	protein_coding	1.05345	0.00806521
ENSG00000149212	SESN3	protein_coding	1.05244	0.00907276
ENSG00000156265	MAP3K7CL	protein_coding	1.05229	0.00905925
ENSG00000067191	CACNB1	protein_coding	1.05203	0.0182664
ENSG00000135924	DNAJB2	protein_coding	1.05191	0.00990152
ENSG00000058673	ZC3H11A	protein_coding	1.051	0.0104844
ENSG00000176915	ANKLE2	protein_coding	1.05072	0.00743177
ENSG00000164708	PGAM2	protein_coding	1.05038	0.0113537
ENSG00000124160	NCOA5	protein_coding	1.05029	0.00727151
ENSG00000066697	MSANTD3	protein_coding	1.05007	0.0107264
ENSG00000280587	FP236383.4	lncRNA	1.04993	0.0138849
ENSG00000122779	TRIM24	protein_coding	1.04963	0.00714625
ENSG00000198837	DENND4B	protein_coding	1.04943	0.0160997
ENSG00000197608	ZNF841	protein_coding	1.04915	0.0140724
ENSG00000214944	ARHGEF28	protein_coding	1.04882	0.00743177
ENSG00000083814	ZNF671	protein_coding	1.04819	0.0116516
ENSG00000198797	BRINP2	protein_coding	1.04805	0.0151324
ENSG00000124782	RREB1	protein_coding	1.04802	0.0144531
ENSG00000272918	NBPF26	protein_coding	1.04759	0.0386195
ENSG00000169122	FAM110B	protein_coding	1.04731	0.00883104
ENSG00000161011	SQSTM1	protein_coding	1.04726	0.0135028
ENSG00000187790	FANCM	protein_coding	1.0464	0.00749904
ENSG00000095787	WAC	protein_coding	1.04512	0.008257
ENSG00000011405	PIK3C2A	protein_coding	1.04492	0.00899478
ENSG00000091157	WDR7	protein_coding	1.04462	0.00952923
ENSG00000162614	NEXN	protein_coding	1.04455	0.0194943
ENSG00000168301	KCTD6	protein_coding	1.04367	0.0123598
ENSG00000255330	AL096711.2	protein_coding	1.04348	0.0117091
ENSG00000131023	LATS1	protein_coding	1.04252	0.0181324
ENSG00000116885	OSCP1	protein_coding	1.04212	0.0301394
ENSG00000148498	PARD3	protein_coding	1.04115	0.00804999
ENSG00000276626	H4C5	protein_coding	1.04053	0.007206
ENSG00000176399	DMRTA1	protein_coding	1.04024	0.0127754
ENSG00000081014	AP4E1	protein_coding	1.03983	0.00834745
ENSG00000011021	CLCN6	protein_coding	1.03887	0.00743177
ENSG00000148429	USP6NL	protein_coding	1.03886	0.0104921
ENSG00000135968	GCC2	protein_coding	1.03859	0.0110527
ENSG00000176896	TCEANC	protein_coding	1.03823	0.0113389
ENSG00000166261	ZNF202	protein_coding	1.03704	0.01469
ENSG00000120709	FAM53C	protein_coding	1.03644	0.0100401
ENSG00000272630	U62317.1	lncRNA	1.0359	0.0177586
ENSG00000184205	TSPYL2	protein_coding	1.03587	0.00715956
ENSG00000164610	RP9	protein_coding	1.03555	0.0120833
ENSG00000151151	IPMK	protein_coding	1.03528	0.00883104
ENSG00000118260	CREB1	protein_coding	1.03515	0.00922691
ENSG00000154222	CC2D1B	protein_coding	1.03468	0.0107229
ENSG00000125266	EFNB2	protein_coding	1.03425	0.0108935
ENSG00000138669	PRKG2	protein_coding	1.03406	0.0221151
ENSG00000112200	ZNF451	protein_coding	1.03403	0.00709423
ENSG00000165699	TSC1	protein_coding	1.03392	0.00851562
ENSG00000267796	LIN37	protein_coding	1.03337	0.0174465
ENSG00000125798	FOXA2	protein_coding	1.03322	0.0167098
ENSG00000171444	MCC	protein_coding	1.03281	0.0174352
ENSG00000196544	BORCS6	protein_coding	1.03219	0.0426876
ENSG00000174197	MGA	protein_coding	1.03161	0.00880033
ENSG00000235016	SEMA3F-AS1	lncRNA	1.03151	0.00955836
ENSG00000120149	MSX2	protein_coding	1.03137	0.00879392
ENSG00000180616	SSTR2	protein_coding	1.03078	0.00755863
ENSG00000164794	KCNV1	protein_coding	1.03071	0.0325547
ENSG00000189164	ZNF527	protein_coding	1.03061	0.00869846
ENSG00000163935	SFMBT1	protein_coding	1.03059	0.00990152
ENSG00000206538	VGLL3	protein_coding	1.03036	0.00860995
ENSG00000008405	CRY1	protein_coding	1.03013	0.00749904
ENSG00000085465	OVGP1	protein_coding	1.03011	0.0151324
ENSG00000076321	KLHL20	protein_coding	1.02961	0.00749678
ENSG00000166912	MTMR10	protein_coding	1.0294	0.0125879
ENSG00000143079	CTTNBP2NL	protein_coding	1.02933	0.00932532
ENSG00000287543	AC127526.5	lncRNA	1.02895	0.0158104
ENSG00000246763	RGMB-AS1	lncRNA	1.02889	0.0365442
ENSG00000261485	PAN3-AS1	lncRNA	1.02784	0.0486648
ENSG00000152439	ZNF773	protein_coding	1.0276	0.00804999
ENSG00000110680	CALCA	protein_coding	1.02651	0.0288722
ENSG00000167625	ZNF526	protein_coding	1.02623	0.0197665
ENSG00000059769	DNAJC25	protein_coding	1.02587	0.00999068
ENSG00000268043	NBPF12	protein_coding	1.02578	0.0102501
ENSG00000135655	USP15	protein_coding	1.02552	0.0103748
ENSG00000205307	SAP25	protein_coding	1.02492	0.0207755
ENSG00000137200	CMTR1	protein_coding	1.02475	0.00761532
ENSG00000153339	TRAPPC8	protein_coding	1.02426	0.00927032
ENSG00000111300	NAA25	protein_coding	1.02398	0.00980012
ENSG00000238083	LRRC37A2	protein_coding	1.02358	0.00843541
ENSG00000171150	SOCS5	protein_coding	1.02346	0.0124368
ENSG00000169967	MAP3K2	protein_coding	1.02233	0.0116618
ENSG00000237440	ZNF737	protein_coding	1.02213	0.0074312
ENSG00000135253	KCP	protein_coding	1.02201	0.00864394
ENSG00000150907	FOXO1	protein_coding	1.02183	0.0140724
ENSG00000196110	ZNF699	protein_coding	1.02134	0.0190779
ENSG00000109618	SEPSECS	protein_coding	1.02118	0.00843381
ENSG00000274422	TBC1D3L	protein_coding	1.02086	0.00952028
ENSG00000061936	SFSWAP	protein_coding	1.02053	0.0113537
ENSG00000162650	ATXN7L2	protein_coding	1.02029	0.041437
ENSG00000128683	GAD1	protein_coding	1.01967	0.00749904
ENSG00000240591	AL096701.3	lncRNA	1.01952	0.0234364
ENSG00000126070	AGO3	protein_coding	1.01927	0.00818831
ENSG00000286905	AP000867.5	lncRNA	1.01912	0.0164588
ENSG00000247903	AC024896.1	lncRNA	1.01804	0.0153169
ENSG00000173930	SLCO4C1	protein_coding	1.01741	0.0172315
ENSG00000174145	NWD2	protein_coding	1.01658	0.00743177
ENSG00000116285	ERRFI1	protein_coding	1.01627	0.00958391
ENSG00000274092	H2BC6	protein_coding	1.01616	0.0443414
ENSG00000075426	FOSL2	protein_coding	1.01607	0.00877269
ENSG00000285933	AC073585.1	protein_coding	1.01589	0.0185633
ENSG00000106070	GRB10	protein_coding	1.01562	0.00753344
ENSG00000205903	ZNF316	protein_coding	1.01453	0.0207777
ENSG00000114648	KLHL18	protein_coding	1.01426	0.00743177
ENSG00000213689	TREX1	protein_coding	1.01338	0.0230947
ENSG00000079387	SENP1	protein_coding	1.01243	0.00941207
ENSG00000180596	H2BC4	protein_coding	1.01174	0.0138651
ENSG00000138336	TET1	protein_coding	1.01137	0.0091703
ENSG00000117625	RCOR3	protein_coding	1.01095	0.0108049
ENSG00000196182	STK40	protein_coding	1.01059	0.0133066
ENSG00000215375	MYL5	protein_coding	1.01056	0.00809032
ENSG00000149781	FERMT3	protein_coding	1.00981	0.02992
ENSG00000184517	ZFP1	protein_coding	1.00813	0.0115275
ENSG00000047365	ARAP2	protein_coding	1.00792	0.00929758
ENSG00000130396	AFDN	protein_coding	1.00733	0.0108049
ENSG00000073756	PTGS2	protein_coding	1.00673	0.0125895
ENSG00000137501	SYTL2	protein_coding	1.00672	0.00986702
ENSG00000138755	CXCL9	protein_coding	1.00668	0.0157277
ENSG00000137198	GMPR	protein_coding	1.00644	0.00818831
ENSG00000198093	ZNF649	protein_coding	1.00622	0.0125119
ENSG00000132275	RRP8	protein_coding	1.005	0.00927032
ENSG00000282508	AL031777.2	protein_coding	1.00397	0.0388329
ENSG00000168427	KLHL30	protein_coding	1.00321	0.00803075
ENSG00000097096	SYDE2	protein_coding	1.00315	0.0116241
ENSG00000141298	SSH2	protein_coding	1.00278	0.0107264
ENSG00000168661	ZNF30	protein_coding	1.00224	0.0256209
ENSG00000198121	LPAR1	protein_coding	1.00048	0.0286202
ENSG00000167757	KLK11	protein_coding	-1.00011	0.0330327
ENSG00000126787	DLGAP5	protein_coding	-1.00016	0.0119529
ENSG00000214026	MRPL23	protein_coding	-1.00088	0.0139871
ENSG00000155957	TMBIM4	protein_coding	-1.00305	0.00859218
ENSG00000196743	GM2A	protein_coding	-1.00339	0.0087864
ENSG00000012048	BRCA1	protein_coding	-1.00532	0.00918944
ENSG00000196950	SLC39A10	protein_coding	-1.00674	0.00949332
ENSG00000268673	AC004597.1	lncRNA	-1.00761	0.00905925
ENSG00000101444	AHCY	protein_coding	-1.00807	0.012529
ENSG00000124102	PI3	protein_coding	-1.00985	0.0493315
ENSG00000133983	COX16	protein_coding	-1.01048	0.0254534
ENSG00000167183	PRR15L	protein_coding	-1.01061	0.00876494
ENSG00000131238	PPT1	protein_coding	-1.01065	0.00909287
ENSG00000163072	NOSTRIN	protein_coding	-1.01149	0.0165509
ENSG00000278878	AC005618.2	lncRNA	-1.01504	0.0115509
ENSG00000075142	SRI	protein_coding	-1.01536	0.0122603
ENSG00000169035	KLK7	protein_coding	-1.01658	0.00859218
ENSG00000134333	LDHA	protein_coding	-1.01887	0.0092217
ENSG00000213123	TCTEX1D2	protein_coding	-1.02033	0.0391459
ENSG00000123219	CENPK	protein_coding	-1.02123	0.00932532
ENSG00000188229	TUBB4B	protein_coding	-1.02312	0.0245616
ENSG00000168090	COPS6	protein_coding	-1.0258	0.00749904
ENSG00000176974	SHMT1	protein_coding	-1.02582	0.00905925
ENSG00000090266	NDUFB2	protein_coding	-1.02882	0.00804999
ENSG00000278023	AC015712.7	lncRNA	-1.02972	0.0237087
ENSG00000131747	TOP2A	protein_coding	-1.03236	0.00879392
ENSG00000149573	MPZL2	protein_coding	-1.03243	0.0109898
ENSG00000135069	PSAT1	protein_coding	-1.0336	0.00906409
ENSG00000085871	MGST2	protein_coding	-1.03433	0.0222626
ENSG00000104147	OIP5	protein_coding	-1.03704	0.042983
ENSG00000065057	NTHL1	protein_coding	-1.03725	0.0468469
ENSG00000008382	MPND	protein_coding	-1.03827	0.0302788
ENSG00000145335	SNCA	protein_coding	-1.04	0.00787663
ENSG00000168078	PBK	protein_coding	-1.04102	0.0092217
ENSG00000266680	AL135905.1	lncRNA	-1.04122	0.0111089
ENSG00000170439	METTL7B	protein_coding	-1.04193	0.00789654
ENSG00000064199	SPA17	protein_coding	-1.04209	0.0226732
ENSG00000175643	RMI2	protein_coding	-1.04226	0.00860995
ENSG00000103316	CRYM	protein_coding	-1.04344	0.00743177
ENSG00000139644	TMBIM6	protein_coding	-1.04554	0.00787663
ENSG00000170860	LSM3	protein_coding	-1.04604	0.00880033
ENSG00000001626	CFTR	protein_coding	-1.04652	0.00777996
ENSG00000242861	AL591895.1	lncRNA	-1.04697	0.0076964
ENSG00000162366	PDZK1IP1	protein_coding	-1.04892	0.0195588
ENSG00000170231	FABP6	protein_coding	-1.05144	0.0338821
ENSG00000102048	ASB9	protein_coding	-1.05155	0.00805652
ENSG00000119125	GDA	protein_coding	-1.05379	0.0124561
ENSG00000184076	UQCR10	protein_coding	-1.05532	0.0081779
ENSG00000143847	PPFIA4	protein_coding	-1.05584	0.0101327
ENSG00000260328	AC104024.2	lncRNA	-1.05755	0.0120734
ENSG00000254911	SCARNA9	lncRNA	-1.06047	0.0395993
ENSG00000275601	H2BC9	protein_coding	-1.06066	0.00715956
ENSG00000183978	COA3	protein_coding	-1.06263	0.00749904
ENSG00000154723	ATP5PF	protein_coding	-1.0665	0.00834745
ENSG00000155066	PROM2	protein_coding	-1.06992	0.0144602
ENSG00000105290	APLP1	protein_coding	-1.07001	0.012529
ENSG00000248663	LINC00992	lncRNA	-1.07061	0.0252514
ENSG00000125356	NDUFA1	protein_coding	-1.07099	0.0175276
ENSG00000143891	GALM	protein_coding	-1.07192	0.00749904
ENSG00000117862	TXNDC12	protein_coding	-1.07352	0.00748835
ENSG00000162433	AK4	protein_coding	-1.07445	0.0092217
ENSG00000137038	DMAC1	protein_coding	-1.0771	0.0110568
ENSG00000014641	MDH1	protein_coding	-1.07798	0.00818831
ENSG00000179218	CALR	protein_coding	-1.07901	0.00683104
ENSG00000267855	NDUFA7	protein_coding	-1.07999	0.0159285
ENSG00000235300	AC090627.1	lncRNA	-1.092	0.0307511
ENSG00000241468	ATP5MF	protein_coding	-1.0938	0.00959035
ENSG00000124107	SLPI	protein_coding	-1.09397	0.00882471
ENSG00000249746	AC099509.1	lncRNA	-1.09418	0.019521
ENSG00000145494	NDUFS6	protein_coding	-1.09421	0.00999068
ENSG00000198157	HMGN5	protein_coding	-1.09462	0.0116342
ENSG00000117632	STMN1	protein_coding	-1.09537	0.0109817
ENSG00000107742	SPOCK2	protein_coding	-1.09636	0.0138147
ENSG00000228716	DHFR	protein_coding	-1.09706	0.00860995
ENSG00000134184	GSTM1	protein_coding	-1.10115	0.0185651
ENSG00000275055	SYNRG	protein_coding	-1.10715	0.0352148
ENSG00000278456	H2AC17	protein_coding	-1.11009	0.0184209
ENSG00000100027	YPEL1	protein_coding	-1.11124	0.01102
ENSG00000136943	CTSV	protein_coding	-1.11358	0.00801296
ENSG00000178449	COX14	protein_coding	-1.11381	0.0189722
ENSG00000158186	MRAS	protein_coding	-1.11436	0.01695
ENSG00000285447	AL034430.1	protein_coding	-1.11445	0.00949953
ENSG00000007255	TRAPPC6A	protein_coding	-1.11467	0.0339548
ENSG00000253174	AC009630.2	lncRNA	-1.11563	0.0070174
ENSG00000273783	H2BC8	protein_coding	-1.1165	0.0358166
ENSG00000164611	PTTG1	protein_coding	-1.11898	0.00927387
ENSG00000196260	SFTA2	protein_coding	-1.1192	0.00883104
ENSG00000110917	MLEC	protein_coding	-1.11944	0.00787663
ENSG00000162639	HENMT1	protein_coding	-1.12031	0.00683104
ENSG00000165795	NDRG2	protein_coding	-1.12451	0.00818308
ENSG00000140835	CHST4	protein_coding	-1.12527	0.00697563
ENSG00000159199	ATP5MC1	protein_coding	-1.12534	0.00723421
ENSG00000143977	SNRPG	protein_coding	-1.13138	0.00876494
ENSG00000171401	KRT13	protein_coding	-1.13157	0.0101585
ENSG00000210135	MT-TN	Mt_tRNA	-1.13256	0.0092217
ENSG00000064787	BCAS1	protein_coding	-1.13553	0.00683104
ENSG00000198843	SELENOT	protein_coding	-1.13635	0.00822785
ENSG00000237289	CKMT1B	protein_coding	-1.13649	0.0124468
ENSG00000242515	UGT1A10	protein_coding	-1.13714	0.00834745
ENSG00000166598	HSP90B1	protein_coding	-1.13721	0.00791317
ENSG00000231389	HLA-DPA1	protein_coding	-1.13751	0.00668736
ENSG00000229833	PET100	protein_coding	-1.14013	0.0140805
ENSG00000131495	NDUFA2	protein_coding	-1.14123	0.0103748
ENSG00000101443	WFDC2	protein_coding	-1.14333	0.0128781
ENSG00000267308	LINC01764	lncRNA	-1.144	0.00756587
ENSG00000197563	PIGN	protein_coding	-1.14545	0.0070705
ENSG00000157870	PRXL2B	protein_coding	-1.15102	0.0200972
ENSG00000106992	AK1	protein_coding	-1.15281	0.0350595
ENSG00000196636	SDHAF3	protein_coding	-1.15309	0.00659897
ENSG00000126878	AIF1L	protein_coding	-1.1583	0.00843541
ENSG00000182718	ANXA2	protein_coding	-1.15867	0.00680419
ENSG00000196177	ACADSB	protein_coding	-1.15879	0.00974437
ENSG00000111669	TPI1	protein_coding	-1.16035	0.00719373
ENSG00000111348	ARHGDIB	protein_coding	-1.16038	0.00926982
ENSG00000104889	RNASEH2A	protein_coding	-1.16099	0.0199718
ENSG00000204385	SLC44A4	protein_coding	-1.16627	0.00860995
ENSG00000114638	UPK1B	protein_coding	-1.16704	0.00791317
ENSG00000089356	FXYD3	protein_coding	-1.16883	0.00683104
ENSG00000119705	SLIRP	protein_coding	-1.17135	0.0104972
ENSG00000275494	AC011330.2	lncRNA	-1.17933	0.00819086
ENSG00000111665	CDCA3	protein_coding	-1.18192	0.00659897
ENSG00000079689	SCGN	protein_coding	-1.182	0.00908888
ENSG00000247271	ZBED5-AS1	lncRNA	-1.18523	0.0116581
ENSG00000132561	MATN2	protein_coding	-1.18918	0.00875647
ENSG00000150756	ATPSCKMT	protein_coding	-1.19293	0.00980012
ENSG00000241399	CD302	protein_coding	-1.19934	0.00847697
ENSG00000206634	SNORA22	snoRNA	-1.20109	0.00883104
ENSG00000156973	PDE6D	protein_coding	-1.20169	0.00794146
ENSG00000088992	TESC	protein_coding	-1.20365	0.00997135
ENSG00000259357	AL590133.2	lncRNA	-1.20597	0.0293906
ENSG00000164096	C4orf3	protein_coding	-1.20799	0.00883104
ENSG00000005882	PDK2	protein_coding	-1.20877	0.0339118
ENSG00000261857	MIA	protein_coding	-1.22502	0.0343991
ENSG00000163993	S100P	protein_coding	-1.22753	0.0063123
ENSG00000074410	CA12	protein_coding	-1.22827	0.0070174
ENSG00000125999	BPIFB1	protein_coding	-1.22905	0.0197542
ENSG00000229155	LINC02038	lncRNA	-1.23013	0.0102127
ENSG00000267015	AC023090.1	lncRNA	-1.23101	0.0127008
ENSG00000150456	EEF1AKMT1	protein_coding	-1.23185	0.0163083
ENSG00000251152	AC025539.1	lncRNA	-1.23943	0.00761532
ENSG00000278765	H3C10	protein_coding	-1.24201	0.0311218
ENSG00000161939	RNASEK-C17orf49	protein_coding	-1.24212	0.0150418
ENSG00000233276	GPX1	polymorphic_pseudogene	-1.24605	0.0429835
ENSG00000114023	FAM162A	protein_coding	-1.24697	0.00800688
ENSG00000106538	RARRES2	protein_coding	-1.24727	0.043481
ENSG00000260015	AC010547.2	lncRNA	-1.24811	0.0356535
ENSG00000150593	PDCD4	protein_coding	-1.25739	0.00816235
ENSG00000203645	LINC00501	lncRNA	-1.26276	0.0185651
ENSG00000087338	GMCL1	protein_coding	-1.26291	0.00843604
ENSG00000146674	IGFBP3	protein_coding	-1.26525	0.00689816
ENSG00000079385	CEACAM1	protein_coding	-1.26949	0.0126585
ENSG00000214128	TMEM213	protein_coding	-1.27138	0.00964615
ENSG00000167165	UGT1A6	protein_coding	-1.27321	0.00818308
ENSG00000189377	CXCL17	protein_coding	-1.27339	0.0412048
ENSG00000272398	CD24	protein_coding	-1.27633	0.00834745
ENSG00000204019	CT83	protein_coding	-1.28074	0.0169332
ENSG00000021300	PLEKHB1	protein_coding	-1.28358	0.00727151
ENSG00000186710	CFAP73	protein_coding	-1.28776	0.0144531
ENSG00000176244	ACBD7	protein_coding	-1.28949	0.0091703
ENSG00000205795	CYS1	protein_coding	-1.29286	0.019521
ENSG00000118785	SPP1	protein_coding	-1.29645	0.0063123
ENSG00000256206	AC018523.2	protein_coding	-1.30004	0.00980012
ENSG00000114854	TNNC1	protein_coding	-1.3082	0.0165063
ENSG00000181617	FDCSP	protein_coding	-1.31525	0.00683104
ENSG00000148735	PLEKHS1	protein_coding	-1.31632	0.00580082
ENSG00000152256	PDK1	protein_coding	-1.31686	0.00827461
ENSG00000272087	AC080013.4	lncRNA	-1.32418	0.0211414
ENSG00000102144	PGK1	protein_coding	-1.33509	0.00634797
ENSG00000101842	VSIG1	protein_coding	-1.3353	0.0076553
ENSG00000083123	BCKDHB	protein_coding	-1.33767	0.0144531
ENSG00000102243	VGLL1	protein_coding	-1.34369	0.00634702
ENSG00000271778	AC080013.3	lncRNA	-1.34442	0.0349286
ENSG00000268104	SLC6A14	protein_coding	-1.35306	0.0114755
ENSG00000169562	GJB1	protein_coding	-1.35371	0.0096652
ENSG00000259583	AC015712.2	lncRNA	-1.3596	0.0147249
ENSG00000166803	PCLAF	protein_coding	-1.36256	0.0070174
ENSG00000070526	ST6GALNAC1	protein_coding	-1.36304	0.00572403
ENSG00000196975	ANXA4	protein_coding	-1.37556	0.00569009
ENSG00000113946	CLDN16	protein_coding	-1.39661	0.00967893
ENSG00000233610	LINC00462	lncRNA	-1.39781	0.00579728
ENSG00000261068	AL512274.1	lncRNA	-1.40044	0.0379132
ENSG00000198643	FAM3D	protein_coding	-1.40201	0.0063123
ENSG00000185432	METTL7A	protein_coding	-1.40244	0.0116609
ENSG00000168077	SCARA3	protein_coding	-1.41106	0.00795643
ENSG00000185499	MUC1	protein_coding	-1.41219	0.0127278
ENSG00000285508	AL358472.6	protein_coding	-1.41902	0.0219832
ENSG00000100665	SERPINA4	protein_coding	-1.41984	0.00579728
ENSG00000277639	AC026368.1	lncRNA	-1.42651	0.0109787
ENSG00000129538	RNASE1	protein_coding	-1.43352	0.0109269
ENSG00000273226	AP001033.4	lncRNA	-1.43524	0.013581
ENSG00000165140	FBP1	protein_coding	-1.43815	0.0169655
ENSG00000231418	AC005090.1	lncRNA	-1.44471	0.0128548
ENSG00000272440	AL136982.6	lncRNA	-1.45074	0.0215523
ENSG00000180861	LINC01559	lncRNA	-1.45406	0.00851562
ENSG00000168453	HR	protein_coding	-1.45544	0.0204755
ENSG00000139209	SLC38A4	protein_coding	-1.4587	0.0219241
ENSG00000104765	BNIP3L	protein_coding	-1.46208	0.00670012
ENSG00000171209	CSN3	protein_coding	-1.46786	0.00683104
ENSG00000152253	SPC25	protein_coding	-1.47005	0.00683104
ENSG00000100170	SLC5A1	protein_coding	-1.48194	0.00833815
ENSG00000140319	SRP14	protein_coding	-1.48474	0.00659496
ENSG00000005448	WDR54	protein_coding	-1.48747	0.0102137
ENSG00000205923	CEMP1	protein_coding	-1.4965	0.0063123
ENSG00000103355	PRSS33	protein_coding	-1.49671	0.0221665
ENSG00000153292	ADGRF1	protein_coding	-1.50922	0.00694229
ENSG00000264058	AC073508.2	protein_coding	-1.51244	0.0055032
ENSG00000150594	ADRA2A	protein_coding	-1.52401	0.00777996
ENSG00000196188	CTSE	protein_coding	-1.52526	0.00547724
ENSG00000157765	SLC34A2	protein_coding	-1.52595	0.00635435
ENSG00000104419	NDRG1	protein_coding	-1.52638	0.0120852
ENSG00000128266	GNAZ	protein_coding	-1.52736	0.00547724
ENSG00000178980	SELENOW	protein_coding	-1.54159	0.00518276
ENSG00000127324	TSPAN8	protein_coding	-1.54683	0.00580268
ENSG00000251259	AC004069.1	lncRNA	-1.54932	0.0363512
ENSG00000113249	HAVCR1	protein_coding	-1.55215	0.00683104
ENSG00000134827	TCN1	protein_coding	-1.57879	0.00518051
ENSG00000184254	ALDH1A3	protein_coding	-1.58244	0.00518276
ENSG00000231023	LINC00326	lncRNA	-1.58946	0.00876494
ENSG00000104368	PLAT	protein_coding	-1.59275	0.00795643
ENSG00000267030	AC011498.2	lncRNA	-1.61694	0.00581349
ENSG00000176171	BNIP3	protein_coding	-1.62501	0.0124719
ENSG00000284797	ZNF883	protein_coding	-1.6281	0.00880033
ENSG00000284057	AC092053.4	lncRNA	-1.62974	0.00749678
ENSG00000247095	MIR210HG	lncRNA	-1.63487	0.00777996
ENSG00000090382	LYZ	protein_coding	-1.63907	0.00552512
ENSG00000189129	PLAC9	protein_coding	-1.65296	0.00484396
ENSG00000277840	AC107308.1	lncRNA	-1.66256	0.0106465
ENSG00000211450	SELENOH	protein_coding	-1.67003	0.00876751
ENSG00000104537	ANXA13	protein_coding	-1.67598	0.0186041
ENSG00000134258	VTCN1	protein_coding	-1.68134	0.00876494
ENSG00000198502	HLA-DRB5	protein_coding	-1.69542	0.0162048
ENSG00000019582	CD74	protein_coding	-1.69652	0.00704294
ENSG00000109205	ODAM	protein_coding	-1.70371	0.00583936
ENSG00000169903	TM4SF4	protein_coding	-1.71098	0.00518051
ENSG00000257743	MGAM2	protein_coding	-1.7231	0.00581349
ENSG00000005187	ACSM3	protein_coding	-1.73112	0.0061505
ENSG00000244184	AC091153.3	lncRNA	-1.76371	0.00697782
ENSG00000204287	HLA-DRA	protein_coding	-1.76664	0.0045941
ENSG00000079257	LXN	protein_coding	-1.78134	0.0045941
ENSG00000159167	STC1	protein_coding	-1.7857	0.00625296
ENSG00000130234	ACE2	protein_coding	-1.79907	0.0063123
ENSG00000164825	DEFB1	protein_coding	-1.80607	0.00630958
ENSG00000227726	AP001271.1	lncRNA	-1.82103	0.00683104
ENSG00000241635	UGT1A1	protein_coding	-1.91536	0.00880033
ENSG00000162896	PIGR	protein_coding	-1.92366	0.0045941
ENSG00000102837	OLFM4	protein_coding	-2.00743	0.00600064
ENSG00000196126	HLA-DRB1	protein_coding	-2.027	0.00518051
ENSG00000180730	SHISA2	protein_coding	-2.03198	0.0051634
ENSG00000165376	CLDN2	protein_coding	-2.15688	0.00615567
ENSG00000135929	CYP27A1	protein_coding	-2.26913	0.0102025
ENSG00000138061	CYP1B1	protein_coding	-2.28919	0.00382465
ENSG00000197632	SERPINB2	protein_coding	-2.42308	0.00366388
ENSG00000257767	AC002996.1	protein_coding	-2.50856	0.011409
ENSG00000107159	CA9	protein_coding	-2.58625	0.0063123
ENSG00000118849	RARRES1	protein_coding	-2.66256	0.00433766
