# Supplementary material for: Computational and Transcriptome Analyses Revealed Preferential Induction of Chemotaxis and Lipid Synthesis by SARS-CoV-2
Source: Biology (Basel). 2020 Sep 1;9(9):260. doi: 10.3390/biology9090260 (PMC7564677; doi:10.3390/biology9090260)
Supplement: Supplementary file 1 [file biology-09-00260-s001.zip › Table S3.xlsx]

## Sheet: GE.Calu3-SARS-MERS_vs_Calu3-moc
Table S3. Differentially expressed genes in Calu-3 cells infected with SARS-MERS, 2.0 FC, p(corr) < 0.05.
GeneID (Regulation criterion: fold > 2.0 and adjp p-value < 0.05)	Gene name	Gene type	Calu3-SARS-MERS_vs_Calu3-mock-log_fold	Calu3-SARS-MERS_vs_Calu3-mock-p_value
ENSG00000173110	HSPA6	protein_coding	8.36399	0.00246375
ENSG00000202198	AL162581.1	misc_RNA	6.95488	0.00246375
ENSG00000207041	RNU6-3P	snRNA	5.80526	0.00246375
ENSG00000206625	RNU6-1	snRNA	5.48701	0.00534299
ENSG00000164949	GEM	protein_coding	5.48228	0.00246375
ENSG00000272055	RNU6-6P	snRNA	5.30761	0.00246375
ENSG00000268223	ARL14EPL	protein_coding	5.16218	0.00246375
ENSG00000118503	TNFAIP3	protein_coding	4.93806	0.00246375
ENSG00000248112	AC108174.1	lncRNA	4.9304	0.00326877
ENSG00000123689	G0S2	protein_coding	4.90603	0.00246375
ENSG00000207507	RNU6-9	snRNA	4.87085	0.00894143
ENSG00000119922	IFIT2	protein_coding	4.71484	0.00246375
ENSG00000206932	RNU6-4P	snRNA	4.62977	0.00246375
ENSG00000206965	RNU6-5P	snRNA	4.62105	0.026622
ENSG00000108342	CSF3	protein_coding	4.4657	0.00246375
ENSG00000207357	RNU6-2	snRNA	4.39148	0.0345395
ENSG00000095752	IL11	protein_coding	4.3481	0.00246375
ENSG00000179148	ALOXE3	protein_coding	4.32617	0.00246375
ENSG00000223403	MEG9	lncRNA	4.30387	0.00246375
ENSG00000140450	ARRDC4	protein_coding	4.23429	0.00246375
ENSG00000230825	AC005532.1	lncRNA	4.21332	0.00265646
ENSG00000122641	INHBA	protein_coding	4.20259	0.00246375
ENSG00000179046	TRIML2	protein_coding	4.19815	0.00246375
ENSG00000152137	HSPB8	protein_coding	4.17992	0.00246375
ENSG00000163661	PTX3	protein_coding	4.16135	0.00246375
ENSG00000114270	COL7A1	protein_coding	4.13887	0.00246375
ENSG00000258964	AL137129.1	lncRNA	4.09004	0.0105887
ENSG00000056558	TRAF1	protein_coding	4.08889	0.00250483
ENSG00000081041	CXCL2	protein_coding	4.08344	0.00246375
ENSG00000267405	AC005180.1	lncRNA	4.05405	0.00246375
ENSG00000120129	DUSP1	protein_coding	4.03358	0.00246375
ENSG00000240476	LINC00973	lncRNA	4.02523	0.00246375
ENSG00000146232	NFKBIE	protein_coding	4.01199	0.00246375
ENSG00000221676	RNU6ATAC	snRNA	4.00759	0.0136021
ENSG00000166592	RRAD	protein_coding	3.99752	0.00265646
ENSG00000175197	DDIT3	protein_coding	3.98144	0.00246375
ENSG00000172361	CFAP53	protein_coding	3.96977	0.00246375
ENSG00000182393	IFNL1	protein_coding	3.92529	0.00246375
ENSG00000106366	SERPINE1	protein_coding	3.91056	0.00261776
ENSG00000253616	AC107959.3	lncRNA	3.90411	0.00246375
ENSG00000100906	NFKBIA	protein_coding	3.90243	0.00246375
ENSG00000113369	ARRDC3	protein_coding	3.87404	0.00246375
ENSG00000167874	TMEM88	protein_coding	3.84197	0.00246375
ENSG00000126368	NR1D1	protein_coding	3.81911	0.00250483
ENSG00000049249	TNFRSF9	protein_coding	3.80599	0.00246375
ENSG00000184530	C6orf58	protein_coding	3.79807	0.00246375
ENSG00000265972	TXNIP	protein_coding	3.78037	0.00246375
ENSG00000260710	AC120498.4	lncRNA	3.77941	0.00433854
ENSG00000267505	AC005180.2	lncRNA	3.72962	0.00283839
ENSG00000258667	HIF1A-AS3	lncRNA	3.71555	0.00334745
ENSG00000253227	AC090192.2	lncRNA	3.69676	0.00265646
ENSG00000164400	CSF2	protein_coding	3.67481	0.00788603
ENSG00000163874	ZC3H12A	protein_coding	3.66896	0.00246375
ENSG00000273216	AC002059.1	lncRNA	3.65881	0.00261458
ENSG00000162772	ATF3	protein_coding	3.64256	0.00246375
ENSG00000234883	MIR155HG	lncRNA	3.62243	0.00282159
ENSG00000135114	OASL	protein_coding	3.61526	0.00246375
ENSG00000136244	IL6	protein_coding	3.54971	0.00246375
ENSG00000148926	ADM	protein_coding	3.54429	0.00258726
ENSG00000145040	UCN2	protein_coding	3.50897	0.00249566
ENSG00000155090	KLF10	protein_coding	3.50789	0.00246375
ENSG00000172602	RND1	protein_coding	3.49851	0.00246375
ENSG00000101665	SMAD7	protein_coding	3.49323	0.00246375
ENSG00000110848	CD69	protein_coding	3.46805	0.00246375
ENSG00000056291	NPFFR2	protein_coding	3.45436	0.00246375
ENSG00000283321	AC019117.4	protein_coding	3.45284	0.00458367
ENSG00000179388	EGR3	protein_coding	3.44257	0.00246375
ENSG00000164867	NOS3	protein_coding	3.43873	0.00265646
ENSG00000228470	AL929236.1	lncRNA	3.43564	0.00627389
ENSG00000234584	AC019186.1	lncRNA	3.41673	0.00466214
ENSG00000134321	RSAD2	protein_coding	3.40784	0.00280671
ENSG00000137449	CPEB2	protein_coding	3.40773	0.00246375
ENSG00000197406	DIO3	protein_coding	3.40714	0.00246375
ENSG00000100053	CRYBB3	protein_coding	3.40501	0.00319412
ENSG00000174718	RESF1	protein_coding	3.40335	0.00246375
ENSG00000131018	SYNE1	protein_coding	3.38537	0.00246375
ENSG00000136235	GPNMB	protein_coding	3.37401	0.00246375
ENSG00000087074	PPP1R15A	protein_coding	3.3738	0.00246375
ENSG00000236824	BCYRN1	scRNA	3.37102	0.00246375
ENSG00000271503	CCL5	protein_coding	3.36511	0.00258659
ENSG00000266997	AC090227.2	protein_coding	3.36056	0.00323571
ENSG00000286042	LCAL1	lncRNA	3.35311	0.00246375
ENSG00000143816	WNT9A	protein_coding	3.35045	0.00246375
ENSG00000235947	EGOT	lncRNA	3.34352	0.003839
ENSG00000272864	AC135803.1	lncRNA	3.33455	0.0109253
ENSG00000160712	IL6R	protein_coding	3.33157	0.00246375
ENSG00000278341	AC138028.6	lncRNA	3.29887	0.00280943
ENSG00000197061	H4C3	protein_coding	3.29385	0.00772728
ENSG00000110944	IL23A	protein_coding	3.28476	0.00289693
ENSG00000240457	RN7SL472P	misc_RNA	3.24807	0.0230925
ENSG00000151014	NOCT	protein_coding	3.23486	0.00246375
ENSG00000122877	EGR2	protein_coding	3.22708	0.00258659
ENSG00000180611	MB21D2	protein_coding	3.18868	0.00246375
ENSG00000256542	AC148477.2	lncRNA	3.18726	0.00246375
ENSG00000213928	IRF9	protein_coding	3.18464	0.00364205
ENSG00000256128	LINC00944	lncRNA	3.18141	0.00246375
ENSG00000132002	DNAJB1	protein_coding	3.18115	0.00246375
ENSG00000012124	CD22	protein_coding	3.17483	0.00246375
ENSG00000266401	AP002478.1	lncRNA	3.14756	0.00291206
ENSG00000285565	AL671762.1	lncRNA	3.13683	0.0140164
ENSG00000171855	IFNB1	protein_coding	3.13428	0.00386044
ENSG00000198797	BRINP2	protein_coding	3.13306	0.00246375
ENSG00000263680	AC007639.1	lncRNA	3.12849	0.0108229
ENSG00000163545	NUAK2	protein_coding	3.11461	0.00250483
ENSG00000177606	JUN	protein_coding	3.10865	0.00246375
ENSG00000136826	KLF4	protein_coding	3.07276	0.00246375
ENSG00000130766	SESN2	protein_coding	3.06243	0.00246375
ENSG00000088448	ANKRD10	protein_coding	3.05771	0.00246375
ENSG00000100276	RASL10A	protein_coding	3.05137	0.00246375
ENSG00000187775	DNAH17	protein_coding	3.05085	0.00246375
ENSG00000112773	TENT5A	protein_coding	3.0495	0.00246375
ENSG00000146592	CREB5	protein_coding	3.04335	0.00246375
ENSG00000165030	NFIL3	protein_coding	3.03086	0.00280671
ENSG00000143067	ZNF697	protein_coding	3.03057	0.00246375
ENSG00000125740	FOSB	protein_coding	3.02742	0.00246375
ENSG00000168386	FILIP1L	protein_coding	3.019	0.00246375
ENSG00000286948	AP000867.5	lncRNA	3.01728	0.0227463
ENSG00000157601	MX1	protein_coding	3.00531	0.0026531
ENSG00000235529	AGAP1-IT1	lncRNA	2.99416	0.0211516
ENSG00000273450	AL139124.1	lncRNA	2.98942	0.00620891
ENSG00000282988	AL031777.2	protein_coding	2.9765	0.00246375
ENSG00000125848	FLRT3	protein_coding	2.97467	0.00246375
ENSG00000147174	GCNA	protein_coding	2.9739	0.00246375
ENSG00000196639	HRH1	protein_coding	2.97001	0.00246375
ENSG00000124575	H1-3	protein_coding	2.96526	0.0026989
ENSG00000125945	ZNF436	protein_coding	2.95387	0.00246375
ENSG00000277310	AC090246.1	lncRNA	2.95132	0.00302749
ENSG00000179094	PER1	protein_coding	2.9477	0.0031956
ENSG00000115008	IL1A	protein_coding	2.94447	0.00246375
ENSG00000163263	C1orf189	protein_coding	2.94048	0.00246375
ENSG00000023445	BIRC3	protein_coding	2.93621	0.00246375
ENSG00000245025	AC107959.1	lncRNA	2.93407	0.00279958
ENSG00000137502	RAB30	protein_coding	2.93032	0.00246375
ENSG00000172006	ZNF554	protein_coding	2.92529	0.00246375
ENSG00000184371	CSF1	protein_coding	2.90762	0.00250483
ENSG00000169429	CXCL8	protein_coding	2.89935	0.00246375
ENSG00000137959	IFI44L	protein_coding	2.89915	0.00290424
ENSG00000207005	RNU1-2	snRNA	2.89603	0.0469843
ENSG00000119917	IFIT3	protein_coding	2.8868	0.0031048
ENSG00000131480	AOC2	protein_coding	2.87781	0.0028945
ENSG00000240219	AL512306.2	lncRNA	2.87517	0.00282159
ENSG00000175556	LONRF3	protein_coding	2.87033	0.00246375
ENSG00000176597	B3GNT5	protein_coding	2.8672	0.00246375
ENSG00000168298	H1-4	protein_coding	2.86452	0.0111164
ENSG00000197608	ZNF841	protein_coding	2.86391	0.00246375
ENSG00000120833	SOCS2	protein_coding	2.86251	0.00250483
ENSG00000143507	DUSP10	protein_coding	2.86133	0.00246375
ENSG00000132510	KDM6B	protein_coding	2.85104	0.00246375
ENSG00000163121	NEURL3	protein_coding	2.84876	0.00246375
ENSG00000169248	CXCL11	protein_coding	2.83885	0.00562906
ENSG00000131471	AOC3	protein_coding	2.83597	0.00250483
ENSG00000180914	OXTR	protein_coding	2.83245	0.00246375
ENSG00000184545	DUSP8	protein_coding	2.82541	0.0026531
ENSG00000118985	ELL2	protein_coding	2.82028	0.00246375
ENSG00000267462	AC090377.1	lncRNA	2.81317	0.0105317
ENSG00000188994	ZNF292	protein_coding	2.81208	0.00246375
ENSG00000255201	AC087623.1	lncRNA	2.80968	0.00298722
ENSG00000104313	EYA1	protein_coding	2.80854	0.00268787
ENSG00000005108	THSD7A	protein_coding	2.80746	0.00246375
ENSG00000283000	LINC02635	lncRNA	2.80444	0.0034315
ENSG00000141682	PMAIP1	protein_coding	2.79618	0.00247824
ENSG00000263235	AC006111.2	lncRNA	2.79546	0.00263523
ENSG00000095951	HIVEP1	protein_coding	2.78244	0.00246375
ENSG00000166900	STX3	protein_coding	2.77989	0.00246375
ENSG00000196428	TSC22D2	protein_coding	2.77942	0.00246375
ENSG00000105499	PLA2G4C	protein_coding	2.77871	0.00246375
ENSG00000243426	RN7SL454P	misc_RNA	2.77754	0.00341065
ENSG00000171564	FGB	protein_coding	2.77077	0.00329277
ENSG00000198932	GPRASP1	protein_coding	2.76514	0.00246375
ENSG00000185745	IFIT1	protein_coding	2.76408	0.00319452
ENSG00000273802	H2BC8	protein_coding	2.76334	0.00246375
ENSG00000162616	DNAJB4	protein_coding	2.76294	0.00246375
ENSG00000087494	PTHLH	protein_coding	2.75636	0.00246375
ENSG00000150630	VEGFC	protein_coding	2.75563	0.00246375
ENSG00000137628	DDX60	protein_coding	2.75373	0.00246375
ENSG00000026751	SLAMF7	protein_coding	2.75239	0.00246375
ENSG00000010818	HIVEP2	protein_coding	2.74526	0.00246375
ENSG00000246130	AC107959.2	lncRNA	2.74503	0.00246375
ENSG00000226798	AL138749.1	lncRNA	2.73641	0.00571405
ENSG00000143110	C1orf162	protein_coding	2.73294	0.0028945
ENSG00000144452	ABCA12	protein_coding	2.72523	0.00265646
ENSG00000108515	ENO3	protein_coding	2.7206	0.00280943
ENSG00000276966	H4C5	protein_coding	2.71868	0.00344975
ENSG00000249885	ARHGEF38-IT1	lncRNA	2.71272	0.0036387
ENSG00000144655	CSRNP1	protein_coding	2.7097	0.00246375
ENSG00000141644	MBD1	protein_coding	2.70603	0.00246375
ENSG00000104856	RELB	protein_coding	2.70208	0.00246375
ENSG00000115267	IFIH1	protein_coding	2.69595	0.00260995
ENSG00000148339	SLC25A25	protein_coding	2.68965	0.00246375
ENSG00000120738	EGR1	protein_coding	2.68712	0.00246375
ENSG00000100055	CYTH4	protein_coding	2.68709	0.00250483
ENSG00000119698	PPP4R4	protein_coding	2.68147	0.00246375
ENSG00000265799	AC090844.3	lncRNA	2.66406	0.00300276
ENSG00000138685	FGF2	protein_coding	2.66194	0.00246375
ENSG00000181016	LSMEM1	protein_coding	2.65674	0.00246375
ENSG00000138829	FBN2	protein_coding	2.65315	0.00246375
ENSG00000138678	GPAT3	protein_coding	2.65177	0.00246375
ENSG00000107485	GATA3	protein_coding	2.65014	0.00412659
ENSG00000166833	NAV2	protein_coding	2.64899	0.00247824
ENSG00000249884	RNF103-CHMP3	protein_coding	2.64581	0.00893414
ENSG00000276136	AC016957.2	lncRNA	2.63959	0.0264306
ENSG00000111266	DUSP16	protein_coding	2.63537	0.00246375
ENSG00000140403	DNAJA4	protein_coding	2.63237	0.00279958
ENSG00000187608	ISG15	protein_coding	2.6305	0.00292347
ENSG00000124762	CDKN1A	protein_coding	2.62862	0.00250483
ENSG00000169245	CXCL10	protein_coding	2.62364	0.0040785
ENSG00000286305	AC004893.2	lncRNA	2.61412	0.00246375
ENSG00000104497	SNX16	protein_coding	2.6105	0.00282159
ENSG00000277739	FP671120.4	rRNA	2.60434	0.0225332
ENSG00000188015	S100A3	protein_coding	2.60429	0.0129968
ENSG00000178789	CD300LB	protein_coding	2.60391	0.00314224
ENSG00000173575	CHD2	protein_coding	2.60388	0.00246375
ENSG00000179361	ARID3B	protein_coding	2.603	0.00246375
ENSG00000278771	RN7SL3	misc_RNA	2.59736	0.0472966
ENSG00000139926	FRMD6	protein_coding	2.59253	0.00246375
ENSG00000287906	AC127526.5	lncRNA	2.59223	0.00385363
ENSG00000229372	SZT2-AS1	lncRNA	2.58754	0.0371302
ENSG00000170122	FOXD4	protein_coding	2.58692	0.0036005
ENSG00000256087	ZNF432	protein_coding	2.5839	0.00265646
ENSG00000128253	RFPL2	protein_coding	2.58205	0.00327621
ENSG00000013441	CLK1	protein_coding	2.56497	0.00246375
ENSG00000155918	RAET1L	protein_coding	2.56294	0.0156066
ENSG00000151929	BAG3	protein_coding	2.56206	0.00246375
ENSG00000189410	SH2D5	protein_coding	2.56073	0.00302605
ENSG00000143669	LYST	protein_coding	2.56	0.00246375
ENSG00000287036	AC018802.1	lncRNA	2.5545	0.0031681
ENSG00000272732	AC004982.1	lncRNA	2.5542	0.00768438
ENSG00000067798	NAV3	protein_coding	2.5528	0.00265646
ENSG00000148677	ANKRD1	protein_coding	2.55244	0.0031956
ENSG00000175003	SLC22A1	protein_coding	2.55198	0.0118197
ENSG00000198718	TOGARAM1	protein_coding	2.5454	0.00246375
ENSG00000171988	JMJD1C	protein_coding	2.54282	0.00246375
ENSG00000059728	MXD1	protein_coding	2.54083	0.00246375
ENSG00000169896	ITGAM	protein_coding	2.5376	0.00250483
ENSG00000197279	ZNF165	protein_coding	2.52974	0.0026531
ENSG00000206820	RNU1-138P	snRNA	2.52833	0.00781718
ENSG00000125347	IRF1	protein_coding	2.52805	0.00246375
ENSG00000214922	HLA-F-AS1	lncRNA	2.52653	0.00246375
ENSG00000161405	IKZF3	protein_coding	2.52569	0.00246375
ENSG00000161638	ITGA5	protein_coding	2.52074	0.00250483
ENSG00000138646	HERC5	protein_coding	2.51285	0.00265646
ENSG00000232810	TNF	protein_coding	2.50516	0.00360535
ENSG00000287001	AC010624.5	lncRNA	2.50337	0.0032014
ENSG00000128016	ZFP36	protein_coding	2.49936	0.00246375
ENSG00000137965	IFI44	protein_coding	2.49734	0.00265646
ENSG00000188848	BEND4	protein_coding	2.49613	0.00558683
ENSG00000153531	ADPRHL1	protein_coding	2.49374	0.00265646
ENSG00000168916	ZNF608	protein_coding	2.49373	0.00246375
ENSG00000169228	RAB24	protein_coding	2.4857	0.00246375
ENSG00000165029	ABCA1	protein_coding	2.48358	0.00246375
ENSG00000105371	ICAM4	protein_coding	2.48186	0.00546357
ENSG00000126822	PLEKHG3	protein_coding	2.4712	0.00246375
ENSG00000278815	AC005219.1	misc_RNA	2.46171	0.0219025
ENSG00000213030	CGB8	protein_coding	2.46064	0.00662578
ENSG00000230001	AL359095.1	lncRNA	2.45866	0.0335516
ENSG00000110876	SELPLG	protein_coding	2.45632	0.0031956
ENSG00000066697	MSANTD3	protein_coding	2.45597	0.00246375
ENSG00000233930	KRTAP5-AS1	lncRNA	2.45376	0.00246375
ENSG00000277959	AL162274.2	lncRNA	2.45343	0.0291944
ENSG00000278000	AC139100.2	lncRNA	2.45183	0.00246375
ENSG00000274750	H3C6	protein_coding	2.44964	0.00250483
ENSG00000226312	CFLAR-AS1	lncRNA	2.44758	0.00246375
ENSG00000233799	AC139887.1	lncRNA	2.44479	0.00246375
ENSG00000254166	CASC19	lncRNA	2.4386	0.00246375
ENSG00000233030	AC243772.2	lncRNA	2.43747	0.00246375
ENSG00000048052	HDAC9	protein_coding	2.43495	0.00246375
ENSG00000143514	TP53BP2	protein_coding	2.4326	0.00246375
ENSG00000275092	AL031710.2	lncRNA	2.43072	0.00301555
ENSG00000176170	SPHK1	protein_coding	2.42789	0.00246375
ENSG00000188042	ARL4C	protein_coding	2.41141	0.00246375
ENSG00000170608	FOXA3	protein_coding	2.40613	0.00249247
ENSG00000158125	XDH	protein_coding	2.40428	0.00246375
ENSG00000236345	SCAT8	lncRNA	2.40405	0.0198072
ENSG00000172071	EIF2AK3	protein_coding	2.40282	0.00246375
ENSG00000235927	NEXN-AS1	lncRNA	2.40153	0.00258726
ENSG00000140297	GCNT3	protein_coding	2.40059	0.00246375
ENSG00000284776	AL121900.1	protein_coding	2.39282	0.0239605
ENSG00000162783	IER5	protein_coding	2.39	0.00246375
ENSG00000226453	LINC02542	lncRNA	2.38289	0.00268475
ENSG00000196378	ZNF34	protein_coding	2.38285	0.00268475
ENSG00000261342	AC006538.1	lncRNA	2.37478	0.00737434
ENSG00000270276	H4C15	protein_coding	2.37474	0.0250765
ENSG00000111335	OAS2	protein_coding	2.37227	0.00425618
ENSG00000272734	ADIRF-AS1	lncRNA	2.37119	0.00259906
ENSG00000177675	CD163L1	protein_coding	2.36602	0.00319412
ENSG00000206588	RNU1-28P	snRNA	2.35997	0.04492
ENSG00000125845	BMP2	protein_coding	2.35949	0.00246375
ENSG00000148516	ZEB1	protein_coding	2.35741	0.00250483
ENSG00000257264	AC136443.3	lncRNA	2.35581	0.00319412
ENSG00000115998	C2orf42	protein_coding	2.35559	0.00268595
ENSG00000274204	AL138689.1	lncRNA	2.35321	0.0216978
ENSG00000270607	AC009549.1	lncRNA	2.35224	0.00246375
ENSG00000101096	NFATC2	protein_coding	2.35059	0.00246375
ENSG00000181004	BBS12	protein_coding	2.34568	0.00526718
ENSG00000183696	UPP1	protein_coding	2.34492	0.00250483
ENSG00000132801	ZSWIM3	protein_coding	2.34477	0.00246375
ENSG00000111727	HCFC2	protein_coding	2.34409	0.00280976
ENSG00000154781	CCDC174	protein_coding	2.33359	0.00246375
ENSG00000188215	DCUN1D3	protein_coding	2.33324	0.00250483
ENSG00000173530	TNFRSF10D	protein_coding	2.33249	0.00250483
ENSG00000164411	GJB7	protein_coding	2.33023	0.00246375
ENSG00000253270	AC090541.1	lncRNA	2.3291	0.028411
ENSG00000154914	USP43	protein_coding	2.32893	0.00415502
ENSG00000170345	FOS	protein_coding	2.32873	0.00250483
ENSG00000163806	SPDYA	protein_coding	2.32227	0.00506344
ENSG00000257135	ODC1-DT	lncRNA	2.32222	0.00357077
ENSG00000286048	AC008966.3	lncRNA	2.31668	0.00469254
ENSG00000170961	HAS2	protein_coding	2.31316	0.00246375
ENSG00000224063	AC007319.1	lncRNA	2.31242	0.00250483
ENSG00000183486	MX2	protein_coding	2.30638	0.00265646
ENSG00000203814	H2BC18	protein_coding	2.30625	0.00250483
ENSG00000169155	ZBTB43	protein_coding	2.30564	0.00246375
ENSG00000197959	DNM3	protein_coding	2.30232	0.00246375
ENSG00000108733	PEX12	protein_coding	2.29916	0.00322715
ENSG00000162407	PLPP3	protein_coding	2.29843	0.00282159
ENSG00000260276	AC022167.2	lncRNA	2.29808	0.0105191
ENSG00000077150	NFKB2	protein_coding	2.29717	0.00246375
ENSG00000281383	FP671120.8	lncRNA	2.29711	0.0123598
ENSG00000287097	AL590550.1	lncRNA	2.29199	0.00284509
ENSG00000183621	ZNF438	protein_coding	2.29084	0.00282159
ENSG00000277999	AC009093.6	lncRNA	2.28995	0.00279958
ENSG00000178229	ZNF543	protein_coding	2.28252	0.00474567
ENSG00000230526	AC073370.1	lncRNA	2.27995	0.0115032
ENSG00000278233	RNA5-8SN2	rRNA	2.27953	0.00996316
ENSG00000236699	ARHGEF38	protein_coding	2.27874	0.00246375
ENSG00000146426	TIAM2	protein_coding	2.27674	0.00246375
ENSG00000105939	ZC3HAV1	protein_coding	2.27416	0.00250483
ENSG00000275215	RNA5-8SN3	rRNA	2.27324	0.00622608
ENSG00000168564	CDKN2AIP	protein_coding	2.27095	0.00246375
ENSG00000134107	BHLHE40	protein_coding	2.26725	0.00246375
ENSG00000224239	AC090044.1	lncRNA	2.25985	0.00369357
ENSG00000110851	PRDM4	protein_coding	2.25807	0.00246375
ENSG00000215529	EFCAB8	protein_coding	2.25671	0.00592751
ENSG00000203446	AC004988.1	lncRNA	2.25653	0.00308212
ENSG00000200972	RNU5A-8P	snRNA	2.25495	0.0293626
ENSG00000286696	AC090826.3	lncRNA	2.25421	0.0073498
ENSG00000180535	BHLHA15	protein_coding	2.25419	0.0127602
ENSG00000065491	TBC1D22B	protein_coding	2.25123	0.00246375
ENSG00000122644	ARL4A	protein_coding	2.24555	0.00250483
ENSG00000115009	CCL20	protein_coding	2.24537	0.00246375
ENSG00000235385	LINC02154	lncRNA	2.24369	0.00551288
ENSG00000112182	BACH2	protein_coding	2.23687	0.00246375
ENSG00000008517	IL32	protein_coding	2.23353	0.00246375
ENSG00000288096	AC109322.2	lncRNA	2.23032	0.00364595
ENSG00000277463	AC080038.3	lncRNA	2.22994	0.00505771
ENSG00000079263	SP140	protein_coding	2.22879	0.0026531
ENSG00000140459	CYP11A1	protein_coding	2.22852	0.00367021
ENSG00000148143	ZNF462	protein_coding	2.22669	0.00246375
ENSG00000152377	SPOCK1	protein_coding	2.22617	0.00246375
ENSG00000165494	PCF11	protein_coding	2.22512	0.00246375
ENSG00000083799	CYLD	protein_coding	2.22485	0.00246375
ENSG00000153253	SCN3A	protein_coding	2.22238	0.00247824
ENSG00000085465	OVGP1	protein_coding	2.22149	0.00250483
ENSG00000093100	AC016026.1	lncRNA	2.21937	0.00908467
ENSG00000075391	RASAL2	protein_coding	2.21721	0.00246375
ENSG00000178750	STX19	protein_coding	2.21633	0.00260995
ENSG00000156510	HKDC1	protein_coding	2.215	0.00246375
ENSG00000143322	ABL2	protein_coding	2.21032	0.00246375
ENSG00000228742	LINC02577	lncRNA	2.21005	0.00246375
ENSG00000116717	GADD45A	protein_coding	2.20925	0.00250483
ENSG00000159579	RSPRY1	protein_coding	2.20835	0.00246375
ENSG00000275894	AL021578.1	lncRNA	2.2006	0.00576928
ENSG00000128590	DNAJB9	protein_coding	2.20034	0.00246375
ENSG00000254656	RTL1	protein_coding	2.19715	0.0026531
ENSG00000136114	THSD1	protein_coding	2.19706	0.0052948
ENSG00000258597	SERPINA2	polymorphic_pseudogene	2.19602	0.00267268
ENSG00000278189	RNA5-8SN1	rRNA	2.19371	0.0139172
ENSG00000253406	AC012613.2	lncRNA	2.1912	0.0134107
ENSG00000095015	MAP3K1	protein_coding	2.19088	0.00246375
ENSG00000172738	TMEM217	protein_coding	2.18948	0.0105
ENSG00000132952	USPL1	protein_coding	2.18856	0.00250483
ENSG00000274641	H2BC17	protein_coding	2.18682	0.00427792
ENSG00000087085	ACHE	protein_coding	2.18632	0.00372968
ENSG00000104221	BRF2	protein_coding	2.18587	0.00253094
ENSG00000131773	KHDRBS3	protein_coding	2.18155	0.00246375
ENSG00000133884	DPF2	protein_coding	2.17815	0.00246375
ENSG00000133083	DCLK1	protein_coding	2.176	0.00246375
ENSG00000277011	AC148477.4	lncRNA	2.17378	0.00250483
ENSG00000203852	H3C15	protein_coding	2.17325	0.00497209
ENSG00000172818	OVOL1	protein_coding	2.17111	0.0028945
ENSG00000258498	DIO3OS	lncRNA	2.17078	0.0034315
ENSG00000149289	ZC3H12C	protein_coding	2.1707	0.00246375
ENSG00000189238	LINC00943	lncRNA	2.17022	0.0028945
ENSG00000261468	AC096921.2	lncRNA	2.17012	0.00319452
ENSG00000204611	ZNF616	protein_coding	2.16997	0.00399988
ENSG00000277224	H2BC7	protein_coding	2.1686	0.0308357
ENSG00000258717	AL132711.1	lncRNA	2.16857	0.043217
ENSG00000171223	JUNB	protein_coding	2.1679	0.00409056
ENSG00000204859	ZBTB48	protein_coding	2.16551	0.00246375
ENSG00000234199	LINC01191	lncRNA	2.16426	0.00246375
ENSG00000159885	ZNF222	protein_coding	2.16171	0.00265839
ENSG00000204388	HSPA1B	protein_coding	2.1599	0.00246375
ENSG00000186105	LRRC70	protein_coding	2.15927	0.00335352
ENSG00000287682	AC020651.2	lncRNA	2.15274	0.00264992
ENSG00000124216	SNAI1	protein_coding	2.144	0.00364825
ENSG00000238042	LINC02257	lncRNA	2.14337	0.00282159
ENSG00000086544	ITPKC	protein_coding	2.13817	0.00246375
ENSG00000263574	AC125421.1	lncRNA	2.13628	0.0289194
ENSG00000073712	FERMT2	protein_coding	2.13359	0.00246375
ENSG00000268941	LINC01711	lncRNA	2.13112	0.01327
ENSG00000248323	LUCAT1	lncRNA	2.13062	0.00292021
ENSG00000160570	DEDD2	protein_coding	2.12889	0.00246375
ENSG00000113070	HBEGF	protein_coding	2.12774	0.00246375
ENSG00000120217	CD274	protein_coding	2.12317	0.00250483
ENSG00000126562	WNK4	protein_coding	2.12315	0.00246375
ENSG00000131115	ZNF227	protein_coding	2.12261	0.00246375
ENSG00000074590	NUAK1	protein_coding	2.12255	0.00268193
ENSG00000123636	BAZ2B	protein_coding	2.1195	0.00246375
ENSG00000250829	AC108865.1	lncRNA	2.11708	0.00268595
ENSG00000147883	CDKN2B	protein_coding	2.11443	0.00246375
ENSG00000197024	ZNF398	protein_coding	2.11339	0.00246375
ENSG00000008516	MMP25	protein_coding	2.11185	0.00438647
ENSG00000055483	USP36	protein_coding	2.10683	0.00246375
ENSG00000198742	SMURF1	protein_coding	2.10464	0.00246375
ENSG00000166016	ABTB2	protein_coding	2.1044	0.00250483
ENSG00000260772	AC012321.1	lncRNA	2.10128	0.0291984
ENSG00000105327	BBC3	protein_coding	2.1009	0.00265646
ENSG00000069399	BCL3	protein_coding	2.0994	0.00265646
ENSG00000283515	AC020915.5	protein_coding	2.09758	0.00246375
ENSG00000121274	TENT4B	protein_coding	2.0958	0.00265646
ENSG00000145390	USP53	protein_coding	2.09463	0.00246375
ENSG00000268738	HSFX2	protein_coding	2.09359	0.00344748
ENSG00000241772	AC092620.1	lncRNA	2.08901	0.0271805
ENSG00000136881	BAAT	protein_coding	2.0885	0.00272673
ENSG00000181026	AEN	protein_coding	2.08538	0.00246375
ENSG00000132950	ZMYM5	protein_coding	2.08363	0.00246375
ENSG00000187922	LCN10	protein_coding	2.08281	0.00286535
ENSG00000118518	RNF146	protein_coding	2.08165	0.00253094
ENSG00000157557	ETS2	protein_coding	2.08043	0.00250483
ENSG00000164236	ANKRD33B	protein_coding	2.07899	0.00246375
ENSG00000153561	RMND5A	protein_coding	2.07861	0.00246375
ENSG00000067082	KLF6	protein_coding	2.07618	0.00246375
ENSG00000151332	MBIP	protein_coding	2.07508	0.00258726
ENSG00000185650	ZFP36L1	protein_coding	2.07466	0.00246375
ENSG00000183054	RGPD6	protein_coding	2.07455	0.00736156
ENSG00000138623	SEMA7A	protein_coding	2.07453	0.00246375
ENSG00000130803	ZNF317	protein_coding	2.07425	0.00246375
ENSG00000111181	SLC6A12	protein_coding	2.07267	0.00253094
ENSG00000176809	LRRC37A3	protein_coding	2.06902	0.0026531
ENSG00000287865	AC099552.5	lncRNA	2.06867	0.00302096
ENSG00000136152	COG3	protein_coding	2.06827	0.00246375
ENSG00000260953	AC009093.4	lncRNA	2.06691	0.00265646
ENSG00000251201	TMED7-TICAM2	protein_coding	2.06684	0.00309637
ENSG00000257453	AC011611.3	lncRNA	2.06681	0.0288987
ENSG00000121417	ZNF211	protein_coding	2.06589	0.0026531
ENSG00000114541	FRMD4B	protein_coding	2.06574	0.00246375
ENSG00000121853	GHSR	protein_coding	2.06513	0.0204229
ENSG00000134326	CMPK2	protein_coding	2.06511	0.0058869
ENSG00000198576	ARC	protein_coding	2.06225	0.00265839
ENSG00000108771	DHX58	protein_coding	2.06184	0.00246375
ENSG00000169981	ZNF35	protein_coding	2.0607	0.00280671
ENSG00000188522	FAM83G	protein_coding	2.06062	0.00261186
ENSG00000012983	MAP4K5	protein_coding	2.05988	0.00250483
ENSG00000158406	H4C8	protein_coding	2.05976	0.00435599
ENSG00000130589	HELZ2	protein_coding	2.05949	0.00265646
ENSG00000068976	PYGM	protein_coding	2.05742	0.0029455
ENSG00000140093	SERPINA10	protein_coding	2.05721	0.00362168
ENSG00000267607	AC011511.5	lncRNA	2.0571	0.00265646
ENSG00000053438	NNAT	protein_coding	2.05253	0.0214699
ENSG00000134954	ETS1	protein_coding	2.05067	0.00246375
ENSG00000138134	STAMBPL1	protein_coding	2.04982	0.00344349
ENSG00000173334	TRIB1	protein_coding	2.0481	0.00246375
ENSG00000245522	LINC02709	lncRNA	2.04683	0.00618015
ENSG00000275981	AC018816.2	misc_RNA	2.04619	0.00602029
ENSG00000260941	LINC00622	lncRNA	2.0455	0.016966
ENSG00000186300	ZNF555	protein_coding	2.04527	0.00777141
ENSG00000198160	MIER1	protein_coding	2.04502	0.00246375
ENSG00000211455	STK38L	protein_coding	2.04422	0.00247824
ENSG00000145780	FEM1C	protein_coding	2.04396	0.00246375
ENSG00000272914	AL359532.1	lncRNA	2.04342	0.0121222
ENSG00000169242	EFNA1	protein_coding	2.04197	0.00246375
ENSG00000227507	LTB	protein_coding	2.0414	0.00893414
ENSG00000137094	DNAJB5	protein_coding	2.04102	0.0026989
ENSG00000142528	ZNF473	protein_coding	2.04092	0.00250483
ENSG00000272218	AC108865.2	lncRNA	2.04027	0.0335676
ENSG00000286663	AL513524.1	lncRNA	2.04019	0.0213073
ENSG00000162924	REL	protein_coding	2.03865	0.00268475
ENSG00000172426	RSPH9	protein_coding	2.03693	0.00791723
ENSG00000010379	SLC6A13	protein_coding	2.03515	0.005427
ENSG00000241322	CDRT1	protein_coding	2.0349	0.00282159
ENSG00000111331	OAS3	protein_coding	2.03454	0.00279958
ENSG00000019549	SNAI2	protein_coding	2.03058	0.00250483
ENSG00000120889	TNFRSF10B	protein_coding	2.02727	0.00246375
ENSG00000150551	LYPD1	protein_coding	2.02471	0.00246375
ENSG00000144366	GULP1	protein_coding	2.02414	0.00246375
ENSG00000204610	TRIM15	protein_coding	2.02388	0.00265646
ENSG00000211459	MT-RNR1	Mt_rRNA	2.02221	0.00246375
ENSG00000172183	ISG20	protein_coding	2.02163	0.00246375
ENSG00000225611	LINC02158	lncRNA	2.01888	0.00874516
ENSG00000124201	ZNFX1	protein_coding	2.01761	0.00246375
ENSG00000107290	SETX	protein_coding	2.01756	0.00246375
ENSG00000182578	CSF1R	protein_coding	2.01536	0.00531223
ENSG00000163659	TIPARP	protein_coding	2.01376	0.00246375
ENSG00000162614	NEXN	protein_coding	2.01179	0.0026531
ENSG00000113240	CLK4	protein_coding	2.01159	0.00246375
ENSG00000125266	EFNB2	protein_coding	2.00912	0.00265646
ENSG00000223387	LINC02068	lncRNA	2.00709	0.00779865
ENSG00000281991	TMEM265	protein_coding	2.00388	0.00287088
ENSG00000196358	NTNG2	protein_coding	2.00365	0.00280671
ENSG00000100625	SIX4	protein_coding	2.00066	0.00246375
ENSG00000285668	AC126544.2	lncRNA	2.00047	0.00948448
ENSG00000112149	CD83	protein_coding	1.99752	0.00265646
ENSG00000257097	CLIP1-AS1	lncRNA	1.99567	0.00565381
ENSG00000120616	EPC1	protein_coding	1.99271	0.00246375
ENSG00000144130	NT5DC4	protein_coding	1.99158	0.00300276
ENSG00000102804	TSC22D1	protein_coding	1.99049	0.00246375
ENSG00000198355	PIM3	protein_coding	1.98963	0.00250483
ENSG00000207113	RNU6-16P	snRNA	1.98914	0.00246375
ENSG00000203811	H3C14	protein_coding	1.98879	0.00620891
ENSG00000250673	REELD1	protein_coding	1.98692	0.00343114
ENSG00000168917	SLC35G2	protein_coding	1.98354	0.00268594
ENSG00000179564	LSMEM2	protein_coding	1.98223	0.018285
ENSG00000163734	CXCL3	protein_coding	1.98163	0.00246375
ENSG00000106546	AHR	protein_coding	1.97845	0.00246375
ENSG00000016082	ISL1	protein_coding	1.97789	0.00246375
ENSG00000243414	TICAM2	protein_coding	1.97338	0.0126966
ENSG00000255874	LINC00346	lncRNA	1.97318	0.00250483
ENSG00000145632	PLK2	protein_coding	1.97315	0.00250483
ENSG00000140853	NLRC5	protein_coding	1.97276	0.00246375
ENSG00000204616	TRIM31	protein_coding	1.97013	0.00246375
ENSG00000197062	ZSCAN26	protein_coding	1.9699	0.00246375
ENSG00000163481	RNF25	protein_coding	1.96789	0.00258726
ENSG00000102921	N4BP1	protein_coding	1.9678	0.00250483
ENSG00000130830	MPP1	protein_coding	1.96701	0.0127271
ENSG00000154734	ADAMTS1	protein_coding	1.96577	0.00324632
ENSG00000259663	AC010478.1	lncRNA	1.96556	0.00344743
ENSG00000134343	ANO3	protein_coding	1.96408	0.00334141
ENSG00000189052	CGB5	protein_coding	1.96337	0.00323877
ENSG00000134070	IRAK2	protein_coding	1.96194	0.00246375
ENSG00000273703	H2BC14	protein_coding	1.96105	0.00334161
ENSG00000164406	LEAP2	protein_coding	1.95998	0.00261458
ENSG00000096654	ZNF184	protein_coding	1.95882	0.00327621
ENSG00000253530	AC084116.3	lncRNA	1.95789	0.0117847
ENSG00000171931	FBXW10	protein_coding	1.95737	0.00246375
ENSG00000287925	AL353576.1	lncRNA	1.9551	0.00523006
ENSG00000075426	FOSL2	protein_coding	1.95394	0.00250483
ENSG00000175592	FOSL1	protein_coding	1.9537	0.00250483
ENSG00000170425	ADORA2B	protein_coding	1.95326	0.0035604
ENSG00000140932	CMTM2	protein_coding	1.95226	0.00679587
ENSG00000273559	CWC25	protein_coding	1.95188	0.00250483
ENSG00000174579	MSL2	protein_coding	1.95108	0.00246375
ENSG00000165006	UBAP1	protein_coding	1.94547	0.00265839
ENSG00000002745	WNT16	protein_coding	1.9453	0.00329698
ENSG00000228353	AL450322.1	lncRNA	1.94492	0.0376758
ENSG00000132003	ZSWIM4	protein_coding	1.94452	0.00320154
ENSG00000166529	ZSCAN21	protein_coding	1.9425	0.00259328
ENSG00000110680	CALCA	protein_coding	1.94073	0.0233214
ENSG00000272836	AL022328.1	lncRNA	1.94022	0.0202226
ENSG00000157450	RNF111	protein_coding	1.93809	0.00246375
ENSG00000204256	BRD2	protein_coding	1.93793	0.00246375
ENSG00000249857	AC027338.2	lncRNA	1.93517	0.031999
ENSG00000189369	GSPT2	protein_coding	1.93355	0.00265646
ENSG00000231574	LINC02015	lncRNA	1.93342	0.00537214
ENSG00000166073	GPR176	protein_coding	1.93335	0.00471974
ENSG00000163810	TGM4	protein_coding	1.93281	0.0106063
ENSG00000175691	ZNF77	protein_coding	1.93197	0.00396923
ENSG00000201098	RNY1	misc_RNA	1.93067	0.00246375
ENSG00000007944	MYLIP	protein_coding	1.93044	0.0028945
ENSG00000197140	ADAM32	protein_coding	1.92911	0.00246375
ENSG00000164169	PRMT9	protein_coding	1.92339	0.00336602
ENSG00000259407	AC021739.2	lncRNA	1.92238	0.022866
ENSG00000163376	KBTBD8	protein_coding	1.91966	0.00303152
ENSG00000069869	NEDD4	protein_coding	1.91771	0.00246375
ENSG00000120694	HSPH1	protein_coding	1.91726	0.00250483
ENSG00000223774	AL513217.1	lncRNA	1.91629	0.0141698
ENSG00000259939	AC022167.1	lncRNA	1.91589	0.0303938
ENSG00000244731	C4A	protein_coding	1.915	0.00254961
ENSG00000148572	NRBF2	protein_coding	1.91352	0.00268475
ENSG00000138271	GPR87	protein_coding	1.91209	0.00620891
ENSG00000251369	ZNF550	protein_coding	1.90905	0.00246375
ENSG00000128218	VPREB3	protein_coding	1.90559	0.00403967
ENSG00000158480	SPATA2	protein_coding	1.90511	0.00264992
ENSG00000244752	CRYBB2	protein_coding	1.90298	0.0169387
ENSG00000257176	AC009318.1	lncRNA	1.90239	0.00518932
ENSG00000198774	RASSF9	protein_coding	1.90214	0.00319452
ENSG00000137434	C6orf52	protein_coding	1.90102	0.00646234
ENSG00000168769	TET2	protein_coding	1.90101	0.00250483
ENSG00000150347	ARID5B	protein_coding	1.90099	0.00246375
ENSG00000118496	FBXO30	protein_coding	1.90084	0.00246375
ENSG00000164610	RP9	protein_coding	1.89843	0.00261951
ENSG00000077782	FGFR1	protein_coding	1.89537	0.00265646
ENSG00000121931	LRIF1	protein_coding	1.89402	0.00250483
ENSG00000184979	USP18	protein_coding	1.89385	0.00268475
ENSG00000142867	BCL10	protein_coding	1.89038	0.00246375
ENSG00000171522	PTGER4	protein_coding	1.88872	0.00260995
ENSG00000168062	BATF2	protein_coding	1.88805	0.0130752
ENSG00000138642	HERC6	protein_coding	1.88767	0.00280943
ENSG00000077092	RARB	protein_coding	1.8851	0.00246375
ENSG00000174738	NR1D2	protein_coding	1.88253	0.00246375
ENSG00000176018	LYSMD3	protein_coding	1.87976	0.00246375
ENSG00000267858	MZF1-AS1	lncRNA	1.87914	0.005328
ENSG00000142619	PADI3	protein_coding	1.87493	0.00318902
ENSG00000132530	XAF1	protein_coding	1.87369	0.00886082
ENSG00000119725	ZNF410	protein_coding	1.87197	0.00253094
ENSG00000102710	SUPT20H	protein_coding	1.87114	0.00246375
ENSG00000243004	AC005062.1	lncRNA	1.87078	0.00367569
ENSG00000232040	ZBED9	protein_coding	1.86874	0.00443652
ENSG00000059769	DNAJC25	protein_coding	1.86864	0.00319412
ENSG00000145016	RUBCN	protein_coding	1.86773	0.00246375
ENSG00000223305	RN7SKP30	misc_RNA	1.86656	0.0132062
ENSG00000196850	PPTC7	protein_coding	1.86543	0.00246375
ENSG00000196387	ZNF140	protein_coding	1.86279	0.00284353
ENSG00000119630	PGF	protein_coding	1.86146	0.00280671
ENSG00000156983	BRPF1	protein_coding	1.86038	0.00246375
ENSG00000173011	TADA2B	protein_coding	1.85923	0.00250483
ENSG00000109320	NFKB1	protein_coding	1.85921	0.00254047
ENSG00000269900	RMRP	lncRNA	1.85866	0.0188947
ENSG00000196843	ARID5A	protein_coding	1.85772	0.00270768
ENSG00000188786	MTF1	protein_coding	1.85663	0.00250483
ENSG00000145782	ATG12	protein_coding	1.85483	0.00250483
ENSG00000110925	CSRNP2	protein_coding	1.85163	0.00266443
ENSG00000055609	KMT2C	protein_coding	1.84972	0.00246375
ENSG00000148840	PPRC1	protein_coding	1.84848	0.00246375
ENSG00000080802	CNOT4	protein_coding	1.84692	0.00258726
ENSG00000186272	ZNF17	protein_coding	1.84487	0.00279958
ENSG00000132357	CARD6	protein_coding	1.84291	0.00266541
ENSG00000102096	PIM2	protein_coding	1.8429	0.00258726
ENSG00000008294	SPAG9	protein_coding	1.84243	0.00246375
ENSG00000117000	RLF	protein_coding	1.8422	0.00258726
ENSG00000277738	AC126175.2	lncRNA	1.84186	0.0450468
ENSG00000185215	TNFAIP2	protein_coding	1.84163	0.00260995
ENSG00000132823	OSER1	protein_coding	1.84036	0.00258726
ENSG00000281491	DNAJB5-DT	lncRNA	1.83886	0.0299188
ENSG00000162702	ZNF281	protein_coding	1.83698	0.00246375
ENSG00000049769	PPP1R3F	protein_coding	1.83678	0.00250483
ENSG00000249867	LINC02742	lncRNA	1.83518	0.00743563
ENSG00000160584	SIK3	protein_coding	1.83516	0.00253094
ENSG00000135870	RC3H1	protein_coding	1.83381	0.00250483
ENSG00000158865	SLC5A11	protein_coding	1.83151	0.0026531
ENSG00000171612	SLC25A33	protein_coding	1.83145	0.00413858
ENSG00000287175	AL513303.1	lncRNA	1.82889	0.00521582
ENSG00000275322	AC103746.1	lncRNA	1.82792	0.00334285
ENSG00000109063	MYH3	protein_coding	1.82663	0.008395
ENSG00000171150	SOCS5	protein_coding	1.8266	0.00265646
ENSG00000166225	FRS2	protein_coding	1.82622	0.00265646
ENSG00000137936	BCAR3	protein_coding	1.82537	0.00381274
ENSG00000101306	MYLK2	protein_coding	1.82493	0.0217888
ENSG00000236256	DIAPH2-AS1	lncRNA	1.8248	0.00280671
ENSG00000197128	ZNF772	protein_coding	1.82463	0.00357077
ENSG00000233559	LINC00513	lncRNA	1.8241	0.00537344
ENSG00000100483	VCPKMT	protein_coding	1.82371	0.00265646
ENSG00000197714	ZNF460	protein_coding	1.82371	0.00260995
ENSG00000128591	FLNC	protein_coding	1.82253	0.00250483
ENSG00000155313	USP25	protein_coding	1.82222	0.00246375
ENSG00000259976	AC093010.2	lncRNA	1.8222	0.0026531
ENSG00000159873	CCDC117	protein_coding	1.82164	0.00250483
ENSG00000217128	FNIP1	protein_coding	1.81984	0.00250483
ENSG00000239305	RNF103	protein_coding	1.81961	0.00250483
ENSG00000170100	ZNF778	protein_coding	1.81736	0.0028122
ENSG00000135924	DNAJB2	protein_coding	1.81724	0.00246375
ENSG00000132326	PER2	protein_coding	1.81681	0.00246375
ENSG00000273058	AL359921.2	lncRNA	1.81677	0.0182441
ENSG00000127081	ZNF484	protein_coding	1.81619	0.00291875
ENSG00000226520	KIRREL1-IT1	lncRNA	1.81592	0.00985338
ENSG00000251136	AF117829.1	lncRNA	1.81592	0.00246375
ENSG00000163374	YY1AP1	protein_coding	1.81427	0.00246375
ENSG00000275496	CU633906.2	lncRNA	1.81253	0.0304874
ENSG00000116809	ZBTB17	protein_coding	1.81243	0.00282159
ENSG00000272800	AC021851.1	lncRNA	1.81241	0.00247824
ENSG00000205869	KRTAP5-1	protein_coding	1.812	0.00839544
ENSG00000163739	CXCL1	protein_coding	1.81002	0.00246375
ENSG00000198156	NPIPB6	protein_coding	1.80995	0.00268611
ENSG00000196792	STRN3	protein_coding	1.80989	0.00246375
ENSG00000204569	PPP1R10	protein_coding	1.8094	0.00246375
ENSG00000240291	AL450384.2	lncRNA	1.80871	0.00636509
ENSG00000159208	CIART	protein_coding	1.80841	0.0028945
ENSG00000085274	MYNN	protein_coding	1.80572	0.00256866
ENSG00000184378	ACTRT3	protein_coding	1.8049	0.00331934
ENSG00000236039	AC019117.2	lncRNA	1.80314	0.00272598
ENSG00000163565	IFI16	protein_coding	1.79825	0.00321765
ENSG00000255150	EID3	protein_coding	1.79723	0.00423593
ENSG00000204149	AGAP6	protein_coding	1.79587	0.00977669
ENSG00000108691	CCL2	protein_coding	1.79542	0.00836436
ENSG00000083223	TUT7	protein_coding	1.79497	0.00246375
ENSG00000171992	SYNPO	protein_coding	1.79397	0.00250483
ENSG00000235236	AC137630.2	lncRNA	1.79363	0.0335171
ENSG00000196993	NPIPB9	protein_coding	1.79345	0.0164721
ENSG00000162998	FRZB	protein_coding	1.79255	0.00512155
ENSG00000065526	SPEN	protein_coding	1.78976	0.00250483
ENSG00000143498	TAF1A	protein_coding	1.78951	0.0092789
ENSG00000267699	AC091551.1	protein_coding	1.78919	0.0026531
ENSG00000129245	FXR2	protein_coding	1.78665	0.00268475
ENSG00000107201	DDX58	protein_coding	1.78375	0.00265646
ENSG00000285933	AP003498.3	lncRNA	1.7834	0.00406469
ENSG00000197329	PELI1	protein_coding	1.78312	0.00246375
ENSG00000287226	AC084740.1	lncRNA	1.78196	0.0158375
ENSG00000286239	AC093884.1	protein_coding	1.77994	0.0121813
ENSG00000181381	DDX60L	protein_coding	1.77961	0.00247824
ENSG00000144671	SLC22A14	protein_coding	1.77938	0.00280976
ENSG00000087128	TMPRSS11E	protein_coding	1.77621	0.0174468
ENSG00000182324	KCNJ14	protein_coding	1.77579	0.00300272
ENSG00000181722	ZBTB20	protein_coding	1.77561	0.00372968
ENSG00000058729	RIOK2	protein_coding	1.77278	0.00250483
ENSG00000257663	AC025259.1	lncRNA	1.77229	0.006359
ENSG00000006062	MAP3K14	protein_coding	1.77054	0.00250483
ENSG00000074276	CDHR2	protein_coding	1.7704	0.00323877
ENSG00000170442	KRT86	protein_coding	1.76969	0.00366245
ENSG00000169169	CPT1C	protein_coding	1.76946	0.0026531
ENSG00000239462	AC091212.1	lncRNA	1.76802	0.00313482
ENSG00000129596	CDO1	protein_coding	1.76625	0.00265646
ENSG00000173210	ABLIM3	protein_coding	1.76617	0.00246375
ENSG00000232693	AC012370.1	lncRNA	1.76489	0.00250483
ENSG00000285722	AC207130.1	lncRNA	1.76417	0.00679168
ENSG00000163171	CDC42EP3	protein_coding	1.76414	0.00298722
ENSG00000091583	APOH	protein_coding	1.76378	0.0216482
ENSG00000286393	Z97192.4	lncRNA	1.76246	0.00986561
ENSG00000040633	PHF23	protein_coding	1.76218	0.00246375
ENSG00000168530	MYL1	protein_coding	1.76155	0.00460061
ENSG00000127366	TAS2R5	protein_coding	1.7611	0.00430493
ENSG00000113319	RASGRF2	protein_coding	1.7602	0.00258344
ENSG00000276148	AC084824.6	lncRNA	1.76017	0.00889756
ENSG00000145734	BDP1	protein_coding	1.76	0.00246375
ENSG00000119042	SATB2	protein_coding	1.75905	0.00293395
ENSG00000287264	AP003778.1	lncRNA	1.75844	0.00746141
ENSG00000187678	SPRY4	protein_coding	1.75646	0.0026713
ENSG00000181634	TNFSF15	protein_coding	1.75484	0.00373831
ENSG00000113742	CPEB4	protein_coding	1.7546	0.00247824
ENSG00000135473	PAN2	protein_coding	1.75419	0.00268595
ENSG00000135604	STX11	protein_coding	1.7516	0.00265646
ENSG00000143398	PIP5K1A	protein_coding	1.75121	0.00250483
ENSG00000183598	H3C13	protein_coding	1.75103	0.0271847
ENSG00000285999	AC025442.2	lncRNA	1.75092	0.00474517
ENSG00000146453	PNLDC1	protein_coding	1.75078	0.00679168
ENSG00000234917	AC098484.2	lncRNA	1.7498	0.0442503
ENSG00000217576	AL158066.1	lncRNA	1.74935	0.0122519
ENSG00000009413	REV3L	protein_coding	1.74928	0.00246375
ENSG00000006432	MAP3K9	protein_coding	1.74916	0.00246375
ENSG00000083896	YTHDC1	protein_coding	1.74913	0.00246375
ENSG00000185507	IRF7	protein_coding	1.74905	0.00725412
ENSG00000274290	H2BC6	protein_coding	1.74834	0.00926577
ENSG00000205423	CNEP1R1	protein_coding	1.74638	0.00265646
ENSG00000205189	ZBTB10	protein_coding	1.74595	0.00265646
ENSG00000109819	PPARGC1A	protein_coding	1.74295	0.00265646
ENSG00000069020	MAST4	protein_coding	1.74225	0.00307484
ENSG00000066422	ZBTB11	protein_coding	1.74169	0.00280671
ENSG00000164654	MIOS	protein_coding	1.74075	0.00258344
ENSG00000151914	DST	protein_coding	1.7394	0.00247824
ENSG00000236453	AC003092.1	lncRNA	1.73914	0.00429992
ENSG00000108932	SLC16A6	protein_coding	1.73611	0.00772898
ENSG00000175564	UCP3	protein_coding	1.73543	0.00895558
ENSG00000175505	CLCF1	protein_coding	1.73523	0.00246375
ENSG00000186141	POLR3C	protein_coding	1.73395	0.00250483
ENSG00000276168	RN7SL1	misc_RNA	1.73233	0.0028945
ENSG00000143333	RGS16	protein_coding	1.73172	0.00268475
ENSG00000083817	ZNF416	protein_coding	1.73051	0.00279958
ENSG00000169435	RASSF6	protein_coding	1.72993	0.00250483
ENSG00000274026	FAM27E3	lncRNA	1.72857	0.00917326
ENSG00000116741	RGS2	protein_coding	1.72795	0.00325126
ENSG00000277449	CEBPB-AS1	lncRNA	1.72684	0.00565247
ENSG00000177842	ZNF620	protein_coding	1.72534	0.00367569
ENSG00000174521	TTC9B	protein_coding	1.72486	0.00300276
ENSG00000150907	FOXO1	protein_coding	1.72436	0.00246375
ENSG00000197323	TRIM33	protein_coding	1.72361	0.00250483
ENSG00000287860	AC079804.3	lncRNA	1.72276	0.00637578
ENSG00000284024	HSPA14	protein_coding	1.72258	0.00357077
ENSG00000171940	ZNF217	protein_coding	1.72252	0.00250483
ENSG00000180530	NRIP1	protein_coding	1.71998	0.00264114
ENSG00000278737	AC013553.4	lncRNA	1.71894	0.00521582
ENSG00000170049	KCNAB3	protein_coding	1.71723	0.00265646
ENSG00000117569	PTBP2	protein_coding	1.71664	0.00284509
ENSG00000165891	E2F7	protein_coding	1.71433	0.00258344
ENSG00000285641	AL358472.6	protein_coding	1.71337	0.00919772
ENSG00000225173	AL662890.1	lncRNA	1.70955	0.04199
ENSG00000164190	NIPBL	protein_coding	1.70913	0.0026531
ENSG00000271011	AC010680.3	lncRNA	1.70882	0.0144445
ENSG00000100852	ARHGAP5	protein_coding	1.70762	0.00250483
ENSG00000151883	PARP8	protein_coding	1.70761	0.00259325
ENSG00000119737	GPR75	protein_coding	1.70698	0.00562506
ENSG00000083814	ZNF671	protein_coding	1.70681	0.00416411
ENSG00000134815	DHX34	protein_coding	1.706	0.00246375
ENSG00000234155	LINC02535	lncRNA	1.70597	0.00438203
ENSG00000257732	AC089983.1	lncRNA	1.70424	0.00622608
ENSG00000104951	IL4I1	protein_coding	1.70354	0.00914175
ENSG00000179833	SERTAD2	protein_coding	1.70261	0.00258659
ENSG00000189056	RELN	protein_coding	1.70216	0.0100491
ENSG00000075213	SEMA3A	protein_coding	1.69952	0.00288085
ENSG00000277918	RNVU1-28	snRNA	1.69883	0.0443412
ENSG00000287765	AL136295.17	lncRNA	1.69843	0.0225449
ENSG00000243137	PSG4	protein_coding	1.69572	0.0028945
ENSG00000213762	ZNF134	protein_coding	1.69527	0.00246375
ENSG00000232311	AL512303.1	lncRNA	1.69517	0.0199542
ENSG00000280303	ERICD	lncRNA	1.69491	0.0228804
ENSG00000115963	RND3	protein_coding	1.6926	0.00250483
ENSG00000162642	C1orf52	protein_coding	1.69207	0.00250483
ENSG00000177993	ZNRF3-AS1	lncRNA	1.69121	0.00663998
ENSG00000154822	PLCL2	protein_coding	1.69022	0.00321765
ENSG00000141448	GATA6	protein_coding	1.68947	0.0025913
ENSG00000261644	AC007728.2	lncRNA	1.68941	0.00282159
ENSG00000180423	HARBI1	protein_coding	1.68877	0.00318902
ENSG00000235499	AC073046.1	lncRNA	1.68705	0.0142633
ENSG00000100263	RHBDD3	protein_coding	1.68666	0.00607954
ENSG00000105085	MED26	protein_coding	1.68642	0.00265646
ENSG00000104312	RIPK2	protein_coding	1.6856	0.00246375
ENSG00000204389	HSPA1A	protein_coding	1.68497	0.00313482
ENSG00000118007	STAG1	protein_coding	1.68446	0.00253094
ENSG00000106278	PTPRZ1	protein_coding	1.68327	0.0027332
ENSG00000106404	CLDN15	protein_coding	1.68326	0.0136422
ENSG00000204421	LY6G6C	protein_coding	1.68218	0.0028945
ENSG00000170836	PPM1D	protein_coding	1.68122	0.00319897
ENSG00000145911	N4BP3	protein_coding	1.6812	0.00280671
ENSG00000197976	AKAP17A	protein_coding	1.68066	0.00250483
ENSG00000274012	RN7SL2	misc_RNA	1.67952	0.00250483
ENSG00000274213	AC015912.3	lncRNA	1.67923	0.0435166
ENSG00000152689	RASGRP3	protein_coding	1.67917	0.00268475
ENSG00000224467	AC009313.1	lncRNA	1.67769	0.00741034
ENSG00000283959	AP002851.1	lncRNA	1.67511	0.00856094
ENSG00000204387	SNHG32	lncRNA	1.67505	0.00265646
ENSG00000103404	USP31	protein_coding	1.67457	0.00246375
ENSG00000100918	REC8	protein_coding	1.67365	0.00319527
ENSG00000180035	ZNF48	protein_coding	1.67356	0.00304615
ENSG00000135605	TEC	protein_coding	1.67316	0.00507719
ENSG00000279245	FAM223A	lncRNA	1.67299	0.0144604
ENSG00000196652	ZKSCAN5	protein_coding	1.67285	0.00326057
ENSG00000107968	MAP3K8	protein_coding	1.67276	0.0046666
ENSG00000170542	SERPINB9	protein_coding	1.67184	0.00311006
ENSG00000171606	ZNF274	protein_coding	1.67171	0.00268182
ENSG00000244307	RN7SL395P	misc_RNA	1.67094	0.00253094
ENSG00000059758	CDK17	protein_coding	1.66992	0.00413445
ENSG00000276900	AC023157.2	lncRNA	1.66838	0.00265646
ENSG00000169085	VXN	protein_coding	1.66824	0.00282159
ENSG00000096717	SIRT1	protein_coding	1.66748	0.00258726
ENSG00000273056	AL354694.1	lncRNA	1.66688	0.00512155
ENSG00000275178	AC018529.1	lncRNA	1.66684	0.012785
ENSG00000149257	SERPINH1	protein_coding	1.66673	0.00246375
ENSG00000126353	CCR7	protein_coding	1.66599	0.00512381
ENSG00000261717	AC009163.5	protein_coding	1.66545	0.00763662
ENSG00000269966	AL136164.2	lncRNA	1.66328	0.0182441
ENSG00000011566	MAP4K3	protein_coding	1.66299	0.00258344
ENSG00000108448	TRIM16L	protein_coding	1.66283	0.00400286
ENSG00000041982	TNC	protein_coding	1.66193	0.0028945
ENSG00000114315	HES1	protein_coding	1.66087	0.00250483
ENSG00000171608	PIK3CD	protein_coding	1.66081	0.00938676
ENSG00000235109	ZSCAN31	protein_coding	1.65938	0.00253094
ENSG00000277491	AC087392.5	lncRNA	1.65888	0.00321765
ENSG00000265728	AP001099.1	lncRNA	1.65664	0.00915985
ENSG00000119778	ATAD2B	protein_coding	1.65658	0.00265646
ENSG00000138315	OIT3	protein_coding	1.65642	0.0026531
ENSG00000272894	AC004982.2	lncRNA	1.65629	0.00646385
ENSG00000278927	FP236240.1	lncRNA	1.65581	0.0103776
ENSG00000128908	INO80	protein_coding	1.6546	0.00256866
ENSG00000116285	ERRFI1	protein_coding	1.65459	0.00250483
ENSG00000176024	ZNF613	protein_coding	1.65363	0.00302749
ENSG00000261227	AC140912.1	lncRNA	1.65203	0.0109232
ENSG00000146457	WTAP	protein_coding	1.65102	0.00246375
ENSG00000154803	FLCN	protein_coding	1.6503	0.00250483
ENSG00000198399	ITSN2	protein_coding	1.6498	0.00265646
ENSG00000264391	RN7SL208P	misc_RNA	1.64877	0.0446903
ENSG00000152503	TRIM36	protein_coding	1.64869	0.00449683
ENSG00000157168	NRG1	protein_coding	1.64843	0.00250483
ENSG00000169951	ZNF764	protein_coding	1.6479	0.00284509
ENSG00000135549	PKIB	protein_coding	1.6475	0.00280943
ENSG00000159082	SYNJ1	protein_coding	1.64655	0.00250483
ENSG00000143217	NECTIN4	protein_coding	1.64556	0.00268475
ENSG00000138347	MYPN	protein_coding	1.64478	0.00250483
ENSG00000089818	NECAP1	protein_coding	1.64468	0.00282159
ENSG00000220201	ZGLP1	protein_coding	1.64456	0.0317356
ENSG00000170448	NFXL1	protein_coding	1.64411	0.00265646
ENSG00000038382	TRIO	protein_coding	1.64374	0.00247824
ENSG00000153922	CHD1	protein_coding	1.64342	0.00250483
ENSG00000251537	AC005324.3	protein_coding	1.6432	0.00265646
ENSG00000070778	PTPN21	protein_coding	1.64282	0.00403473
ENSG00000269604	AC005523.2	lncRNA	1.64247	0.00274849
ENSG00000174130	TLR6	protein_coding	1.64166	0.00387539
ENSG00000101577	LPIN2	protein_coding	1.64004	0.00279958
ENSG00000204305	AGER	protein_coding	1.63966	0.0105876
ENSG00000189431	RASSF10	protein_coding	1.63964	0.00246375
ENSG00000113580	NR3C1	protein_coding	1.63887	0.00250483
ENSG00000244165	P2RY11	protein_coding	1.63868	0.00332362
ENSG00000149781	FERMT3	protein_coding	1.63842	0.00326877
ENSG00000114648	KLHL18	protein_coding	1.63651	0.00249566
ENSG00000241878	PISD	protein_coding	1.63554	0.0026531
ENSG00000132464	ENAM	protein_coding	1.63548	0.00414918
ENSG00000229656	ITGB1-DT	lncRNA	1.63525	0.00265646
ENSG00000270002	AC022028.2	lncRNA	1.63521	0.00265646
ENSG00000137185	ZSCAN9	protein_coding	1.63373	0.00319412
ENSG00000163788	SNRK	protein_coding	1.6336	0.00254961
ENSG00000267631	CGB1	protein_coding	1.63247	0.0026713
ENSG00000068028	RASSF1	protein_coding	1.63212	0.00246375
ENSG00000111859	NEDD9	protein_coding	1.63113	0.00250483
ENSG00000228363	AC015971.1	lncRNA	1.62964	0.00436811
ENSG00000233250	AC233728.1	lncRNA	1.62958	0.0235861
ENSG00000278705	H4C2	protein_coding	1.62932	0.0172568
ENSG00000139517	LNX2	protein_coding	1.62646	0.0026531
ENSG00000129696	TTI2	protein_coding	1.62558	0.00265646
ENSG00000175105	ZNF654	protein_coding	1.62492	0.00250483
ENSG00000167306	MYO5B	protein_coding	1.62432	0.00250483
ENSG00000057468	MSH4	protein_coding	1.62408	0.00509128
ENSG00000104447	TRPS1	protein_coding	1.62368	0.00268475
ENSG00000176714	CCDC121	protein_coding	1.62308	0.0114992
ENSG00000165684	SNAPC4	protein_coding	1.62239	0.00265646
ENSG00000132664	POLR3F	protein_coding	1.61985	0.0064769
ENSG00000213199	ASIC3	protein_coding	1.61955	0.00431318
ENSG00000118689	FOXO3	protein_coding	1.61865	0.00250483
ENSG00000165434	PGM2L1	protein_coding	1.61714	0.0026531
ENSG00000185947	ZNF267	protein_coding	1.61604	0.00253094
ENSG00000181555	SETD2	protein_coding	1.61492	0.00250483
ENSG00000106070	GRB10	protein_coding	1.61407	0.00250483
ENSG00000196152	ZNF79	protein_coding	1.61402	0.00307484
ENSG00000176399	DMRTA1	protein_coding	1.61289	0.00476524
ENSG00000105879	CBLL1	protein_coding	1.61288	0.00265646
ENSG00000172575	RASGRP1	protein_coding	1.61281	0.00264114
ENSG00000124766	SOX4	protein_coding	1.6126	0.0026531
ENSG00000105732	ZNF574	protein_coding	1.61117	0.00273341
ENSG00000163602	RYBP	protein_coding	1.61084	0.00247824
ENSG00000146278	PNRC1	protein_coding	1.61066	0.0039117
ENSG00000152422	XRCC4	protein_coding	1.61005	0.00278525
ENSG00000283294	AP005212.4	lncRNA	1.60986	0.00483814
ENSG00000150961	SEC24D	protein_coding	1.60962	0.00258344
ENSG00000168826	ZBTB49	protein_coding	1.60918	0.00866642
ENSG00000102189	EEA1	protein_coding	1.60804	0.0028945
ENSG00000135334	AKIRIN2	protein_coding	1.60557	0.00250483
ENSG00000189030	VHLL	protein_coding	1.60534	0.037857
ENSG00000083828	ZNF586	protein_coding	1.60507	0.00431318
ENSG00000133106	EPSTI1	protein_coding	1.60451	0.0192089
ENSG00000215018	COL28A1	protein_coding	1.60423	0.00283839
ENSG00000168811	IL12A	protein_coding	1.60242	0.0468638
ENSG00000083812	ZNF324	protein_coding	1.60143	0.00426648
ENSG00000285984	AC009301.1	lncRNA	1.6014	0.0116802
ENSG00000110060	PUS3	protein_coding	1.60134	0.00463145
ENSG00000136891	TEX10	protein_coding	1.60063	0.00265646
ENSG00000124256	ZBP1	protein_coding	1.5995	0.0032014
ENSG00000155329	ZCCHC10	protein_coding	1.59948	0.00474517
ENSG00000271425	NBPF10	protein_coding	1.59903	0.00250483
ENSG00000101255	TRIB3	protein_coding	1.59865	0.00250483
ENSG00000275111	ZNF2	protein_coding	1.59819	0.00517225
ENSG00000120149	MSX2	protein_coding	1.59783	0.00359068
ENSG00000204390	HSPA1L	protein_coding	1.59761	0.00426259
ENSG00000197579	TOPORS	protein_coding	1.59751	0.00257219
ENSG00000277149	TYW1B	protein_coding	1.59604	0.0257256
ENSG00000154642	C21orf91	protein_coding	1.59571	0.00379625
ENSG00000119401	TRIM32	protein_coding	1.59433	0.00254715
ENSG00000163803	PLB1	protein_coding	1.59349	0.00393886
ENSG00000169016	E2F6	protein_coding	1.593	0.00319027
ENSG00000166046	TCP11L2	protein_coding	1.59171	0.00265646
ENSG00000173120	KDM2A	protein_coding	1.59104	0.00260995
ENSG00000138135	CH25H	protein_coding	1.58888	0.00765272
ENSG00000105708	ZNF14	protein_coding	1.58781	0.00667551
ENSG00000140961	OSGIN1	protein_coding	1.58672	0.00450657
ENSG00000165555	NOXRED1	protein_coding	1.58433	0.00390503
ENSG00000121903	ZSCAN20	protein_coding	1.58411	0.00325678
ENSG00000120471	TP53AIP1	protein_coding	1.58246	0.00935525
ENSG00000005483	KMT2E	protein_coding	1.58187	0.00282159
ENSG00000198026	ZNF335	protein_coding	1.58185	0.00250483
ENSG00000165105	RASEF	protein_coding	1.58137	0.00280322
ENSG00000137251	TINAG	protein_coding	1.58063	0.00292021
ENSG00000228393	LINC01004	lncRNA	1.57982	0.00485491
ENSG00000229474	PATL2	protein_coding	1.57828	0.00282159
ENSG00000131730	CKMT2	protein_coding	1.57666	0.00497209
ENSG00000185950	IRS2	protein_coding	1.57652	0.00265646
ENSG00000282034	AC106886.6	protein_coding	1.57315	0.00347678
ENSG00000167767	KRT80	protein_coding	1.57232	0.00250483
ENSG00000272815	AC098850.4	lncRNA	1.5718	0.0275572
ENSG00000285650	AL157827.2	lncRNA	1.57154	0.00327621
ENSG00000052749	RRP12	protein_coding	1.5715	0.00253094
ENSG00000174564	IL20RB	protein_coding	1.57137	0.00737434
ENSG00000231528	FAM225A	lncRNA	1.57098	0.00686369
ENSG00000270629	NBPF14	protein_coding	1.57044	0.00265646
ENSG00000164933	SLC25A32	protein_coding	1.56853	0.00265646
ENSG00000285594	LINC02856	lncRNA	1.56843	0.00259906
ENSG00000135999	EPC2	protein_coding	1.56812	0.00379855
ENSG00000071243	ING3	protein_coding	1.56779	0.00414321
ENSG00000166268	MYRFL	protein_coding	1.56768	0.00559148
ENSG00000179431	FJX1	protein_coding	1.56687	0.00265646
ENSG00000140743	CDR2	protein_coding	1.56655	0.00265839
ENSG00000102034	ELF4	protein_coding	1.56641	0.00282159
ENSG00000179119	SPTY2D1	protein_coding	1.56615	0.0026531
ENSG00000225339	AL354740.1	lncRNA	1.56532	0.00469502
ENSG00000115421	PAPOLG	protein_coding	1.56282	0.00268182
ENSG00000212900	KRTAP3-2	protein_coding	1.56264	0.0290534
ENSG00000090432	MUL1	protein_coding	1.56204	0.00265646
ENSG00000119523	ALG2	protein_coding	1.56177	0.00294229
ENSG00000064703	DDX20	protein_coding	1.56086	0.00265646
ENSG00000177311	ZBTB38	protein_coding	1.56026	0.00250483
ENSG00000253125	AC055854.1	lncRNA	1.55911	0.00322715
ENSG00000183655	KLHL25	protein_coding	1.55897	0.00280943
ENSG00000109846	CRYAB	protein_coding	1.55882	0.0129043
ENSG00000167723	TRPV3	protein_coding	1.55715	0.00265839
ENSG00000131931	THAP1	protein_coding	1.55696	0.00265646
ENSG00000276603	AL109614.1	lncRNA	1.55659	0.0405937
ENSG00000279277	AC012020.1	lncRNA	1.55628	0.00599897
ENSG00000161011	SQSTM1	protein_coding	1.55576	0.00265646
ENSG00000104827	CGB3	protein_coding	1.55513	0.00771277
ENSG00000270722	RNVU1-31	snRNA	1.55476	0.00260995
ENSG00000135655	USP15	protein_coding	1.55196	0.00279958
ENSG00000138640	FAM13A	protein_coding	1.54692	0.00265839
ENSG00000111790	FGFR1OP2	protein_coding	1.54527	0.00250483
ENSG00000184838	PRR16	protein_coding	1.54471	0.00701372
ENSG00000188993	LRRC66	protein_coding	1.54452	0.00288085
ENSG00000156232	WHAMM	protein_coding	1.54178	0.00319412
ENSG00000049759	NEDD4L	protein_coding	1.54155	0.00250483
ENSG00000256084	AC092112.1	lncRNA	1.54087	0.0367837
ENSG00000182885	ADGRG3	protein_coding	1.53983	0.00374259
ENSG00000267375	AC008649.2	lncRNA	1.53812	0.03972
ENSG00000060339	CCAR1	protein_coding	1.53746	0.00258726
ENSG00000198106	AC025279.1	lncRNA	1.53574	0.00250483
ENSG00000260910	LINC00565	lncRNA	1.53564	0.00811379
ENSG00000270022	Z93241.1	lncRNA	1.53551	0.00636677
ENSG00000135919	SERPINE2	protein_coding	1.53532	0.00265646
ENSG00000100425	BRD1	protein_coding	1.53528	0.00265646
ENSG00000277589	AC244093.4	lncRNA	1.5349	0.0227062
ENSG00000120913	PDLIM2	protein_coding	1.53155	0.0028945
ENSG00000122257	RBBP6	protein_coding	1.53082	0.00258726
ENSG00000276626	AC022336.3	misc_RNA	1.53047	0.039959
ENSG00000127080	IPPK	protein_coding	1.52917	0.00284432
ENSG00000100330	MTMR3	protein_coding	1.52821	0.00258344
ENSG00000072422	RHOBTB1	protein_coding	1.52806	0.00283839
ENSG00000237693	IRGM	protein_coding	1.52788	0.0467297
ENSG00000120370	GORAB	protein_coding	1.52755	0.00284509
ENSG00000224020	MIR181A2HG	lncRNA	1.52648	0.00794407
ENSG00000154165	GPR15	protein_coding	1.5249	0.00327621
ENSG00000117036	ETV3	protein_coding	1.52429	0.0028945
ENSG00000055208	TAB2	protein_coding	1.52421	0.00258726
ENSG00000127129	EDN2	protein_coding	1.52377	0.004162
ENSG00000179428	IL6-AS1	lncRNA	1.52375	0.00888236
ENSG00000122482	ZNF644	protein_coding	1.52298	0.0025913
ENSG00000198855	FICD	protein_coding	1.52285	0.00313209
ENSG00000082258	CCNT2	protein_coding	1.52263	0.00296839
ENSG00000184014	DENND5A	protein_coding	1.52254	0.00250483
ENSG00000147642	SYBU	protein_coding	1.52254	0.00265646
ENSG00000160563	MED27	protein_coding	1.52236	0.00308982
ENSG00000274937	AC090826.2	lncRNA	1.52178	0.00482443
ENSG00000047365	ARAP2	protein_coding	1.51986	0.00298603
ENSG00000174574	AKIRIN1	protein_coding	1.51967	0.00260995
ENSG00000113716	HMGXB3	protein_coding	1.5186	0.00280943
ENSG00000166261	ZNF202	protein_coding	1.51846	0.00738311
ENSG00000198799	LRIG2	protein_coding	1.5183	0.00250483
ENSG00000005339	CREBBP	protein_coding	1.51824	0.00250483
ENSG00000101216	GMEB2	protein_coding	1.51788	0.00253094
ENSG00000260091	AC093752.3	lncRNA	1.51775	0.021077
ENSG00000261488	TBILA	lncRNA	1.51674	0.00465994
ENSG00000170903	MSANTD4	protein_coding	1.5164	0.00265646
ENSG00000110756	HPS5	protein_coding	1.51607	0.00253094
ENSG00000147166	ITGB1BP2	protein_coding	1.51606	0.0026531
ENSG00000242578	AC073288.2	lncRNA	1.51445	0.00672988
ENSG00000227908	AC016596.1	lncRNA	1.51441	0.0137479
ENSG00000198440	ZNF583	protein_coding	1.5138	0.0108106
ENSG00000069956	MAPK6	protein_coding	1.51368	0.0026531
ENSG00000236641	Z99916.1	lncRNA	1.51273	0.0437982
ENSG00000107554	DNMBP	protein_coding	1.51257	0.00254961
ENSG00000185634	SHC4	protein_coding	1.51234	0.00430755
ENSG00000278318	ZNF229	protein_coding	1.51228	0.00319412
ENSG00000092978	GPATCH2	protein_coding	1.51189	0.00279958
ENSG00000153975	ZUP1	protein_coding	1.51153	0.00265646
ENSG00000273308	AC024560.3	lncRNA	1.51052	0.0184639
ENSG00000204003	AL355987.1	protein_coding	1.51032	0.0216669
ENSG00000132466	ANKRD17	protein_coding	1.51027	0.00259906
ENSG00000125962	ARMCX5	protein_coding	1.50988	0.00279958
ENSG00000136603	SKIL	protein_coding	1.50775	0.00265646
ENSG00000120910	PPP3CC	protein_coding	1.50652	0.00482068
ENSG00000108061	SHOC2	protein_coding	1.50575	0.00268922
ENSG00000116514	RNF19B	protein_coding	1.50541	0.00284509
ENSG00000148606	POLR3A	protein_coding	1.50532	0.00268475
ENSG00000183337	BCOR	protein_coding	1.50375	0.0026531
ENSG00000111300	NAA25	protein_coding	1.50369	0.00258726
ENSG00000023839	ABCC2	protein_coding	1.50367	0.0033946
ENSG00000180263	FGD6	protein_coding	1.50316	0.00250483
ENSG00000088826	SMOX	protein_coding	1.50307	0.00254961
ENSG00000234465	PINLYP	protein_coding	1.50274	0.00607954
ENSG00000086102	NFX1	protein_coding	1.50228	0.00250483
ENSG00000143493	INTS7	protein_coding	1.50227	0.00265839
ENSG00000102908	NFAT5	protein_coding	1.5022	0.00300272
ENSG00000006210	CX3CL1	protein_coding	1.50176	0.00514253
ENSG00000276216	AC245014.3	lncRNA	1.50036	0.0144851
ENSG00000056097	ZFR	protein_coding	1.50015	0.00250483
ENSG00000131759	RARA	protein_coding	1.49969	0.00268475
ENSG00000126003	PLAGL2	protein_coding	1.49959	0.004162
ENSG00000258955	LINC00519	lncRNA	1.49942	0.0232486
ENSG00000178440	TIMM23B-AGAP6	lncRNA	1.49934	0.00258659
ENSG00000260314	MRC1	protein_coding	1.4989	0.00827234
ENSG00000115137	DNAJC27	protein_coding	1.49881	0.0026531
ENSG00000158050	DUSP2	protein_coding	1.49881	0.00323441
ENSG00000271880	AGAP11	lncRNA	1.49815	0.0226421
ENSG00000163312	HELQ	protein_coding	1.49784	0.00265646
ENSG00000147003	CLTRN	protein_coding	1.49754	0.00304693
ENSG00000266086	AC015813.2	protein_coding	1.4963	0.0123941
ENSG00000108176	DNAJC12	protein_coding	1.49608	0.00778852
ENSG00000228043	AC114763.1	lncRNA	1.49588	0.0173346
ENSG00000092148	HECTD1	protein_coding	1.49558	0.00258344
ENSG00000147050	KDM6A	protein_coding	1.49544	0.0026531
ENSG00000152763	WDR78	protein_coding	1.49471	0.00265646
ENSG00000089127	OAS1	protein_coding	1.49455	0.00684787
ENSG00000165322	ARHGAP12	protein_coding	1.49342	0.00265646
ENSG00000182831	C16orf72	protein_coding	1.49313	0.00250483
ENSG00000008405	CRY1	protein_coding	1.49282	0.00282159
ENSG00000102786	INTS6	protein_coding	1.49272	0.00298722
ENSG00000180479	ZNF571	protein_coding	1.49199	0.00325126
ENSG00000173276	ZBTB21	protein_coding	1.4917	0.00387539
ENSG00000188199	NUTM2B	protein_coding	1.49135	0.0173743
ENSG00000165650	PDZD8	protein_coding	1.49069	0.0026531
ENSG00000204613	TRIM10	protein_coding	1.49054	0.00266953
ENSG00000116574	RHOU	protein_coding	1.49024	0.00282159
ENSG00000166526	ZNF3	protein_coding	1.48953	0.00258344
ENSG00000135766	EGLN1	protein_coding	1.48936	0.0026531
ENSG00000196421	C20orf204	protein_coding	1.48907	0.00265646
ENSG00000231748	AL596223.2	lncRNA	1.4884	0.00265983
ENSG00000181097	LINC02878	lncRNA	1.48823	0.00272598
ENSG00000165949	IFI27	protein_coding	1.48779	0.016253
ENSG00000153487	ING1	protein_coding	1.4862	0.0026531
ENSG00000095787	WAC	protein_coding	1.48536	0.00259325
ENSG00000089234	BRAP	protein_coding	1.48422	0.00258726
ENSG00000156030	MIDEAS	protein_coding	1.48381	0.00300272
ENSG00000176092	CRYBG2	protein_coding	1.48378	0.0038949
ENSG00000146112	PPP1R18	protein_coding	1.48284	0.00987701
ENSG00000196296	ATP2A1	protein_coding	1.4824	0.00253094
ENSG00000222009	BTBD19	protein_coding	1.48085	0.00882243
ENSG00000143379	SETDB1	protein_coding	1.48046	0.0029455
ENSG00000164338	UTP15	protein_coding	1.47943	0.00302096
ENSG00000224635	AL391095.2	lncRNA	1.47898	0.00265646
ENSG00000163625	WDFY3	protein_coding	1.47715	0.00260995
ENSG00000107951	MTPAP	protein_coding	1.47702	0.00292021
ENSG00000152439	ZNF773	protein_coding	1.47677	0.00342047
ENSG00000165507	DEPP1	protein_coding	1.47547	0.00296839
ENSG00000231566	LINC02595	lncRNA	1.47523	0.00364339
ENSG00000143258	USP21	protein_coding	1.47502	0.00260995
ENSG00000272899	ATP6V1FNB	protein_coding	1.47356	0.00891284
ENSG00000196233	LCOR	protein_coding	1.47332	0.00250483
ENSG00000091482	SMPX	protein_coding	1.47293	0.00801788
ENSG00000172262	ZNF131	protein_coding	1.47187	0.0026713
ENSG00000175040	CHST2	protein_coding	1.47154	0.0123347
ENSG00000249898	MCPH1-AS1	lncRNA	1.47111	0.00266028
ENSG00000253210	AC040970.1	lncRNA	1.47022	0.00431817
ENSG00000170921	TANC2	protein_coding	1.47021	0.00346112
ENSG00000197885	NKIRAS1	protein_coding	1.46983	0.00323441
ENSG00000130222	GADD45G	protein_coding	1.46979	0.00847473
ENSG00000120071	KANSL1	protein_coding	1.46916	0.00265646
ENSG00000197362	ZNF786	protein_coding	1.4687	0.00709364
ENSG00000003756	RBM5	protein_coding	1.46857	0.00258344
ENSG00000170385	SLC30A1	protein_coding	1.468	0.00258344
ENSG00000221926	TRIM16	protein_coding	1.46773	0.00305093
ENSG00000011422	PLAUR	protein_coding	1.46695	0.00265646
ENSG00000174013	FBXO45	protein_coding	1.46635	0.00364205
ENSG00000049246	PER3	protein_coding	1.46631	0.00285932
ENSG00000135100	HNF1A	protein_coding	1.46454	0.00268475
ENSG00000224138	AC000123.1	lncRNA	1.46432	0.0121898
ENSG00000287709	AC008780.2	lncRNA	1.46402	0.0446473
ENSG00000165917	RAPSN	protein_coding	1.46381	0.00331688
ENSG00000140471	LINS1	protein_coding	1.4636	0.00300272
ENSG00000138669	PRKG2	protein_coding	1.46342	0.00430755
ENSG00000125772	GPCPD1	protein_coding	1.46325	0.00354025
ENSG00000173846	PLK3	protein_coding	1.46321	0.00405542
ENSG00000151576	QTRT2	protein_coding	1.46299	0.00258344
ENSG00000171621	SPSB1	protein_coding	1.46233	0.00319452
ENSG00000099889	ARVCF	protein_coding	1.46199	0.00284509
ENSG00000036549	AC118549.1	protein_coding	1.46123	0.00265646
ENSG00000197050	ZNF420	protein_coding	1.46121	0.00280943
ENSG00000153721	CNKSR3	protein_coding	1.46101	0.00353962
ENSG00000234678	ELF3-AS1	lncRNA	1.46062	0.00327328
ENSG00000176020	AMIGO3	protein_coding	1.46012	0.0211524
ENSG00000064932	SBNO2	protein_coding	1.45985	0.00280322
ENSG00000127191	TRAF2	protein_coding	1.45785	0.00485491
ENSG00000254473	AL354920.1	lncRNA	1.45777	0.00563508
ENSG00000136738	STAM	protein_coding	1.45709	0.00261458
ENSG00000280213	UCKL1-AS1	lncRNA	1.45613	0.0213961
ENSG00000204519	ZNF551	protein_coding	1.45565	0.00319187
ENSG00000135407	AVIL	protein_coding	1.45458	0.00413089
ENSG00000116539	ASH1L	protein_coding	1.45439	0.0026531
ENSG00000251127	AC091173.1	lncRNA	1.45256	0.0050751
ENSG00000072803	FBXW11	protein_coding	1.45245	0.00282159
ENSG00000143033	MTF2	protein_coding	1.45113	0.0026531
ENSG00000162595	DIRAS3	protein_coding	1.44988	0.0374684
ENSG00000103534	TMC5	protein_coding	1.44965	0.00378179
ENSG00000235448	LURAP1L-AS1	lncRNA	1.44803	0.00690597
ENSG00000259416	AC021739.3	lncRNA	1.44728	0.00881336
ENSG00000189298	ZKSCAN3	protein_coding	1.44722	0.00493772
ENSG00000229152	ANKRD10-IT1	lncRNA	1.44684	0.00258344
ENSG00000114933	INO80D	protein_coding	1.44518	0.00253094
ENSG00000267259	ERVE-1	lncRNA	1.44449	0.00726463
ENSG00000152784	PRDM8	protein_coding	1.4442	0.00296229
ENSG00000225655	BX255923.1	lncRNA	1.44359	0.0177281
ENSG00000249942	AC239584.1	lncRNA	1.44276	0.00609288
ENSG00000152433	ZNF547	protein_coding	1.4413	0.00408679
ENSG00000198919	DZIP3	protein_coding	1.44074	0.00268475
ENSG00000116871	MAP7D1	protein_coding	1.44039	0.00265646
ENSG00000257497	AC121761.1	lncRNA	1.43991	0.0145478
ENSG00000141446	ESCO1	protein_coding	1.43973	0.00295314
ENSG00000138311	ZNF365	protein_coding	1.43955	0.00430755
ENSG00000166311	SMPD1	protein_coding	1.43778	0.00265646
ENSG00000260604	AL590004.3	lncRNA	1.43616	0.00279958
ENSG00000041988	THAP3	protein_coding	1.43612	0.00391982
ENSG00000106258	CYP3A5	protein_coding	1.43608	0.00288746
ENSG00000174197	MGA	protein_coding	1.43581	0.00265646
ENSG00000125812	GZF1	protein_coding	1.43568	0.0041923
ENSG00000229167	AC114488.1	lncRNA	1.43493	0.0409368
ENSG00000179454	KLHL28	protein_coding	1.43488	0.00423168
ENSG00000186642	PDE2A	protein_coding	1.43452	0.00265646
ENSG00000258082	AL391832.3	lncRNA	1.43439	0.0184159
ENSG00000164125	GASK1B	protein_coding	1.43407	0.0192902
ENSG00000264522	OTUD7B	protein_coding	1.43379	0.0026531
ENSG00000224984	AL512363.1	lncRNA	1.43356	0.0124558
ENSG00000272888	LINC01578	lncRNA	1.43305	0.0026531
ENSG00000258808	LINC02310	lncRNA	1.43296	0.00469119
ENSG00000144821	MYH15	protein_coding	1.43195	0.00282159
ENSG00000179151	EDC3	protein_coding	1.42977	0.00258726
ENSG00000286945	AL513478.4	lncRNA	1.42847	0.00857593
ENSG00000116698	SMG7	protein_coding	1.42784	0.00265646
ENSG00000139679	LPAR6	protein_coding	1.4274	0.00461789
ENSG00000235899	LINC01564	lncRNA	1.42695	0.016733
ENSG00000070495	JMJD6	protein_coding	1.42691	0.00280671
ENSG00000156304	SCAF4	protein_coding	1.42665	0.0028945
ENSG00000198093	ZNF649	protein_coding	1.4265	0.00258726
ENSG00000149016	TUT1	protein_coding	1.42644	0.00315683
ENSG00000182872	RBM10	protein_coding	1.42632	0.00302096
ENSG00000177873	ZNF619	protein_coding	1.42606	0.00656064
ENSG00000186918	ZNF395	protein_coding	1.42576	0.00332362
ENSG00000186174	BCL9L	protein_coding	1.42558	0.00351153
ENSG00000175573	C11orf68	protein_coding	1.42545	0.00265646
ENSG00000134627	PIWIL4	protein_coding	1.4242	0.00426648
ENSG00000197063	MAFG	protein_coding	1.42384	0.00334161
ENSG00000187098	MITF	protein_coding	1.42324	0.00259325
ENSG00000089847	ANKRD24	protein_coding	1.42311	0.0353889
ENSG00000264324	AC006030.1	protein_coding	1.42268	0.0289804
ENSG00000170222	ADPRM	protein_coding	1.42262	0.00265646
ENSG00000102531	FNDC3A	protein_coding	1.42243	0.00265646
ENSG00000121741	ZMYM2	protein_coding	1.42237	0.00265646
ENSG00000231274	SBK3	protein_coding	1.4218	0.00579521
ENSG00000250519	AP002784.1	lncRNA	1.4218	0.00317899
ENSG00000159459	UBR1	protein_coding	1.4216	0.00283839
ENSG00000204920	ZNF155	protein_coding	1.42118	0.0048239
ENSG00000286207	AC012443.2	lncRNA	1.41896	0.0122881
ENSG00000145002	FAM86B2	protein_coding	1.41795	0.00734548
ENSG00000179562	GCC1	protein_coding	1.41788	0.00280976
ENSG00000270210	AC104695.3	lncRNA	1.41777	0.00357077
ENSG00000231119	AL031666.1	lncRNA	1.41726	0.0156309
ENSG00000130449	ZSWIM6	protein_coding	1.41712	0.00265646
ENSG00000224969	AL645608.1	lncRNA	1.41683	0.0151458
ENSG00000211454	AKR7L	polymorphic_pseudogene	1.41674	0.0249686
ENSG00000198920	KIAA0753	protein_coding	1.41649	0.00265646
ENSG00000150867	PIP4K2A	protein_coding	1.4162	0.0026531
ENSG00000088876	ZNF343	protein_coding	1.41556	0.00455887
ENSG00000095574	IKZF5	protein_coding	1.41438	0.00319412
ENSG00000122696	SLC25A51	protein_coding	1.41387	0.00309353
ENSG00000108854	SMURF2	protein_coding	1.41289	0.00334745
ENSG00000164070	HSPA4L	protein_coding	1.41244	0.00423168
ENSG00000146530	VWDE	protein_coding	1.41244	0.00265646
ENSG00000206538	VGLL3	protein_coding	1.4122	0.00280943
ENSG00000233351	AL356124.2	lncRNA	1.41165	0.0116945
ENSG00000233081	AL353764.1	lncRNA	1.41114	0.0152062
ENSG00000263740	RN7SL4P	misc_RNA	1.40945	0.0207911
ENSG00000124657	OR2B6	protein_coding	1.40935	0.0161787
ENSG00000172478	MAB21L4	protein_coding	1.40832	0.0080257
ENSG00000231770	TMEM44-AS1	lncRNA	1.40827	0.00409056
ENSG00000242288	AC022400.3	lncRNA	1.40802	0.0248583
ENSG00000153879	CEBPG	protein_coding	1.40767	0.00280671
ENSG00000236255	AC009404.1	lncRNA	1.40693	0.00475482
ENSG00000233834	AC005083.1	lncRNA	1.40584	0.0028945
ENSG00000178381	ZFAND2A	protein_coding	1.40577	0.00265839
ENSG00000250567	AC010406.1	lncRNA	1.40574	0.0276728
ENSG00000273035	AC007684.2	lncRNA	1.40551	0.0152731
ENSG00000172465	TCEAL1	protein_coding	1.40513	0.00265646
ENSG00000130559	CAMSAP1	protein_coding	1.40491	0.00265646
ENSG00000153714	LURAP1L	protein_coding	1.40322	0.00280671
ENSG00000275720	AC243830.2	lncRNA	1.40309	0.0386353
ENSG00000173545	ZNF622	protein_coding	1.403	0.00280943
ENSG00000273406	AC245008.1	lncRNA	1.40268	0.00806644
ENSG00000239908	RN7SL75P	misc_RNA	1.40267	0.0436433
ENSG00000170322	NFRKB	protein_coding	1.40214	0.0026531
ENSG00000127666	TICAM1	protein_coding	1.40174	0.00896307
ENSG00000182150	ERCC6L2	protein_coding	1.4014	0.00266953
ENSG00000096080	MRPS18A	protein_coding	1.40129	0.00265646
ENSG00000182376	AC138028.1	lncRNA	1.40119	0.0308357
ENSG00000131016	AKAP12	protein_coding	1.401	0.00279958
ENSG00000187605	TET3	protein_coding	1.40029	0.00431491
ENSG00000270777	AL158042.1	lncRNA	1.39818	0.0471898
ENSG00000286230	AC010327.7	lncRNA	1.39806	0.0122675
ENSG00000172059	KLF11	protein_coding	1.39803	0.00277668
ENSG00000062194	GPBP1	protein_coding	1.39787	0.00268475
ENSG00000285367	AC087564.1	lncRNA	1.3971	0.00762523
ENSG00000164136	IL15	protein_coding	1.39689	0.00526577
ENSG00000100109	TFIP11	protein_coding	1.39632	0.00311006
ENSG00000198018	ENTPD7	protein_coding	1.39575	0.00266953
ENSG00000117152	RGS4	protein_coding	1.3955	0.00282159
ENSG00000143622	RIT1	protein_coding	1.39544	0.00259906
ENSG00000159388	BTG2	protein_coding	1.39515	0.00280943
ENSG00000158683	PKD1L1	protein_coding	1.39492	0.00496541
ENSG00000284633	AL031590.1	lncRNA	1.39449	0.00738956
ENSG00000185338	SOCS1	protein_coding	1.39362	0.0159612
ENSG00000108960	MMD	protein_coding	1.39254	0.00284509
ENSG00000186352	ANKRD37	protein_coding	1.39179	0.00475624
ENSG00000170802	FOXN2	protein_coding	1.39147	0.00319412
ENSG00000267757	EML2-AS1	lncRNA	1.39079	0.0282927
ENSG00000165195	PIGA	protein_coding	1.39076	0.0026531
ENSG00000111011	RSRC2	protein_coding	1.38986	0.00299665
ENSG00000273139	AC007663.3	lncRNA	1.38965	0.0473163
ENSG00000023608	SNAPC1	protein_coding	1.38898	0.00265646
ENSG00000104517	UBR5	protein_coding	1.38841	0.00265646
ENSG00000099917	MED15	protein_coding	1.38722	0.00282159
ENSG00000136527	TRA2B	protein_coding	1.38681	0.00279958
ENSG00000085511	MAP3K4	protein_coding	1.38675	0.00308115
ENSG00000174799	CEP135	protein_coding	1.38654	0.00265646
ENSG00000231852	CYP21A2	protein_coding	1.38617	0.0103055
ENSG00000245532	NEAT1	lncRNA	1.38544	0.00284509
ENSG00000158301	GPRASP2	protein_coding	1.38541	0.00313131
ENSG00000132740	IGHMBP2	protein_coding	1.38535	0.00265646
ENSG00000139372	TDG	protein_coding	1.38519	0.00265646
ENSG00000132275	RRP8	protein_coding	1.38468	0.00280671
ENSG00000163794	UCN	protein_coding	1.38404	0.00856727
ENSG00000083097	DOP1A	protein_coding	1.38372	0.00313482
ENSG00000261537	AC027279.2	lncRNA	1.38347	0.00650589
ENSG00000156735	BAG4	protein_coding	1.38329	0.00266953
ENSG00000161813	LARP4	protein_coding	1.38324	0.00292021
ENSG00000008300	CELSR3	protein_coding	1.38267	0.0026531
ENSG00000230454	U73166.1	lncRNA	1.38188	0.00905767
ENSG00000088356	PDRG1	protein_coding	1.38179	0.00268595
ENSG00000275056	AC020663.3	lncRNA	1.38161	0.0104878
ENSG00000078747	ITCH	protein_coding	1.38087	0.00280943
ENSG00000114446	IFT57	protein_coding	1.38023	0.00280976
ENSG00000104140	RHOV	protein_coding	1.37999	0.0039889
ENSG00000111252	SH2B3	protein_coding	1.37995	0.00331746
ENSG00000090905	TNRC6A	protein_coding	1.37992	0.0027432
ENSG00000198780	FAM169A	protein_coding	1.37986	0.00379946
ENSG00000175104	TRAF6	protein_coding	1.3794	0.0026531
ENSG00000237423	LINC01522	lncRNA	1.37919	0.00630239
ENSG00000197238	H4C11	protein_coding	1.37798	0.0161522
ENSG00000246273	SBF2-AS1	lncRNA	1.37791	0.00574333
ENSG00000273451	AL031666.3	lncRNA	1.37753	0.0105526
ENSG00000287979	AC253572.2	lncRNA	1.37714	0.00526877
ENSG00000151065	DCP1B	protein_coding	1.37664	0.00789567
ENSG00000059378	PARP12	protein_coding	1.37628	0.00334161
ENSG00000204599	TRIM39	protein_coding	1.37625	0.00265646
ENSG00000091831	ESR1	protein_coding	1.37514	0.00559148
ENSG00000197181	PIWIL2	protein_coding	1.37463	0.0048828
ENSG00000166343	MSS51	protein_coding	1.37428	0.0230941
ENSG00000204323	SMIM5	protein_coding	1.37415	0.00969345
ENSG00000175073	VCPIP1	protein_coding	1.37411	0.00300241
ENSG00000113916	BCL6	protein_coding	1.37406	0.00405521
ENSG00000167625	ZNF526	protein_coding	1.37303	0.00282159
ENSG00000168143	FAM83B	protein_coding	1.37302	0.00265646
ENSG00000254842	LINC02551	lncRNA	1.37226	0.013438
ENSG00000162650	ATXN7L2	protein_coding	1.37107	0.00542597
ENSG00000162734	PEA15	protein_coding	1.37094	0.00270768
ENSG00000236830	CBR3-AS1	lncRNA	1.37057	0.00318854
ENSG00000117479	SLC19A2	protein_coding	1.36999	0.00323571
ENSG00000280136	AC240565.3	lncRNA	1.36947	0.0240785
ENSG00000167851	CD300A	protein_coding	1.36902	0.0270558
ENSG00000167601	AXL	protein_coding	1.36855	0.00265646
ENSG00000113811	SELENOK	protein_coding	1.3681	0.0026531
ENSG00000268400	AC008763.2	protein_coding	1.36792	0.0190257
ENSG00000167981	ZNF597	protein_coding	1.36775	0.00311601
ENSG00000237772	LINC02631	lncRNA	1.3677	0.00265646
ENSG00000127870	RNF6	protein_coding	1.36665	0.00383594
ENSG00000167977	KCTD5	protein_coding	1.36643	0.00265646
ENSG00000162852	CNST	protein_coding	1.36573	0.0026431
ENSG00000213658	LAT	protein_coding	1.36501	0.00319412
ENSG00000186056	MATN1-AS1	lncRNA	1.36457	0.016882
ENSG00000132964	CDK8	protein_coding	1.36419	0.00284509
ENSG00000157764	BRAF	protein_coding	1.36333	0.00265646
ENSG00000134262	AP4B1	protein_coding	1.36274	0.00481902
ENSG00000121236	TRIM6	protein_coding	1.36173	0.00663998
ENSG00000169251	NMD3	protein_coding	1.36167	0.00282159
ENSG00000164344	KLKB1	protein_coding	1.36071	0.0145553
ENSG00000249859	PVT1	lncRNA	1.3603	0.0028945
ENSG00000156384	SFR1	protein_coding	1.35992	0.00438248
ENSG00000276997	AL513314.2	lncRNA	1.35967	0.0139244
ENSG00000175931	UBE2O	protein_coding	1.35929	0.00265646
ENSG00000186517	ARHGAP30	protein_coding	1.3591	0.00289451
ENSG00000109686	SH3D19	protein_coding	1.35746	0.00265646
ENSG00000160685	ZBTB7B	protein_coding	1.35742	0.00303152
ENSG00000267520	AC010733.1	lncRNA	1.35689	0.0201697
ENSG00000006327	TNFRSF12A	protein_coding	1.35682	0.00265646
ENSG00000240240	BX664727.3	lncRNA	1.35666	0.00387825
ENSG00000146872	TLK2	protein_coding	1.35647	0.00265646
ENSG00000003393	ALS2	protein_coding	1.35641	0.00309234
ENSG00000123066	MED13L	protein_coding	1.35635	0.00280671
ENSG00000111641	NOP2	protein_coding	1.35595	0.00332362
ENSG00000171466	ZNF562	protein_coding	1.35512	0.00268193
ENSG00000186566	GPATCH8	protein_coding	1.3547	0.0026531
ENSG00000173451	THAP2	protein_coding	1.35468	0.00651724
ENSG00000235246	AL020993.1	lncRNA	1.35433	0.0450942
ENSG00000233954	UQCRHL	protein_coding	1.3542	0.0167411
ENSG00000264343	NOTCH2NLA	protein_coding	1.35332	0.0107636
ENSG00000187229	AC100800.1	lncRNA	1.35299	0.0132796
ENSG00000159882	ZNF230	protein_coding	1.35289	0.0184913
ENSG00000182318	ZSCAN22	protein_coding	1.35258	0.0062014
ENSG00000104142	VPS18	protein_coding	1.35243	0.0039117
ENSG00000248964	AC131254.1	lncRNA	1.35237	0.00586241
ENSG00000253295	AC022217.3	lncRNA	1.35217	0.0142794
ENSG00000140022	STON2	protein_coding	1.35206	0.00289608
ENSG00000118200	CAMSAP2	protein_coding	1.35147	0.0027332
ENSG00000197019	SERTAD1	protein_coding	1.35114	0.00283562
ENSG00000136560	TANK	protein_coding	1.35105	0.00265646
ENSG00000081087	OSTM1	protein_coding	1.35081	0.00322732
ENSG00000269951	AC090181.2	lncRNA	1.35022	0.0133744
ENSG00000170242	USP47	protein_coding	1.34955	0.0026531
ENSG00000275713	H2BC9	protein_coding	1.34772	0.026435
ENSG00000286672	AL096712.2	lncRNA	1.34703	0.0343115
ENSG00000187475	H1-6	protein_coding	1.34631	0.00921092
ENSG00000156273	BACH1	protein_coding	1.34619	0.00273259
ENSG00000140750	ARHGAP17	protein_coding	1.34547	0.00338294
ENSG00000101928	MOSPD1	protein_coding	1.3454	0.00296839
ENSG00000063978	RNF4	protein_coding	1.34504	0.00282159
ENSG00000120063	GNA13	protein_coding	1.34293	0.00289081
ENSG00000187607	ZNF286A	protein_coding	1.34159	0.00357077
ENSG00000022840	RNF10	protein_coding	1.34141	0.00265646
ENSG00000261505	AL031714.1	lncRNA	1.34119	0.00282159
ENSG00000179674	ARL14	protein_coding	1.34107	0.00309234
ENSG00000163811	WDR43	protein_coding	1.34106	0.00284509
ENSG00000249456	AL731577.2	lncRNA	1.34095	0.0350316
ENSG00000287593	AL022724.3	lncRNA	1.34062	0.01257
ENSG00000243156	MICAL3	protein_coding	1.33941	0.00292021
ENSG00000267225	WDR7-OT1	lncRNA	1.33859	0.0195035
ENSG00000255330	AL096711.2	protein_coding	1.3384	0.011477
ENSG00000163795	ZNF513	protein_coding	1.33833	0.00265646
ENSG00000145700	ANKRD31	protein_coding	1.33721	0.0028945
ENSG00000237685	AL139039.3	lncRNA	1.33713	0.00948409
ENSG00000287490	AC015818.9	lncRNA	1.33696	0.0199467
ENSG00000287382	AC110611.2	lncRNA	1.33678	0.0056602
ENSG00000273368	AC006566.1	lncRNA	1.33671	0.00844835
ENSG00000114982	KANSL3	protein_coding	1.33632	0.00266541
ENSG00000117139	KDM5B	protein_coding	1.33604	0.00300276
ENSG00000013375	PGM3	protein_coding	1.33594	0.00300276
ENSG00000285928	AC103591.4	lncRNA	1.33578	0.00403523
ENSG00000148925	BTBD10	protein_coding	1.33518	0.00265646
ENSG00000105559	PLEKHA4	protein_coding	1.33506	0.00319452
ENSG00000284738	AL358472.5	lncRNA	1.33443	0.00457833
ENSG00000013392	RWDD2A	protein_coding	1.33442	0.00286535
ENSG00000173145	NOC3L	protein_coding	1.3343	0.00396312
ENSG00000188710	QRFP	protein_coding	1.3337	0.0224671
ENSG00000227297	AL035541.1	lncRNA	1.33369	0.0246408
ENSG00000065325	GLP2R	protein_coding	1.33313	0.00313612
ENSG00000239653	PSMD6-AS2	lncRNA	1.33266	0.0079425
ENSG00000164296	TIGD6	protein_coding	1.33259	0.0028122
ENSG00000107372	ZFAND5	protein_coding	1.33252	0.00265646
ENSG00000232811	AL360270.1	lncRNA	1.33223	0.0119327
ENSG00000163510	CWC22	protein_coding	1.33218	0.00280943
ENSG00000253669	GASAL1	lncRNA	1.33216	0.00803981
ENSG00000259820	AC083843.3	lncRNA	1.33031	0.00314532
ENSG00000226562	CYP4F26P	lncRNA	1.33014	0.0100068
ENSG00000170631	ZNF16	protein_coding	1.32968	0.00311006
ENSG00000010539	ZNF200	protein_coding	1.32857	0.00298722
ENSG00000139977	NAA30	protein_coding	1.32795	0.00318854
ENSG00000237499	WAKMAR2	lncRNA	1.32783	0.00633106
ENSG00000212123	PRR22	protein_coding	1.32743	0.0145862
ENSG00000272681	FAM223B	lncRNA	1.3271	0.0080125
ENSG00000170382	LRRN2	protein_coding	1.32472	0.0106385
ENSG00000233117	LINC00702	lncRNA	1.32467	0.00655506
ENSG00000108510	MED13	protein_coding	1.32373	0.00266541
ENSG00000137760	ALKBH8	protein_coding	1.32365	0.00319412
ENSG00000234127	TRIM26	protein_coding	1.32315	0.00313131
ENSG00000196337	CGB7	protein_coding	1.32276	0.0132659
ENSG00000260317	AC009812.4	lncRNA	1.32275	0.0293691
ENSG00000170260	ZNF212	protein_coding	1.32223	0.0032228
ENSG00000108021	TASOR2	protein_coding	1.32214	0.00265646
ENSG00000168928	CTRB2	protein_coding	1.32205	0.00327621
ENSG00000253522	MIR3142HG	lncRNA	1.32192	0.0224503
ENSG00000113712	CSNK1A1	protein_coding	1.32157	0.00284677
ENSG00000100867	DHRS2	protein_coding	1.32153	0.0120784
ENSG00000172766	NAA16	protein_coding	1.32142	0.00265646
ENSG00000005700	IBTK	protein_coding	1.32103	0.0026531
ENSG00000113312	TTC1	protein_coding	1.3196	0.00329277
ENSG00000085978	ATG16L1	protein_coding	1.31925	0.00265646
ENSG00000137776	SLTM	protein_coding	1.31867	0.00268475
ENSG00000287818	AL512283.3	lncRNA	1.31866	0.0229789
ENSG00000120690	ELF1	protein_coding	1.31864	0.00280322
ENSG00000113194	FAF2	protein_coding	1.31778	0.00282159
ENSG00000135837	CEP350	protein_coding	1.31761	0.0026531
ENSG00000125846	ZNF133	protein_coding	1.31743	0.00962217
ENSG00000145860	RNF145	protein_coding	1.31735	0.00282159
ENSG00000140262	TCF12	protein_coding	1.31554	0.00284509
ENSG00000277504	AC010536.3	lncRNA	1.31527	0.0417213
ENSG00000181220	ZNF746	protein_coding	1.31434	0.00280671
ENSG00000272886	DCP1A	protein_coding	1.31353	0.0029455
ENSG00000047056	WDR37	protein_coding	1.31329	0.00275451
ENSG00000140830	TXNL4B	protein_coding	1.31297	0.00265646
ENSG00000113615	SEC24A	protein_coding	1.31296	0.0028945
ENSG00000130818	ZNF426	protein_coding	1.3125	0.00538585
ENSG00000166716	ZNF592	protein_coding	1.31043	0.00282159
ENSG00000137601	NEK1	protein_coding	1.31042	0.00265646
ENSG00000258839	MC1R	protein_coding	1.3095	0.00279958
ENSG00000159899	NPR2	protein_coding	1.30944	0.00311022
ENSG00000162402	USP24	protein_coding	1.30884	0.00266541
ENSG00000146463	ZMYM4	protein_coding	1.30874	0.00280671
ENSG00000171861	MRM3	protein_coding	1.30839	0.00432327
ENSG00000116701	NCF2	protein_coding	1.30782	0.0156536
ENSG00000117601	SERPINC1	protein_coding	1.30727	0.00939682
ENSG00000236833	AC024560.1	lncRNA	1.30695	0.0401202
ENSG00000153827	TRIP12	protein_coding	1.30649	0.00280671
ENSG00000272588	AC139887.4	lncRNA	1.30589	0.00823354
ENSG00000245869	AP004609.3	lncRNA	1.30588	0.00962914
ENSG00000144228	SPOPL	protein_coding	1.30567	0.00319412
ENSG00000171169	NAIF1	protein_coding	1.30533	0.0029486
ENSG00000131013	PPIL4	protein_coding	1.30522	0.0028945
ENSG00000182224	CYB5D1	protein_coding	1.30296	0.00273341
ENSG00000102287	GABRE	protein_coding	1.30217	0.00266541
ENSG00000183647	ZNF530	protein_coding	1.30132	0.00302605
ENSG00000272410	AC022384.1	protein_coding	1.3008	0.0108843
ENSG00000100601	ALKBH1	protein_coding	1.30066	0.00822877
ENSG00000110104	CCDC86	protein_coding	1.30023	0.00284509
ENSG00000280614	FP236383.4	lncRNA	1.3001	0.0125527
ENSG00000103472	RRN3P2	lncRNA	1.3001	0.0160996
ENSG00000089916	GPATCH2L	protein_coding	1.29945	0.00311006
ENSG00000083844	ZNF264	protein_coding	1.29944	0.00280943
ENSG00000235631	RNF148	protein_coding	1.29925	0.0253857
ENSG00000246089	AC016065.1	lncRNA	1.29923	0.00312454
ENSG00000164151	ICE1	protein_coding	1.29914	0.00265646
ENSG00000129474	AJUBA	protein_coding	1.29731	0.00279958
ENSG00000280800	FP671120.7	lncRNA	1.29725	0.00987657
ENSG00000066827	ZFAT	protein_coding	1.29685	0.00342047
ENSG00000005238	FAM214B	protein_coding	1.29604	0.00280671
ENSG00000165757	JCAD	protein_coding	1.2957	0.00357077
ENSG00000169180	XPO6	protein_coding	1.29552	0.00289121
ENSG00000184708	EIF4ENIF1	protein_coding	1.29532	0.00268475
ENSG00000179406	LINC00174	lncRNA	1.29465	0.00433579
ENSG00000147679	UTP23	protein_coding	1.29401	0.00274217
ENSG00000183876	ARSI	protein_coding	1.29401	0.0040892
ENSG00000156463	SH3RF2	protein_coding	1.29279	0.00265646
ENSG00000163743	RCHY1	protein_coding	1.29271	0.0102898
ENSG00000179021	C3orf38	protein_coding	1.29247	0.0036387
ENSG00000176915	ANKLE2	protein_coding	1.29234	0.00265646
ENSG00000159216	RUNX1	protein_coding	1.2903	0.00280943
ENSG00000273568	AC131009.3	lncRNA	1.28944	0.00658381
ENSG00000270008	AL137247.2	lncRNA	1.28939	0.00469484
ENSG00000075539	FRYL	protein_coding	1.28932	0.00282159
ENSG00000139197	PEX5	protein_coding	1.28919	0.00313209
ENSG00000125686	MED1	protein_coding	1.28851	0.00265646
ENSG00000136536	MARCHF7	protein_coding	1.28845	0.00280943
ENSG00000126010	GRPR	protein_coding	1.28832	0.0157908
ENSG00000072364	AFF4	protein_coding	1.28786	0.00265839
ENSG00000286975	AP005136.4	lncRNA	1.28772	0.0104693
ENSG00000196569	LAMA2	protein_coding	1.28718	0.00319412
ENSG00000171444	MCC	protein_coding	1.28666	0.00318497
ENSG00000171425	ZNF581	protein_coding	1.28656	0.00400286
ENSG00000138621	PPCDC	protein_coding	1.28616	0.00344975
ENSG00000268655	AC008687.4	protein_coding	1.28595	0.00613191
ENSG00000143127	ITGA10	protein_coding	1.28587	0.00512155
ENSG00000115504	EHBP1	protein_coding	1.28563	0.00268475
ENSG00000225613	LINCMD1	lncRNA	1.28522	0.0183857
ENSG00000283646	LINC02009	lncRNA	1.28509	0.007481
ENSG00000129292	PHF20L1	protein_coding	1.28483	0.00280943
ENSG00000170099	SERPINA6	protein_coding	1.28462	0.00496541
ENSG00000091009	RBM27	protein_coding	1.28301	0.00360109
ENSG00000143751	SDE2	protein_coding	1.28289	0.00528042
ENSG00000261140	AC093525.4	lncRNA	1.28277	0.0423845
ENSG00000186594	MIR22HG	lncRNA	1.28249	0.00265646
ENSG00000182308	DCAF4L1	protein_coding	1.28225	0.0073498
ENSG00000189079	ARID2	protein_coding	1.28222	0.0028945
ENSG00000162086	ZNF75A	protein_coding	1.28155	0.00317193
ENSG00000159588	CCDC17	protein_coding	1.28149	0.00265646
ENSG00000232586	KIAA1614-AS1	lncRNA	1.28117	0.0293522
ENSG00000166439	RNF169	protein_coding	1.28108	0.00327621
ENSG00000211445	GPX3	protein_coding	1.28107	0.00364595
ENSG00000167850	CD300C	protein_coding	1.281	0.0339578
ENSG00000281181	FP236383.5	lncRNA	1.28077	0.00935843
ENSG00000230943	LINC02541	lncRNA	1.28056	0.00760219
ENSG00000116731	PRDM2	protein_coding	1.2804	0.00304757
ENSG00000244151	AC010973.2	lncRNA	1.27975	0.0197458
ENSG00000141867	BRD4	protein_coding	1.27936	0.00265646
ENSG00000116922	C1orf109	protein_coding	1.27921	0.00433579
ENSG00000251161	AC020661.1	lncRNA	1.27911	0.0287216
ENSG00000100815	TRIP11	protein_coding	1.27903	0.00265646
ENSG00000173261	PLAC8L1	protein_coding	1.27894	0.00677042
ENSG00000162975	KCNF1	protein_coding	1.27889	0.0129876
ENSG00000117009	KMO	protein_coding	1.27881	0.00417579
ENSG00000107611	CUBN	protein_coding	1.2785	0.00321594
ENSG00000140382	HMG20A	protein_coding	1.27844	0.00280943
ENSG00000112183	RBM24	protein_coding	1.2782	0.0132479
ENSG00000163915	IGF2BP2-AS1	lncRNA	1.2778	0.00286535
ENSG00000230753	ZNF341-AS1	lncRNA	1.27706	0.0465705
ENSG00000085563	ABCB1	protein_coding	1.27702	0.00460061
ENSG00000112159	MDN1	protein_coding	1.27679	0.00284677
ENSG00000286905	AC108488.2	protein_coding	1.27663	0.0185987
ENSG00000267560	AC027514.2	lncRNA	1.27581	0.00475212
ENSG00000054267	ARID4B	protein_coding	1.27567	0.00329277
ENSG00000170011	MYRIP	protein_coding	1.27564	0.0191941
ENSG00000196793	ZNF239	protein_coding	1.27549	0.0126428
ENSG00000165271	NOL6	protein_coding	1.27541	0.00265646
ENSG00000187800	PEAR1	protein_coding	1.2754	0.00628179
ENSG00000213079	SCAF8	protein_coding	1.27531	0.0028945
ENSG00000152492	CCDC50	protein_coding	1.27483	0.00265646
ENSG00000176095	IP6K1	protein_coding	1.2747	0.00279958
ENSG00000119965	C10orf88	protein_coding	1.27459	0.00455867
ENSG00000188185	LINC00265	lncRNA	1.27402	0.00282159
ENSG00000028277	POU2F2	protein_coding	1.27402	0.0195426
ENSG00000273445	AC133644.1	lncRNA	1.27355	0.0361671
ENSG00000167377	ZNF23	protein_coding	1.27343	0.00282159
ENSG00000167258	CDK12	protein_coding	1.27335	0.00265646
ENSG00000227036	LINC00511	lncRNA	1.2722	0.00265646
ENSG00000152484	USP12	protein_coding	1.27217	0.00265646
ENSG00000109220	CHIC2	protein_coding	1.27212	0.00559401
ENSG00000204625	HCG9	lncRNA	1.27202	0.00286535
ENSG00000101605	MYOM1	protein_coding	1.2718	0.00469484
ENSG00000261609	GAN	protein_coding	1.27166	0.00280943
ENSG00000163513	TGFBR2	protein_coding	1.27164	0.00279958
ENSG00000267776	AC006116.11	lncRNA	1.27123	0.00474026
ENSG00000168785	TSPAN5	protein_coding	1.27061	0.00284509
ENSG00000124784	RIOK1	protein_coding	1.27041	0.00319412
ENSG00000074935	TUBE1	protein_coding	1.26967	0.00364825
ENSG00000261207	AL031717.1	lncRNA	1.26916	0.0120212
ENSG00000276523	AC025287.3	lncRNA	1.26885	0.0366884
ENSG00000048471	SNX29	protein_coding	1.26882	0.0039782
ENSG00000065618	COL17A1	protein_coding	1.26871	0.00593775
ENSG00000130540	SULT4A1	protein_coding	1.26871	0.00528042
ENSG00000123643	SLC36A1	protein_coding	1.2686	0.00288085
ENSG00000104450	SPAG1	protein_coding	1.26832	0.00265646
ENSG00000189045	ANKDD1B	protein_coding	1.26812	0.0109157
ENSG00000181827	RFX7	protein_coding	1.26764	0.0028945
ENSG00000092199	HNRNPC	protein_coding	1.26763	0.00286535
ENSG00000259522	AL136295.4	protein_coding	1.26703	0.00372968
ENSG00000139116	KIF21A	protein_coding	1.26703	0.00265646
ENSG00000221909	FAM200A	protein_coding	1.26632	0.0123618
ENSG00000117475	BLZF1	protein_coding	1.26613	0.00315683
ENSG00000130779	CLIP1	protein_coding	1.26563	0.00282159
ENSG00000137221	TJAP1	protein_coding	1.26552	0.00280671
ENSG00000101745	ANKRD12	protein_coding	1.26504	0.0027332
ENSG00000114861	FOXP1	protein_coding	1.26498	0.00280671
ENSG00000163684	RPP14	protein_coding	1.26458	0.00268595
ENSG00000070190	DAPP1	protein_coding	1.26443	0.00319412
ENSG00000152380	FAM151B	protein_coding	1.2639	0.0203859
ENSG00000237988	OR2I1P	protein_coding	1.26368	0.00521791
ENSG00000149798	CDC42EP2	protein_coding	1.26363	0.019866
ENSG00000164442	CITED2	protein_coding	1.26351	0.00351833
ENSG00000188177	ZC3H6	protein_coding	1.26317	0.00280671
ENSG00000141664	ZCCHC2	protein_coding	1.2626	0.0039219
ENSG00000029153	ARNTL2	protein_coding	1.26201	0.00270356
ENSG00000275263	AC135048.3	lncRNA	1.26199	0.0308195
ENSG00000287396	AL592464.3	lncRNA	1.26146	0.0482425
ENSG00000183475	ASB7	protein_coding	1.26108	0.00327621
ENSG00000222404	RN7SKP281	misc_RNA	1.261	0.023239
ENSG00000147316	MCPH1	protein_coding	1.26	0.00418201
ENSG00000260059	AC092620.2	lncRNA	1.25982	0.00418413
ENSG00000151657	KIN	protein_coding	1.25939	0.00357077
ENSG00000259727	AC103740.2	lncRNA	1.25912	0.00914365
ENSG00000176407	KCMF1	protein_coding	1.25875	0.00282159
ENSG00000288076	AC018398.1	lncRNA	1.25787	0.00661578
ENSG00000148483	TMEM236	protein_coding	1.25736	0.00510423
ENSG00000145868	FBXO38	protein_coding	1.25725	0.00280943
ENSG00000117625	RCOR3	protein_coding	1.25721	0.00344975
ENSG00000174373	RALGAPA1	protein_coding	1.25654	0.00318062
ENSG00000129460	NGDN	protein_coding	1.25647	0.00265646
ENSG00000232956	SNHG15	lncRNA	1.25637	0.00423168
ENSG00000125447	GGA3	protein_coding	1.25553	0.00268475
ENSG00000186567	CEACAM19	protein_coding	1.25548	0.00793962
ENSG00000070404	FSTL3	protein_coding	1.25538	0.00459192
ENSG00000086015	MAST2	protein_coding	1.25454	0.00279958
ENSG00000284747	AL034417.5	lncRNA	1.25406	0.020247
ENSG00000122515	ZMIZ2	protein_coding	1.25373	0.003369
ENSG00000184678	H2BC21	protein_coding	1.2535	0.00675902
ENSG00000115761	NOL10	protein_coding	1.25337	0.00342857
ENSG00000180999	C1orf105	protein_coding	1.25337	0.0178365
ENSG00000263424	AC110597.3	lncRNA	1.25327	0.0227262
ENSG00000165997	ARL5B	protein_coding	1.25324	0.003435
ENSG00000020577	SAMD4A	protein_coding	1.2523	0.00445042
ENSG00000154945	ANKRD40	protein_coding	1.25208	0.00304757
ENSG00000104936	DMPK	protein_coding	1.25112	0.00948409
ENSG00000123505	AMD1	protein_coding	1.25055	0.00268182
ENSG00000116688	MFN2	protein_coding	1.25053	0.00268475
ENSG00000226251	LINC02608	lncRNA	1.24918	0.0361755
ENSG00000161021	MAML1	protein_coding	1.24906	0.00294033
ENSG00000100393	EP300	protein_coding	1.24861	0.00284677
ENSG00000241313	WWTR1-AS1	lncRNA	1.24838	0.00910808
ENSG00000131023	LATS1	protein_coding	1.24793	0.00265646
ENSG00000050820	BCAR1	protein_coding	1.24783	0.00524852
ENSG00000186416	NKRF	protein_coding	1.24751	0.00458418
ENSG00000214510	SPINK13	protein_coding	1.24747	0.0446819
ENSG00000160888	IER2	protein_coding	1.24643	0.00487808
ENSG00000187049	TMEM216	protein_coding	1.24639	0.00547496
ENSG00000066379	ZNRD1	protein_coding	1.24622	0.00517225
ENSG00000287023	AC018978.1	lncRNA	1.24613	0.022593
ENSG00000223956	LINC01767	lncRNA	1.24564	0.0071665
ENSG00000165259	HDX	protein_coding	1.24556	0.00355136
ENSG00000101040	ZMYND8	protein_coding	1.24539	0.00265839
ENSG00000100888	CHD8	protein_coding	1.24537	0.0026713
ENSG00000122861	PLAU	protein_coding	1.24524	0.00265646
ENSG00000271303	SRXN1	protein_coding	1.2449	0.00298722
ENSG00000177938	CAPZA3	protein_coding	1.24485	0.00319773
ENSG00000248596	AC139491.2	lncRNA	1.24397	0.00265646
ENSG00000180573	H2AC6	protein_coding	1.24396	0.00510544
ENSG00000260190	AL807752.5	lncRNA	1.24392	0.030375
ENSG00000197461	PDGFA	protein_coding	1.2432	0.00415179
ENSG00000086730	LAT2	protein_coding	1.24194	0.00364205
ENSG00000110330	BIRC2	protein_coding	1.24149	0.00284677
ENSG00000176896	TCEANC	protein_coding	1.24109	0.0104878
ENSG00000159128	IFNGR2	protein_coding	1.24103	0.00335352
ENSG00000096070	BRPF3	protein_coding	1.24098	0.00280671
ENSG00000074755	ZZEF1	protein_coding	1.24017	0.00329277
ENSG00000163605	PPP4R2	protein_coding	1.24013	0.0028581
ENSG00000229021	AL450992.2	lncRNA	1.2397	0.0130732
ENSG00000251455	AC092611.1	lncRNA	1.23926	0.00376515
ENSG00000112531	QKI	protein_coding	1.23919	0.0026713
ENSG00000112701	SENP6	protein_coding	1.23917	0.00288933
ENSG00000249096	LINC02362	lncRNA	1.23868	0.00931358
ENSG00000168137	SETD5	protein_coding	1.23858	0.00266365
ENSG00000105656	ELL	protein_coding	1.23785	0.00280943
ENSG00000213047	DENND1B	protein_coding	1.23744	0.00265983
ENSG00000177370	TIMM22	protein_coding	1.23702	0.00556531
ENSG00000254206	NPIPB11	protein_coding	1.23697	0.0163171
ENSG00000177432	NAP1L5	protein_coding	1.23645	0.0344573
ENSG00000259940	AC109449.1	lncRNA	1.23615	0.00909044
ENSG00000115760	BIRC6	protein_coding	1.23538	0.00265839
ENSG00000005889	ZFX	protein_coding	1.23504	0.00315053
ENSG00000274373	AC148476.1	lncRNA	1.23416	0.00280846
ENSG00000231856	AL162377.1	lncRNA	1.23342	0.0169115
ENSG00000176928	GCNT4	protein_coding	1.2317	0.00298722
ENSG00000154917	RAB6B	protein_coding	1.2309	0.0110214
ENSG00000260963	AC026462.3	lncRNA	1.23061	0.0121813
ENSG00000168412	MTNR1A	protein_coding	1.23039	0.0110253
ENSG00000119326	CTNNAL1	protein_coding	1.2301	0.00495138
ENSG00000248476	BACH1-IT1	lncRNA	1.22989	0.0122204
ENSG00000182944	EWSR1	protein_coding	1.22984	0.00265839
ENSG00000260269	AC105036.3	lncRNA	1.22915	0.0181758
ENSG00000120709	FAM53C	protein_coding	1.22842	0.00318854
ENSG00000267022	AC067968.1	protein_coding	1.22788	0.0470236
ENSG00000107263	RAPGEF1	protein_coding	1.22739	0.00323571
ENSG00000198837	DENND4B	protein_coding	1.22738	0.00318062
ENSG00000088451	TGDS	protein_coding	1.22736	0.00417579
ENSG00000103021	CCDC113	protein_coding	1.22679	0.00279958
ENSG00000260193	LINC02846	lncRNA	1.22661	0.00292347
ENSG00000112339	HBS1L	protein_coding	1.22651	0.00379625
ENSG00000097096	SYDE2	protein_coding	1.22648	0.0050731
ENSG00000272871	AL159169.2	lncRNA	1.22386	0.013755
ENSG00000224660	SH3BP5-AS1	lncRNA	1.22334	0.00522059
ENSG00000121966	CXCR4	protein_coding	1.22326	0.00528234
ENSG00000172943	PHF8	protein_coding	1.2231	0.00300241
ENSG00000181652	ATG9B	protein_coding	1.22292	0.00668866
ENSG00000114771	AADAC	protein_coding	1.2227	0.00428343
ENSG00000196597	ZNF782	protein_coding	1.22255	0.00994065
ENSG00000214188	ST7-OT4	lncRNA	1.22237	0.00413858
ENSG00000225830	ERCC6	protein_coding	1.22219	0.00265646
ENSG00000214338	SOGA3	protein_coding	1.22218	0.0246697
ENSG00000168152	THAP9	protein_coding	1.222	0.00426667
ENSG00000163935	SFMBT1	protein_coding	1.22154	0.0026713
ENSG00000186577	SMIM29	protein_coding	1.22029	0.00749041
ENSG00000135111	TBX3	protein_coding	1.2202	0.0149428
ENSG00000233621	LINC01137	lncRNA	1.21975	0.00323877
ENSG00000228917	AL591806.1	lncRNA	1.21919	0.0413522
ENSG00000167394	ZNF668	protein_coding	1.21911	0.00629312
ENSG00000081026	MAGI3	protein_coding	1.21816	0.00280671
ENSG00000230368	FAM41C	lncRNA	1.21779	0.0349507
ENSG00000164327	RICTOR	protein_coding	1.2177	0.00268475
ENSG00000170185	USP38	protein_coding	1.21741	0.00292347
ENSG00000114019	AMOTL2	protein_coding	1.21731	0.00268475
ENSG00000242802	AP5Z1	protein_coding	1.21693	0.00509128
ENSG00000204576	PRR3	protein_coding	1.21648	0.00537214
ENSG00000056277	ZNF280C	protein_coding	1.21617	0.00386044
ENSG00000136870	ZNF189	protein_coding	1.21554	0.00355907
ENSG00000163877	SNIP1	protein_coding	1.21543	0.00319527
ENSG00000100104	SRRD	protein_coding	1.21538	0.00377263
ENSG00000144909	OSBPL11	protein_coding	1.21533	0.00286535
ENSG00000183421	RIPK4	protein_coding	1.21521	0.00302749
ENSG00000140948	ZCCHC14	protein_coding	1.21516	0.00302096
ENSG00000110497	AMBRA1	protein_coding	1.21489	0.00284677
ENSG00000094975	SUCO	protein_coding	1.21458	0.00282159
ENSG00000186448	ZNF197	protein_coding	1.21405	0.00509128
ENSG00000231210	COMETT	lncRNA	1.21394	0.0400151
ENSG00000137218	FRS3	protein_coding	1.21386	0.00368971
ENSG00000136367	ZFHX2	protein_coding	1.2133	0.00477233
ENSG00000167985	SDHAF2	protein_coding	1.21324	0.00307211
ENSG00000283352	AL021368.4	lncRNA	1.21256	0.0458595
ENSG00000184517	ZFP1	protein_coding	1.21249	0.00319412
ENSG00000288582	AC098872.2	lncRNA	1.21238	0.0219397
ENSG00000169122	FAM110B	protein_coding	1.21228	0.00279958
ENSG00000226954	AL023802.1	lncRNA	1.21157	0.00286535
ENSG00000121989	ACVR2A	protein_coding	1.2103	0.00309451
ENSG00000185158	LRRC37B	protein_coding	1.21026	0.00690213
ENSG00000107864	CPEB3	protein_coding	1.20969	0.0038949
ENSG00000112419	PHACTR2	protein_coding	1.20952	0.00434833
ENSG00000156414	TDRD9	protein_coding	1.20938	0.0178381
ENSG00000260633	AC010207.1	lncRNA	1.20931	0.0151512
ENSG00000072736	NFATC3	protein_coding	1.20878	0.00279851
ENSG00000075413	MARK3	protein_coding	1.20858	0.00342047
ENSG00000157927	RADIL	protein_coding	1.20816	0.00532289
ENSG00000273032	DGCR9	lncRNA	1.20766	0.00509552
ENSG00000144674	GOLGA4	protein_coding	1.20738	0.0027332
ENSG00000068878	PSME4	protein_coding	1.2073	0.00268475
ENSG00000204947	ZNF425	protein_coding	1.20682	0.00353326
ENSG00000124160	NCOA5	protein_coding	1.20634	0.00313209
ENSG00000163431	LMOD1	protein_coding	1.20497	0.0256632
ENSG00000077044	DGKD	protein_coding	1.20391	0.00266953
ENSG00000186166	CCDC84	protein_coding	1.20381	0.00398855
ENSG00000204673	AKT1S1	protein_coding	1.20333	0.00286078
ENSG00000197565	COL4A6	protein_coding	1.20316	0.0153121
ENSG00000089876	DHX32	protein_coding	1.2029	0.00503323
ENSG00000185728	YTHDF3	protein_coding	1.20214	0.00268475
ENSG00000179335	CLK3	protein_coding	1.20121	0.00320154
ENSG00000111642	CHD4	protein_coding	1.20086	0.00268475
ENSG00000197321	SVIL	protein_coding	1.19892	0.00268595
ENSG00000196653	ZNF502	protein_coding	1.19885	0.0039117
ENSG00000272549	LINC02538	lncRNA	1.19798	0.00289608
ENSG00000267519	AC020916.1	lncRNA	1.19737	0.00839544
ENSG00000226122	DDC-AS1	lncRNA	1.19685	0.0324422
ENSG00000180353	HCLS1	protein_coding	1.1967	0.00777858
ENSG00000283463	HSFX4	protein_coding	1.19663	0.0203152
ENSG00000157540	DYRK1A	protein_coding	1.19662	0.00279958
ENSG00000155592	ZKSCAN2	protein_coding	1.19619	0.0052948
ENSG00000124688	MAD2L1BP	protein_coding	1.19616	0.00355907
ENSG00000188996	HUS1B	protein_coding	1.19564	0.0028945
ENSG00000133878	DUSP26	protein_coding	1.19535	0.00282159
ENSG00000136866	ZFP37	protein_coding	1.19504	0.00279958
ENSG00000287064	AL606500.1	lncRNA	1.19448	0.0121143
ENSG00000135749	PCNX2	protein_coding	1.19408	0.00506681
ENSG00000138756	BMP2K	protein_coding	1.19399	0.00362168
ENSG00000148634	HERC4	protein_coding	1.19364	0.00286078
ENSG00000232656	IDI2-AS1	lncRNA	1.19356	0.00279958
ENSG00000283154	IQCJ-SCHIP1	protein_coding	1.19345	0.00268193
ENSG00000186523	FAM86B1	protein_coding	1.19232	0.0028945
ENSG00000254665	AC091053.1	lncRNA	1.19002	0.00282159
ENSG00000254872	LINC02688	lncRNA	1.18974	0.0367987
ENSG00000175087	PDIK1L	protein_coding	1.18957	0.00559401
ENSG00000174953	DHX36	protein_coding	1.18951	0.00268475
ENSG00000256916	AP000851.1	lncRNA	1.18919	0.00354284
ENSG00000158691	ZSCAN12	protein_coding	1.18908	0.0118186
ENSG00000196588	MRTFA	protein_coding	1.18868	0.00324223
ENSG00000183087	GAS6	protein_coding	1.18866	0.00283839
ENSG00000047621	C12orf4	protein_coding	1.1877	0.00379107
ENSG00000123595	RAB9A	protein_coding	1.18735	0.00386583
ENSG00000243716	NPIPB5	protein_coding	1.18677	0.00279958
ENSG00000163660	CCNL1	protein_coding	1.18653	0.00309637
ENSG00000143442	POGZ	protein_coding	1.18629	0.00282159
ENSG00000169914	OTUD3	protein_coding	1.18611	0.00620891
ENSG00000167995	BEST1	protein_coding	1.18589	0.00323877
ENSG00000156860	FBRS	protein_coding	1.18587	0.00544909
ENSG00000162775	RBM15	protein_coding	1.18562	0.00309234
ENSG00000083857	FAT1	protein_coding	1.18561	0.00291875
ENSG00000118194	TNNT2	protein_coding	1.18556	0.00302749
ENSG00000227227	AC017101.1	lncRNA	1.18555	0.0167586
ENSG00000153294	ADGRF4	protein_coding	1.18507	0.00400133
ENSG00000251143	AP002490.1	lncRNA	1.18497	0.0336028
ENSG00000271383	NBPF19	protein_coding	1.18463	0.00281979
ENSG00000269858	EGLN2	protein_coding	1.18391	0.0029486
ENSG00000162601	MYSM1	protein_coding	1.18343	0.00280943
ENSG00000214595	EML6	protein_coding	1.18341	0.00319412
ENSG00000237330	RNF223	protein_coding	1.18218	0.00797903
ENSG00000100796	PPP4R3A	protein_coding	1.18168	0.00291778
ENSG00000114529	C3orf52	protein_coding	1.18011	0.00286078
ENSG00000242147	LINC02657	lncRNA	1.18004	0.00723771
ENSG00000010030	ETV7	protein_coding	1.18004	0.0287536
ENSG00000233845	AC093732.1	lncRNA	1.17876	0.0146457
ENSG00000152684	PELO	protein_coding	1.17875	0.00298603
ENSG00000119844	AFTPH	protein_coding	1.17871	0.00337756
ENSG00000170525	PFKFB3	protein_coding	1.1787	0.00274314
ENSG00000150337	FCGR1A	protein_coding	1.17827	0.0316733
ENSG00000113552	GNPDA1	protein_coding	1.17819	0.00329277
ENSG00000131323	TRAF3	protein_coding	1.17758	0.00283839
ENSG00000198382	UVRAG	protein_coding	1.17707	0.00282159
ENSG00000243725	TTC4	protein_coding	1.17705	0.00440994
ENSG00000151304	SRFBP1	protein_coding	1.17685	0.00280671
ENSG00000107854	TNKS2	protein_coding	1.17553	0.00300276
ENSG00000108599	AKAP10	protein_coding	1.17515	0.00324223
ENSG00000155903	RASA2	protein_coding	1.17498	0.0028945
ENSG00000174405	LIG4	protein_coding	1.17471	0.00469502
ENSG00000277443	MARCKS	protein_coding	1.17463	0.00286078
ENSG00000241280	AC106712.2	lncRNA	1.17448	0.0133958
ENSG00000141642	ELAC1	protein_coding	1.17432	0.0143292
ENSG00000078269	SYNJ2	protein_coding	1.17409	0.00325126
ENSG00000181773	GPR3	protein_coding	1.1739	0.00971333
ENSG00000129566	TEP1	protein_coding	1.17382	0.00319412
ENSG00000148396	SEC16A	protein_coding	1.17343	0.00385236
ENSG00000061987	MON2	protein_coding	1.17221	0.00298722
ENSG00000124226	RNF114	protein_coding	1.17218	0.00284509
ENSG00000074966	TXK	protein_coding	1.17169	0.00978841
ENSG00000100292	HMOX1	protein_coding	1.17163	0.00287088
ENSG00000167842	MIS12	protein_coding	1.17158	0.0037851
ENSG00000074657	ZNF532	protein_coding	1.17136	0.00273259
ENSG00000197208	SLC22A4	protein_coding	1.17096	0.0112146
ENSG00000178607	ERN1	protein_coding	1.17052	0.00486866
ENSG00000198298	ZNF485	protein_coding	1.17041	0.0151611
ENSG00000170681	CAVIN4	protein_coding	1.17029	0.0057236
ENSG00000118707	TGIF2	protein_coding	1.17012	0.00505155
ENSG00000111424	VDR	protein_coding	1.16978	0.00577041
ENSG00000167657	DAPK3	protein_coding	1.16965	0.00872221
ENSG00000218416	AC110619.1	lncRNA	1.16954	0.0200069
ENSG00000066455	GOLGA5	protein_coding	1.16944	0.00429472
ENSG00000223685	LINC00571	lncRNA	1.16861	0.00289693
ENSG00000132155	RAF1	protein_coding	1.16802	0.0032228
ENSG00000258620	AL135838.1	lncRNA	1.16797	0.014871
ENSG00000283064	AL353759.1	lncRNA	1.16775	0.0209315
ENSG00000248008	NRAV	lncRNA	1.16764	0.00433579
ENSG00000100060	MFNG	protein_coding	1.16741	0.00656257
ENSG00000240591	AL096701.3	lncRNA	1.16739	0.0285325
ENSG00000230453	ANKRD18B	protein_coding	1.16686	0.0150701
ENSG00000125618	PAX8	protein_coding	1.1668	0.0027332
ENSG00000130518	IQCN	protein_coding	1.16678	0.00276311
ENSG00000005194	CIAPIN1	protein_coding	1.16656	0.0052948
ENSG00000260430	AC099518.1	lncRNA	1.16619	0.0149534
ENSG00000144357	UBR3	protein_coding	1.16571	0.0028878
ENSG00000154065	ANKRD29	protein_coding	1.16546	0.0161917
ENSG00000223511	AL683807.1	lncRNA	1.16536	0.0159167
ENSG00000165312	OTUD1	protein_coding	1.16505	0.0184616
ENSG00000174796	THAP6	protein_coding	1.1646	0.00796806
ENSG00000125355	TMEM255A	protein_coding	1.16448	0.00999933
ENSG00000197818	SLC9A8	protein_coding	1.16376	0.00435833
ENSG00000152778	IFIT5	protein_coding	1.16354	0.00736938
ENSG00000137713	PPP2R1B	protein_coding	1.16348	0.00317402
ENSG00000109111	SUPT6H	protein_coding	1.16303	0.00298722
ENSG00000130544	ZNF557	protein_coding	1.16298	0.00279958
ENSG00000166860	ZBTB39	protein_coding	1.16264	0.00459192
ENSG00000242086	MUC20-OT1	lncRNA	1.16236	0.0037663
ENSG00000186432	KPNA4	protein_coding	1.16232	0.00279958
ENSG00000250765	AC138035.2	lncRNA	1.1617	0.00523006
ENSG00000254996	ANKHD1-EIF4EBP3	protein_coding	1.16166	0.00433952
ENSG00000154447	SH3RF1	protein_coding	1.16166	0.00282159
ENSG00000164708	PGAM2	protein_coding	1.16144	0.0499969
ENSG00000213886	UBD	protein_coding	1.1614	0.0028602
ENSG00000279765	AC013394.1	protein_coding	1.16136	0.0248583
ENSG00000166483	WEE1	protein_coding	1.16129	0.00275451
ENSG00000118508	RAB32	protein_coding	1.1605	0.00497209
ENSG00000113594	LIFR	protein_coding	1.16047	0.00318854
ENSG00000090339	ICAM1	protein_coding	1.16002	0.00362168
ENSG00000131379	C3orf20	protein_coding	1.15957	0.0030113
ENSG00000146094	DOK3	protein_coding	1.15949	0.00298722
ENSG00000168884	TNIP2	protein_coding	1.15948	0.00280943
ENSG00000258890	CEP95	protein_coding	1.15908	0.00627544
ENSG00000128578	STRIP2	protein_coding	1.15842	0.00327621
ENSG00000276023	DUSP14	protein_coding	1.15787	0.00738311
ENSG00000196646	ZNF136	protein_coding	1.15782	0.00766818
ENSG00000139620	KANSL2	protein_coding	1.15759	0.00329277
ENSG00000198590	C3orf35	lncRNA	1.15744	0.012291
ENSG00000110031	LPXN	protein_coding	1.15637	0.0109982
ENSG00000272037	AP002907.1	lncRNA	1.15608	0.0120541
ENSG00000184270	H2AC21	protein_coding	1.15466	0.037446
ENSG00000120337	TNFSF18	protein_coding	1.15454	0.0186527
ENSG00000109445	ZNF330	protein_coding	1.15419	0.00460599
ENSG00000184160	ADRA2C	protein_coding	1.15399	0.017709
ENSG00000269826	AC092327.2	lncRNA	1.15377	0.00517336
ENSG00000205560	CPT1B	protein_coding	1.15328	0.00529273
ENSG00000110218	PANX1	protein_coding	1.15325	0.00310315
ENSG00000120549	KIAA1217	protein_coding	1.15291	0.00364339
ENSG00000147121	KRBOX4	protein_coding	1.1525	0.0124983
ENSG00000151612	ZNF827	protein_coding	1.15217	0.00280322
ENSG00000167968	DNASE1L2	protein_coding	1.15201	0.0110511
ENSG00000213782	DDX47	protein_coding	1.15187	0.00290424
ENSG00000076321	KLHL20	protein_coding	1.15185	0.00362168
ENSG00000272551	AC017048.3	lncRNA	1.15165	0.00871319
ENSG00000091106	NLRC4	protein_coding	1.15149	0.00544469
ENSG00000163848	ZNF148	protein_coding	1.15141	0.00298722
ENSG00000165655	ZNF503	protein_coding	1.15048	0.00609599
ENSG00000115415	STAT1	protein_coding	1.1499	0.00514152
ENSG00000167565	SERTAD3	protein_coding	1.14962	0.0033414
ENSG00000132109	TRIM21	protein_coding	1.14952	0.0148358
ENSG00000234235	BOK-AS1	lncRNA	1.1494	0.00970925
ENSG00000154548	SRSF12	protein_coding	1.14879	0.00504596
ENSG00000164603	BMT2	protein_coding	1.14859	0.00329277
ENSG00000089048	ESF1	protein_coding	1.14821	0.0028122
ENSG00000148331	ASB6	protein_coding	1.14803	0.00318902
ENSG00000185963	BICD2	protein_coding	1.14781	0.00344242
ENSG00000165895	ARHGAP42	protein_coding	1.1477	0.00283839
ENSG00000160588	MPZL3	protein_coding	1.14673	0.00298722
ENSG00000134278	SPIRE1	protein_coding	1.14667	0.00286535
ENSG00000186660	ZFP91	protein_coding	1.14647	0.00282159
ENSG00000169246	NPIPB3	protein_coding	1.14625	0.00624706
ENSG00000127325	BEST3	protein_coding	1.1461	0.00749572
ENSG00000197808	ZNF461	protein_coding	1.14573	0.0063327
ENSG00000198265	HELZ	protein_coding	1.14546	0.00345679
ENSG00000104957	CCDC130	protein_coding	1.1451	0.00581417
ENSG00000112541	PDE10A	protein_coding	1.14423	0.00279958
ENSG00000261889	AC108134.2	lncRNA	1.14398	0.0431314
ENSG00000274818	AC004825.2	lncRNA	1.14394	0.045753
ENSG00000132623	ANKEF1	protein_coding	1.14315	0.00314665
ENSG00000166188	ZNF319	protein_coding	1.14279	0.00537214
ENSG00000165632	TAF3	protein_coding	1.14184	0.00303592
ENSG00000275759	AC026367.3	lncRNA	1.14171	0.0146051
ENSG00000176225	RTTN	protein_coding	1.14155	0.00650866
ENSG00000173889	PHC3	protein_coding	1.14112	0.00279958
ENSG00000162927	PUS10	protein_coding	1.14106	0.0117026
ENSG00000154832	CXXC1	protein_coding	1.14102	0.00326483
ENSG00000170677	SOCS6	protein_coding	1.14092	0.00595174
ENSG00000005810	MYCBP2	protein_coding	1.14084	0.00279958
ENSG00000058335	RASGRF1	protein_coding	1.14035	0.005878
ENSG00000160469	BRSK1	protein_coding	1.13992	0.00449667
ENSG00000180357	ZNF609	protein_coding	1.13937	0.00313612
ENSG00000148335	NTMT1	protein_coding	1.13905	0.0028945
ENSG00000183864	TOB2	protein_coding	1.13904	0.00284509
ENSG00000213185	FAM24B	protein_coding	1.13894	0.00622608
ENSG00000147041	SYTL5	protein_coding	1.1389	0.00369651
ENSG00000132475	H3-3B	protein_coding	1.13882	0.00342047
ENSG00000100068	LRP5L	protein_coding	1.1385	0.00459979
ENSG00000196878	LAMB3	protein_coding	1.13845	0.00432944
ENSG00000100219	XBP1	protein_coding	1.13828	0.00323571
ENSG00000159140	SON	protein_coding	1.13773	0.00280671
ENSG00000176681	LRRC37A	protein_coding	1.13771	0.00334368
ENSG00000076650	GPATCH1	protein_coding	1.13769	0.00344975
ENSG00000139865	TTC6	protein_coding	1.13714	0.00528094
ENSG00000135597	REPS1	protein_coding	1.13708	0.00410294
ENSG00000261159	AC112484.3	lncRNA	1.13688	0.0386154
ENSG00000133250	ZNF414	protein_coding	1.13648	0.0330597
ENSG00000166024	R3HCC1L	protein_coding	1.13597	0.00318854
ENSG00000176697	BDNF	protein_coding	1.13595	0.00355065
ENSG00000135048	CEMIP2	protein_coding	1.13496	0.00286535
ENSG00000118260	CREB1	protein_coding	1.13475	0.00350899
ENSG00000278462	AL359880.1	lncRNA	1.13412	0.0028945
ENSG00000126012	KDM5C	protein_coding	1.13366	0.00318497
ENSG00000169249	ZRSR2	protein_coding	1.13317	0.00420118
ENSG00000229312	AL353693.1	lncRNA	1.13313	0.0139337
ENSG00000196072	BLOC1S2	protein_coding	1.13255	0.00319412
ENSG00000273599	AL731571.1	lncRNA	1.13248	0.00822003
ENSG00000078098	FAP	protein_coding	1.13214	0.00502009
ENSG00000138785	INTS12	protein_coding	1.13183	0.00778852
ENSG00000164045	CDC25A	protein_coding	1.13069	0.00581394
ENSG00000198315	ZKSCAN8	protein_coding	1.1305	0.00327621
ENSG00000136169	SETDB2	protein_coding	1.13034	0.00597392
ENSG00000175895	PLEKHF2	protein_coding	1.13021	0.00428439
ENSG00000134780	DAGLA	protein_coding	1.1298	0.00800187
ENSG00000145365	TIFA	protein_coding	1.12917	0.0160068
ENSG00000250067	YJEFN3	protein_coding	1.12895	0.00283839
ENSG00000058673	ZC3H11A	protein_coding	1.12845	0.00296839
ENSG00000286219	NOTCH2NLC	protein_coding	1.12818	0.043489
ENSG00000130340	SNX9	protein_coding	1.12787	0.00308982
ENSG00000130396	AFDN	protein_coding	1.12777	0.00287088
ENSG00000148498	PARD3	protein_coding	1.12776	0.00282159
[truncated: 1,497 more rows]
