# Supplementary material for: Computational and Transcriptome Analyses Revealed Preferential Induction of Chemotaxis and Lipid Synthesis by SARS-CoV-2
Source: Biology (Basel). 2020 Sep 1;9(9):260. doi: 10.3390/biology9090260 (PMC7564677; doi:10.3390/biology9090260)
Supplement: Supplementary file 1 [file biology-09-00260-s001.zip › Table S4.xlsx]

## Sheet: GE.FLUA_24h_vs_mock_24h-fold2.0
Table S4. Differentially expressed genes in Calu-3 cells infected with FLUA, 2.0 FC, p(corr) < 0.05.
GeneID (Regulation criterion: fold > 2.0 and adjp p-value < 0.05)	Gene name	Gene type	FLUA_24h_vs_mock_24h-log_fold	FLUA_24h_vs_mock_24h-p_value
ENSG00000169245	CXCL10	protein_coding	8.98265	0.00340147
ENSG00000131203	IDO1	protein_coding	8.00155	0.00389573
ENSG00000169248	CXCL11	protein_coding	7.55863	0.00343945
ENSG00000134321	RSAD2	protein_coding	7.54585	0.00723577
ENSG00000132274	TRIM22	protein_coding	7.01167	0.00340147
ENSG00000111335	OAS2	protein_coding	6.94273	0.00389573
ENSG00000130303	BST2	protein_coding	6.72113	0.00777941
ENSG00000202198	AL162581.1	misc_RNA	6.64924	0.023906
ENSG00000182393	IFNL1	protein_coding	6.60482	0.00340147
ENSG00000183486	MX2	protein_coding	6.39969	0.00343945
ENSG00000162654	GBP4	protein_coding	6.39488	0.00340147
ENSG00000119922	IFIT2	protein_coding	6.36521	0.00340147
ENSG00000134326	CMPK2	protein_coding	6.35529	0.00501858
ENSG00000271503	CCL5	protein_coding	6.1025	0.0055579
ENSG00000135114	OASL	protein_coding	6.03138	0.00624533
ENSG00000119917	IFIT3	protein_coding	5.94494	0.00343945
ENSG00000185745	IFIT1	protein_coding	5.87763	0.00340147
ENSG00000078081	LAMP3	protein_coding	5.86715	0.00340147
ENSG00000185885	IFITM1	protein_coding	5.81655	0.0074371
ENSG00000102962	CCL22	protein_coding	5.80834	0.0036547
ENSG00000157601	MX1	protein_coding	5.79865	0.00639299
ENSG00000183709	IFNL2	protein_coding	5.72867	0.00340147
ENSG00000168062	BATF2	protein_coding	5.52693	0.00748465
ENSG00000187608	ISG15	protein_coding	5.52156	0.0158952
ENSG00000010030	ETV7	protein_coding	5.48521	0.00343945
ENSG00000197110	IFNL3	protein_coding	5.46948	0.00447146
ENSG00000184979	USP18	protein_coding	5.44452	0.00723577
ENSG00000177409	SAMD9L	protein_coding	5.21852	0.00343945
ENSG00000089127	OAS1	protein_coding	5.21766	0.00623252
ENSG00000132530	XAF1	protein_coding	5.21224	0.00496173
ENSG00000136244	IL6	protein_coding	5.18674	0.00844239
ENSG00000006210	CX3CL1	protein_coding	5.15925	0.00401392
ENSG00000136514	RTP4	protein_coding	5.10708	0.00389573
ENSG00000165949	IFI27	protein_coding	5.05299	0.0168893
ENSG00000128284	APOL3	protein_coding	5.0117	0.00501858
ENSG00000287001	AC010624.5	lncRNA	5.00628	0.00456593
ENSG00000117228	GBP1	protein_coding	4.86599	0.00447146
ENSG00000110446	SLC15A3	protein_coding	4.83962	0.00456593
ENSG00000140853	NLRC5	protein_coding	4.80022	0.00604359
ENSG00000125148	MT2A	protein_coding	4.7868	0.00723577
ENSG00000172183	ISG20	protein_coding	4.77692	0.00447918
ENSG00000171855	IFNB1	protein_coding	4.75596	0.00501858
ENSG00000137959	IFI44L	protein_coding	4.69656	0.00483931
ENSG00000133106	EPSTI1	protein_coding	4.68619	0.00748465
ENSG00000068079	IFI35	protein_coding	4.67491	0.0101864
ENSG00000138646	HERC5	protein_coding	4.62076	0.00456593
ENSG00000120217	CD274	protein_coding	4.60186	0.00401392
ENSG00000141574	SECTM1	protein_coding	4.56944	0.0117227
ENSG00000272666	U62317.1	lncRNA	4.54672	0.0207386
ENSG00000124256	ZBP1	protein_coding	4.54547	0.00433995
ENSG00000168961	LGALS9	protein_coding	4.53599	0.0036547
ENSG00000130589	HELZ2	protein_coding	4.50689	0.0117227
ENSG00000130487	KLHDC7B	protein_coding	4.40002	0.00389573
ENSG00000108771	DHX58	protein_coding	4.3801	0.00483931
ENSG00000182179	UBA7	protein_coding	4.2765	0.00755095
ENSG00000185201	IFITM2	protein_coding	4.27387	0.00483931
ENSG00000152689	RASGRP3	protein_coding	4.2442	0.00604359
ENSG00000185507	IRF7	protein_coding	4.20253	0.0127131
ENSG00000115267	IFIH1	protein_coding	4.19331	0.00389573
ENSG00000111331	OAS3	protein_coding	4.14086	0.0056136
ENSG00000102524	TNFSF13B	protein_coding	4.11612	0.00447918
ENSG00000256262	USP30-AS1	lncRNA	4.10688	0.0107678
ENSG00000168016	TRANK1	protein_coding	4.09974	0.00599315
ENSG00000178685	PARP10	protein_coding	4.06652	0.0110825
ENSG00000129048	ACKR4	protein_coding	4.04445	0.00488916
ENSG00000168394	TAP1	protein_coding	3.98456	0.0100698
ENSG00000122643	NT5C3A	protein_coding	3.91261	0.00447918
ENSG00000104951	IL4I1	protein_coding	3.87446	0.00800472
ENSG00000181381	DDX60L	protein_coding	3.81386	0.00447918
ENSG00000100336	APOL4	protein_coding	3.73736	0.00526396
ENSG00000137198	GMPR	protein_coding	3.73028	0.00483931
ENSG00000137745	MMP13	protein_coding	3.7299	0.00777941
ENSG00000107201	DDX58	protein_coding	3.72409	0.00414922
ENSG00000140105	WARS1	protein_coding	3.64751	0.0036547
ENSG00000101347	SAMHD1	protein_coding	3.62552	0.00389573
ENSG00000156587	UBE2L6	protein_coding	3.60576	0.00389573
ENSG00000173702	MUC13	protein_coding	3.55452	0.00483931
ENSG00000106560	GIMAP2	protein_coding	3.54839	0.00775505
ENSG00000240065	PSMB9	protein_coding	3.5481	0.0128055
ENSG00000126709	IFI6	protein_coding	3.53554	0.0221028
ENSG00000239713	APOBEC3G	protein_coding	3.51784	0.0111659
ENSG00000133321	PLAAT4	protein_coding	3.48762	0.014134
ENSG00000137965	IFI44	protein_coding	3.48548	0.00447146
ENSG00000221963	APOL6	protein_coding	3.48525	0.00501858
ENSG00000142089	IFITM3	protein_coding	3.40933	0.00469588
ENSG00000106366	SERPINE1	protein_coding	3.39948	0.00483931
ENSG00000133328	PLAAT2	protein_coding	3.39808	0.0166595
ENSG00000288587	AL645933.5	lncRNA	3.39443	0.0143787
ENSG00000204642	HLA-F	protein_coding	3.34819	0.0153687
ENSG00000277511	AC116407.2	lncRNA	3.34244	0.0166719
ENSG00000173193	PARP14	protein_coding	3.31754	0.00483931
ENSG00000169429	CXCL8	protein_coding	3.31378	0.0056136
ENSG00000197632	SERPINB2	protein_coding	3.27979	0.00456593
ENSG00000205413	SAMD9	protein_coding	3.27854	0.00566389
ENSG00000163565	IFI16	protein_coding	3.27366	0.00456593
ENSG00000025708	TYMP	protein_coding	3.26403	0.0101864
ENSG00000137628	DDX60	protein_coding	3.24305	0.00920928
ENSG00000184371	CSF1	protein_coding	3.22709	0.00433995
ENSG00000212724	KRTAP2-3	protein_coding	3.20603	0.0056271
ENSG00000135363	LMO2	protein_coding	3.20326	0.0128055
ENSG00000059378	PARP12	protein_coding	3.20319	0.00576256
ENSG00000125347	IRF1	protein_coding	3.18526	0.00501858
ENSG00000138642	HERC6	protein_coding	3.16999	0.0105559
ENSG00000115415	STAT1	protein_coding	3.15831	0.00599315
ENSG00000152778	IFIT5	protein_coding	3.15774	0.00457615
ENSG00000250508	LINC02701	lncRNA	3.15469	0.0084435
ENSG00000164342	TLR3	protein_coding	3.13775	0.0087473
ENSG00000177989	ODF3B	protein_coding	3.11548	0.0233507
ENSG00000130775	THEMIS2	protein_coding	3.10497	0.00837752
ENSG00000138496	PARP9	protein_coding	3.09364	0.00447918
ENSG00000135899	SP110	protein_coding	3.09253	0.00483931
ENSG00000079385	CEACAM1	protein_coding	3.07599	0.00483931
ENSG00000002549	LAP3	protein_coding	3.07573	0.00501858
ENSG00000137752	CASP1	protein_coding	3.05736	0.00483931
ENSG00000115009	CCL20	protein_coding	3.05703	0.0215111
ENSG00000138035	PNPT1	protein_coding	3.02879	0.00488916
ENSG00000144837	PLA1A	protein_coding	3.0143	0.0106482
ENSG00000185338	SOCS1	protein_coding	3.01024	0.00887827
ENSG00000000971	CFH	protein_coding	3.00393	0.00483931
ENSG00000176046	NUPR1	protein_coding	3.00117	0.00483931
ENSG00000141682	PMAIP1	protein_coding	2.99798	0.00488916
ENSG00000166750	SLFN5	protein_coding	2.97877	0.00456593
ENSG00000168811	IL12A	protein_coding	2.97609	0.0081135
ENSG00000170581	STAT2	protein_coding	2.96338	0.010077
ENSG00000204267	TAP2	protein_coding	2.9371	0.00483931
ENSG00000282851	BISPR	lncRNA	2.92744	0.00912519
ENSG00000115008	IL1A	protein_coding	2.9093	0.0115614
ENSG00000157303	SUSD3	protein_coding	2.90721	0.011214
ENSG00000272669	AL021707.6	lncRNA	2.90399	0.0227859
ENSG00000206337	HCP5	lncRNA	2.90399	0.0110825
ENSG00000236098	AC097059.1	lncRNA	2.88177	0.0164771
ENSG00000204264	PSMB8	protein_coding	2.87105	0.014134
ENSG00000132256	TRIM5	protein_coding	2.86808	0.00483931
ENSG00000134363	FST	protein_coding	2.86381	0.00824315
ENSG00000121858	TNFSF10	protein_coding	2.85653	0.00488916
ENSG00000244731	C4A	protein_coding	2.83183	0.00822071
ENSG00000124201	ZNFX1	protein_coding	2.82231	0.00447146
ENSG00000213689	TREX1	protein_coding	2.81782	0.0144193
ENSG00000185479	KRT6B	protein_coding	2.80669	0.00777941
ENSG00000196684	HSH2D	protein_coding	2.78136	0.00723577
ENSG00000172243	CLEC7A	protein_coding	2.78075	0.00456593
ENSG00000167034	NKX3-1	protein_coding	2.77315	0.00748465
ENSG00000205220	PSMB10	protein_coding	2.74504	0.030338
ENSG00000117226	GBP3	protein_coding	2.74257	0.00483931
ENSG00000147003	CLTRN	protein_coding	2.7232	0.00748465
ENSG00000204261	PSMB8-AS1	lncRNA	2.71149	0.0228691
ENSG00000105939	ZC3HAV1	protein_coding	2.70694	0.00873129
ENSG00000121380	BCL2L14	protein_coding	2.70228	0.00483931
ENSG00000106785	TRIM14	protein_coding	2.69389	0.00483931
ENSG00000116663	FBXO6	protein_coding	2.68629	0.0055579
ENSG00000100346	CACNA1I	protein_coding	2.66297	0.0081135
ENSG00000163840	DTX3L	protein_coding	2.64175	0.00777941
ENSG00000197536	IRF1-AS1	lncRNA	2.6344	0.00723577
ENSG00000105559	PLEKHA4	protein_coding	2.6339	0.00526396
ENSG00000162595	DIRAS3	protein_coding	2.62164	0.00919819
ENSG00000224389	C4B	protein_coding	2.61599	0.0119237
ENSG00000123609	NMI	protein_coding	2.60836	0.00501858
ENSG00000129226	CD68	protein_coding	2.60689	0.00483931
ENSG00000073605	GSDMB	protein_coding	2.6022	0.0105615
ENSG00000268916	CSAG3	protein_coding	2.59782	0.0111101
ENSG00000156966	B3GNT7	protein_coding	2.59535	0.00912519
ENSG00000236824	BCYRN1	scRNA	2.59375	0.0074371
ENSG00000132109	TRIM21	protein_coding	2.58684	0.00552671
ENSG00000237988	OR2I1P	protein_coding	2.58375	0.0111101
ENSG00000140464	PML	protein_coding	2.58073	0.0100698
ENSG00000104213	PDGFRL	protein_coding	2.57028	0.00469588
ENSG00000155918	RAET1L	protein_coding	2.56601	0.0243238
ENSG00000203797	DDO	protein_coding	2.56328	0.0136094
ENSG00000173821	RNF213	protein_coding	2.56044	0.00501858
ENSG00000254910	AC136475.2	lncRNA	2.55168	0.0320635
ENSG00000120341	SEC16B	protein_coding	2.53502	0.0254417
ENSG00000130813	SHFL	protein_coding	2.52684	0.00679759
ENSG00000134470	IL15RA	protein_coding	2.51528	0.00675389
ENSG00000122641	INHBA	protein_coding	2.51062	0.00483931
ENSG00000204287	HLA-DRA	protein_coding	2.50522	0.0166932
ENSG00000196116	TDRD7	protein_coding	2.47908	0.00599315
ENSG00000213886	UBD	protein_coding	2.46041	0.010077
ENSG00000254287	AC007991.4	lncRNA	2.45505	0.0161944
ENSG00000128250	RFPL1	protein_coding	2.44008	0.0084435
ENSG00000204592	HLA-E	protein_coding	2.41704	0.012424
ENSG00000204397	CARD16	protein_coding	2.41697	0.0106482
ENSG00000265972	TXNIP	protein_coding	2.40671	0.00929685
ENSG00000133401	PDZD2	protein_coding	2.40275	0.00488916
ENSG00000075213	SEMA3A	protein_coding	2.39673	0.00777941
ENSG00000272512	AL645608.7	lncRNA	2.39517	0.0175668
ENSG00000163823	CCR1	protein_coding	2.38631	0.0189785
ENSG00000234745	HLA-B	protein_coding	2.38379	0.0197286
ENSG00000142677	IL22RA1	protein_coding	2.38216	0.00889444
ENSG00000136147	PHF11	protein_coding	2.37891	0.0110825
ENSG00000214872	SMTNL1	protein_coding	2.37708	0.0055579
ENSG00000196209	SIRPB2	protein_coding	2.37397	0.0233507
ENSG00000225173	AL662890.1	lncRNA	2.37198	0.0159013
ENSG00000168404	MLKL	protein_coding	2.36068	0.0115981
ENSG00000028137	TNFRSF1B	protein_coding	2.35721	0.0117334
ENSG00000182326	C1S	protein_coding	2.35516	0.00600229
ENSG00000011422	PLAUR	protein_coding	2.3358	0.0127131
ENSG00000173432	SAA1	protein_coding	2.32411	0.0236546
ENSG00000181903	OR4C6	protein_coding	2.31091	0.0101864
ENSG00000004468	CD38	protein_coding	2.30606	0.00887827
ENSG00000163644	PPM1K	protein_coding	2.29614	0.00775505
ENSG00000197646	PDCD1LG2	protein_coding	2.28183	0.0110825
ENSG00000123689	G0S2	protein_coding	2.26856	0.00748465
ENSG00000138623	SEMA7A	protein_coding	2.26518	0.0128055
ENSG00000164400	CSF2	protein_coding	2.26434	0.00501858
ENSG00000134716	CYP2J2	protein_coding	2.26109	0.00682507
ENSG00000181634	TNFSF15	protein_coding	2.26085	0.0101864
ENSG00000185880	TRIM69	protein_coding	2.25377	0.0055579
ENSG00000111912	NCOA7	protein_coding	2.24739	0.00893444
ENSG00000278996	FP671120.5	lncRNA	2.23779	0.0127131
ENSG00000255071	SAA2-SAA4	protein_coding	2.22562	0.0458473
ENSG00000163993	S100P	protein_coding	2.2213	0.0304376
ENSG00000111801	BTN3A3	protein_coding	2.19699	0.00777941
ENSG00000179044	EXOC3L1	protein_coding	2.1734	0.0105045
ENSG00000118503	TNFAIP3	protein_coding	2.16763	0.0143787
ENSG00000176907	TCIM	protein_coding	2.15512	0.0239774
ENSG00000172936	MYD88	protein_coding	2.14372	0.00488916
ENSG00000198133	TMEM229B	protein_coding	2.12807	0.0111814
ENSG00000155363	MOV10	protein_coding	2.12783	0.0162243
ENSG00000128394	APOBEC3F	protein_coding	2.12193	0.0128055
ENSG00000082074	FYB1	protein_coding	2.12145	0.0056715
ENSG00000258551	AC104035.1	lncRNA	2.11084	0.0105615
ENSG00000157111	TMEM171	protein_coding	2.10111	0.0150312
ENSG00000159403	C1R	protein_coding	2.09823	0.00777941
ENSG00000160710	ADAR	protein_coding	2.0724	0.00873129
ENSG00000105287	PRKD2	protein_coding	2.06086	0.0063607
ENSG00000162772	ATF3	protein_coding	2.03962	0.012424
ENSG00000070190	DAPP1	protein_coding	2.03443	0.0089966
ENSG00000240476	LINC00973	lncRNA	2.03388	0.0117227
ENSG00000084628	NKAIN1	protein_coding	2.03044	0.00777941
ENSG00000106278	PTPRZ1	protein_coding	2.02547	0.0103509
ENSG00000067066	SP100	protein_coding	2.023	0.0100698
ENSG00000174808	BTC	protein_coding	2.02024	0.00919819
ENSG00000163131	CTSS	protein_coding	2.01427	0.0144193
ENSG00000223387	LINC02068	lncRNA	2.00052	0.0192068
ENSG00000272941	AC083862.1	lncRNA	1.99888	0.00777941
ENSG00000155287	SLC25A28	protein_coding	1.98448	0.00748465
ENSG00000103966	EHD4	protein_coding	1.9753	0.00744346
ENSG00000113070	HBEGF	protein_coding	1.97443	0.0117227
ENSG00000136826	KLF4	protein_coding	1.97366	0.0141515
ENSG00000100906	NFKBIA	protein_coding	1.97095	0.00723577
ENSG00000095752	IL11	protein_coding	1.97088	0.0464737
ENSG00000162739	SLAMF6	protein_coding	1.96221	0.0167977
ENSG00000243649	CFB	protein_coding	1.95415	0.0152596
ENSG00000270030	AC136475.7	lncRNA	1.94624	0.031135
ENSG00000087076	HSD17B14	protein_coding	1.93761	0.0317783
ENSG00000124762	CDKN1A	protein_coding	1.93311	0.012424
ENSG00000268223	ARL14EPL	protein_coding	1.93234	0.0110877
ENSG00000100911	PSME2	protein_coding	1.93089	0.0121804
ENSG00000135148	TRAFD1	protein_coding	1.91206	0.00824315
ENSG00000225963	AC009950.1	lncRNA	1.91097	0.0150312
ENSG00000081041	CXCL2	protein_coding	1.91087	0.0142808
ENSG00000184584	STING1	protein_coding	1.90738	0.0127131
ENSG00000116514	RNF19B	protein_coding	1.90698	0.0168893
ENSG00000144035	NAT8	protein_coding	1.90566	0.0115614
ENSG00000096968	JAK2	protein_coding	1.90381	0.00777941
ENSG00000196126	HLA-DRB1	protein_coding	1.90263	0.030333
ENSG00000173110	HSPA6	protein_coding	1.90231	0.0152596
ENSG00000090339	ICAM1	protein_coding	1.89649	0.00961588
ENSG00000234883	MIR155HG	lncRNA	1.87943	0.0200569
ENSG00000223960	CHROMR	lncRNA	1.87873	0.0100698
ENSG00000203446	AC004988.1	lncRNA	1.87183	0.0144193
ENSG00000271646	AC099343.4	lncRNA	1.8708	0.00869299
ENSG00000139269	INHBE	protein_coding	1.86224	0.0186202
ENSG00000196517	SLC6A9	protein_coding	1.86081	0.00777941
ENSG00000174564	IL20RB	protein_coding	1.86013	0.0141641
ENSG00000225613	LINCMD1	lncRNA	1.85752	0.0219075
ENSG00000041880	PARP3	protein_coding	1.85536	0.00599315
ENSG00000185215	TNFAIP2	protein_coding	1.85238	0.0186202
ENSG00000127325	BEST3	protein_coding	1.85222	0.00927149
ENSG00000114450	GNB4	protein_coding	1.85205	0.00844239
ENSG00000188404	SELL	protein_coding	1.85126	0.0129541
ENSG00000270972	AC136475.9	lncRNA	1.84812	0.0144193
ENSG00000188290	HES4	protein_coding	1.84645	0.0181393
ENSG00000123240	OPTN	protein_coding	1.84416	0.0101864
ENSG00000260953	AC009093.4	lncRNA	1.8439	0.00723577
ENSG00000108679	LGALS3BP	protein_coding	1.84303	0.0146047
ENSG00000138135	CH25H	protein_coding	1.83183	0.0278445
ENSG00000130234	ACE2	protein_coding	1.83094	0.03025
ENSG00000132911	NMUR2	protein_coding	1.82955	0.0105615
ENSG00000140280	LYSMD2	protein_coding	1.82551	0.0155692
ENSG00000142961	MOB3C	protein_coding	1.82047	0.00618247
ENSG00000072858	SIDT1	protein_coding	1.81793	0.00782692
ENSG00000106100	NOD1	protein_coding	1.81378	0.019397
ENSG00000100600	LGMN	protein_coding	1.81368	0.0115614
ENSG00000019582	CD74	protein_coding	1.81069	0.00844239
ENSG00000185404	SP140L	protein_coding	1.80544	0.00912519
ENSG00000197506	SLC28A3	protein_coding	1.80199	0.0124849
ENSG00000163661	PTX3	protein_coding	1.80081	0.0115981
ENSG00000266074	BAHCC1	protein_coding	1.79249	0.00639299
ENSG00000213928	IRF9	protein_coding	1.78878	0.0128055
ENSG00000187510	PLEKHG7	protein_coding	1.78698	0.00818975
ENSG00000084636	COL16A1	protein_coding	1.78657	0.011214
ENSG00000050344	NFE2L3	protein_coding	1.78363	0.0115614
ENSG00000055332	EIF2AK2	protein_coding	1.77785	0.0115614
ENSG00000026950	BTN3A1	protein_coding	1.77409	0.015734
ENSG00000013374	NUB1	protein_coding	1.76904	0.0074797
ENSG00000087085	ACHE	protein_coding	1.76657	0.0231835
ENSG00000137200	CMTR1	protein_coding	1.76341	0.0221576
ENSG00000127083	OMD	protein_coding	1.75883	0.0115614
ENSG00000216490	IFI30	protein_coding	1.75358	0.0110825
ENSG00000153294	ADGRF4	protein_coding	1.75353	0.0124081
ENSG00000245556	SCAMP1-AS1	lncRNA	1.74745	0.0185634
ENSG00000197093	GAL3ST4	protein_coding	1.74397	0.0133587
ENSG00000076356	PLXNA2	protein_coding	1.73987	0.00818868
ENSG00000105894	PTN	protein_coding	1.73778	0.0248591
ENSG00000232810	TNF	protein_coding	1.72953	0.0100698
ENSG00000265799	AC090844.3	lncRNA	1.72732	0.0428418
ENSG00000242082	SLC5A4-AS1	lncRNA	1.72315	0.0101864
ENSG00000173786	CNP	protein_coding	1.72091	0.0175124
ENSG00000164308	ERAP2	protein_coding	1.72028	0.010077
ENSG00000287839	AL353807.5	lncRNA	1.72	0.0192068
ENSG00000180611	MB21D2	protein_coding	1.7172	0.012424
ENSG00000204616	TRIM31	protein_coding	1.71681	0.0105615
ENSG00000175048	ZDHHC14	protein_coding	1.71655	0.00639299
ENSG00000104432	IL7	protein_coding	1.70986	0.0074371
ENSG00000227507	LTB	protein_coding	1.70816	0.010077
ENSG00000104856	RELB	protein_coding	1.70372	0.0175668
ENSG00000166123	GPT2	protein_coding	1.69946	0.0144193
ENSG00000105327	BBC3	protein_coding	1.69939	0.0408304
ENSG00000128203	ASPHD2	protein_coding	1.69762	0.0110825
ENSG00000237807	AC022034.1	lncRNA	1.69571	0.0158164
ENSG00000135333	EPHA7	protein_coding	1.69315	0.0126568
ENSG00000110057	UNC93B1	protein_coding	1.69219	0.0162209
ENSG00000100867	DHRS2	protein_coding	1.69171	0.0361632
ENSG00000235750	KIAA0040	protein_coding	1.68861	0.00952878
ENSG00000090554	FLT3LG	protein_coding	1.68581	0.0218529
ENSG00000079215	SLC1A3	protein_coding	1.68575	0.0110825
ENSG00000188313	PLSCR1	protein_coding	1.67962	0.011214
ENSG00000110492	MDK	protein_coding	1.66719	0.0120792
ENSG00000141434	MEP1B	protein_coding	1.66278	0.00927149
ENSG00000256043	CTSO	protein_coding	1.65961	0.0141733
ENSG00000060491	OGFR	protein_coding	1.65606	0.0110825
ENSG00000169252	ADRB2	protein_coding	1.65201	0.0104978
ENSG00000181026	AEN	protein_coding	1.65193	0.0110825
ENSG00000151014	NOCT	protein_coding	1.65048	0.0228504
ENSG00000111913	RIPOR2	protein_coding	1.64026	0.0105615
ENSG00000155629	PIK3AP1	protein_coding	1.63861	0.00887827
ENSG00000141497	ZMYND15	protein_coding	1.62769	0.0115614
ENSG00000101000	PROCR	protein_coding	1.62362	0.0141733
ENSG00000179111	HES7	protein_coding	1.62156	0.0131059
ENSG00000112343	TRIM38	protein_coding	1.61722	0.0107813
ENSG00000160932	LY6E	protein_coding	1.61227	0.0217251
ENSG00000286468	AC010251.1	lncRNA	1.60839	0.0128055
ENSG00000204525	HLA-C	protein_coding	1.60761	0.0191959
ENSG00000260000	AL133338.1	lncRNA	1.59912	0.0131146
ENSG00000143333	RGS16	protein_coding	1.59173	0.0161132
ENSG00000112773	TENT5A	protein_coding	1.58701	0.00961588
ENSG00000198959	TGM2	protein_coding	1.58508	0.0102636
ENSG00000185272	RBM11	protein_coding	1.58288	0.0167
ENSG00000160183	TMPRSS3	protein_coding	1.5816	0.0240731
ENSG00000215113	CXorf49B	protein_coding	1.57508	0.0142808
ENSG00000173706	HEG1	protein_coding	1.57471	0.0105615
ENSG00000172403	SYNPO2	protein_coding	1.57287	0.0115981
ENSG00000240457	RN7SL472P	misc_RNA	1.56989	0.0074371
ENSG00000120129	DUSP1	protein_coding	1.56911	0.0273822
ENSG00000221947	XKR9	protein_coding	1.56783	0.00777941
ENSG00000135069	PSAT1	protein_coding	1.56374	0.0074797
ENSG00000225886	AL445490.1	lncRNA	1.56077	0.0215165
ENSG00000184232	OAF	protein_coding	1.55897	0.0151705
ENSG00000176170	SPHK1	protein_coding	1.55561	0.00748465
ENSG00000166920	C15orf48	protein_coding	1.55429	0.0424571
ENSG00000157557	ETS2	protein_coding	1.55346	0.0158952
ENSG00000136689	IL1RN	protein_coding	1.55188	0.00887827
ENSG00000117475	BLZF1	protein_coding	1.54298	0.0110825
ENSG00000116717	GADD45A	protein_coding	1.54267	0.0115614
ENSG00000146859	TMEM140	protein_coding	1.54041	0.0177716
ENSG00000251152	AC025539.1	lncRNA	1.53803	0.0304903
ENSG00000287064	AL606500.1	lncRNA	1.52759	0.0115614
ENSG00000198604	BAZ1A	protein_coding	1.52621	0.0164771
ENSG00000260325	HSPB9	protein_coding	1.52191	0.0260424
ENSG00000166710	B2M	protein_coding	1.51927	0.0110825
ENSG00000234290	AC116366.2	lncRNA	1.51615	0.0369545
ENSG00000207513	RNU1-3	snRNA	1.51571	0.0372284
ENSG00000223511	AL683807.1	lncRNA	1.51549	0.0216207
ENSG00000006606	CCL26	protein_coding	1.51114	0.0301441
ENSG00000131979	GCH1	protein_coding	1.49865	0.0101864
ENSG00000286707	AC010896.1	lncRNA	1.49757	0.0170702
ENSG00000215115	CXorf49	protein_coding	1.49273	0.0365653
ENSG00000119714	GPR68	protein_coding	1.49104	0.0213659
ENSG00000146955	RAB19	protein_coding	1.48365	0.017288
ENSG00000068976	PYGM	protein_coding	1.4813	0.0221203
ENSG00000130066	SAT1	protein_coding	1.47626	0.0176532
ENSG00000105402	NAPA	protein_coding	1.47586	0.0118317
ENSG00000261889	AC108134.2	lncRNA	1.47575	0.00894928
ENSG00000125826	RBCK1	protein_coding	1.47033	0.0142808
ENSG00000126778	SIX1	protein_coding	1.46782	0.0128055
ENSG00000163734	CXCL3	protein_coding	1.46705	0.0150062
ENSG00000254166	CASC19	lncRNA	1.46661	0.0110825
ENSG00000113739	STC2	protein_coding	1.4657	0.0118317
ENSG00000266947	AC022916.2	lncRNA	1.46259	0.0144193
ENSG00000142396	ERVK3-1	protein_coding	1.46169	0.0207733
ENSG00000158050	DUSP2	protein_coding	1.45284	0.0347046
ENSG00000124134	KCNS1	protein_coding	1.45027	0.0081135
ENSG00000137842	TMEM62	protein_coding	1.44869	0.0168893
ENSG00000149218	ENDOD1	protein_coding	1.44743	0.0105615
ENSG00000121060	TRIM25	protein_coding	1.44467	0.0105615
ENSG00000023445	BIRC3	protein_coding	1.44098	0.0111981
ENSG00000154451	GBP5	protein_coding	1.43869	0.0124081
ENSG00000169255	B3GALNT1	protein_coding	1.4377	0.00893444
ENSG00000170961	HAS2	protein_coding	1.43687	0.0151705
ENSG00000134070	IRAK2	protein_coding	1.43517	0.0254601
ENSG00000132744	ACY3	protein_coding	1.43105	0.0107813
ENSG00000231233	CFAP58-DT	lncRNA	1.42899	0.0131059
ENSG00000179583	CIITA	protein_coding	1.42835	0.0124953
ENSG00000234127	TRIM26	protein_coding	1.42726	0.0110825
ENSG00000169783	LINGO1	protein_coding	1.42718	0.0105615
ENSG00000106829	TLE4	protein_coding	1.42463	0.0162243
ENSG00000232949	AC002480.2	lncRNA	1.42104	0.0128055
ENSG00000254154	CRYZL2P-SEC16B	lncRNA	1.42057	0.0124081
ENSG00000214226	C17orf67	protein_coding	1.42031	0.0195159
ENSG00000069011	PITX1	protein_coding	1.41575	0.0117227
ENSG00000125848	FLRT3	protein_coding	1.41517	0.0156902
ENSG00000170684	ZNF296	protein_coding	1.40714	0.0128055
ENSG00000118507	AKAP7	protein_coding	1.40508	0.0192068
ENSG00000102921	N4BP1	protein_coding	1.40505	0.00961588
ENSG00000188282	RUFY4	protein_coding	1.40073	0.0199341
ENSG00000149131	SERPING1	protein_coding	1.39724	0.00844239
ENSG00000156500	FAM122C	protein_coding	1.39527	0.0156902
ENSG00000179674	ARL14	protein_coding	1.3952	0.00865549
ENSG00000140511	HAPLN3	protein_coding	1.39261	0.0295172
ENSG00000125730	C3	protein_coding	1.38929	0.0156194
ENSG00000166592	RRAD	protein_coding	1.38575	0.0293679
ENSG00000285744	AC083837.1	lncRNA	1.37495	0.0101864
ENSG00000115963	RND3	protein_coding	1.37106	0.0158108
ENSG00000196352	CD55	protein_coding	1.36596	0.00944333
ENSG00000261534	AL596244.1	lncRNA	1.34963	0.017417
ENSG00000183760	ACP7	protein_coding	1.34944	0.0150122
ENSG00000104689	TNFRSF10A	protein_coding	1.34784	0.0111101
ENSG00000108691	CCL2	protein_coding	1.34231	0.0139564
ENSG00000008735	MAPK8IP2	protein_coding	1.3409	0.0332584
ENSG00000127666	TICAM1	protein_coding	1.33769	0.00920928
ENSG00000070669	ASNS	protein_coding	1.33593	0.0118317
ENSG00000164307	ERAP1	protein_coding	1.33163	0.0125528
ENSG00000114127	XRN1	protein_coding	1.33071	0.0144193
ENSG00000135318	NT5E	protein_coding	1.33045	0.0101864
ENSG00000196776	CD47	protein_coding	1.32866	0.0253992
ENSG00000262074	SNORD3B-2	snoRNA	1.3276	0.0338358
ENSG00000196569	LAMA2	protein_coding	1.32591	0.0127131
ENSG00000168297	PXK	protein_coding	1.32266	0.00912519
ENSG00000079263	SP140	protein_coding	1.32183	0.0115614
ENSG00000169758	TMEM266	protein_coding	1.32109	0.0105615
ENSG00000103257	SLC7A5	protein_coding	1.32021	0.0126438
ENSG00000169660	HEXD	protein_coding	1.31941	0.0413086
ENSG00000176532	PRR15	protein_coding	1.31322	0.0110825
ENSG00000147697	GSDMC	protein_coding	1.31071	0.0471327
ENSG00000176597	B3GNT5	protein_coding	1.30626	0.0110877
ENSG00000078018	MAP2	protein_coding	1.30566	0.0144193
ENSG00000253270	AC090541.1	lncRNA	1.30462	0.0186202
ENSG00000186470	BTN3A2	protein_coding	1.30425	0.0236911
ENSG00000158125	XDH	protein_coding	1.30373	0.0160215
ENSG00000128965	CHAC1	protein_coding	1.30054	0.0203952
ENSG00000116701	NCF2	protein_coding	1.29186	0.0236911
ENSG00000287543	AC013486.1	lncRNA	1.29011	0.0211357
ENSG00000255328	AC136475.5	lncRNA	1.28862	0.0172056
ENSG00000101017	CD40	protein_coding	1.27857	0.0169505
ENSG00000254470	AP5B1	protein_coding	1.2758	0.0156194
ENSG00000130766	SESN2	protein_coding	1.27396	0.0176532
ENSG00000092010	PSME1	protein_coding	1.2695	0.0259544
ENSG00000101342	TLDC2	protein_coding	1.26892	0.0143787
ENSG00000146232	NFKBIE	protein_coding	1.26835	0.0329384
ENSG00000189410	SH2D5	protein_coding	1.26729	0.013205
ENSG00000175764	TTLL11	protein_coding	1.2659	0.0219186
ENSG00000161091	MFSD12	protein_coding	1.26107	0.0192068
ENSG00000101986	ABCD1	protein_coding	1.25945	0.0127131
ENSG00000157873	TNFRSF14	protein_coding	1.25862	0.0221258
ENSG00000138271	GPR87	protein_coding	1.2578	0.0237404
ENSG00000235954	TTC28-AS1	lncRNA	1.25533	0.0101864
ENSG00000287175	AL513303.1	lncRNA	1.25496	0.0123747
ENSG00000168671	UGT3A2	protein_coding	1.25278	0.031308
ENSG00000157693	TMEM268	protein_coding	1.25251	0.0108019
ENSG00000119771	KLHL29	protein_coding	1.24943	0.0231688
ENSG00000261220	AC103706.1	lncRNA	1.2486	0.0279115
ENSG00000100084	HIRA	protein_coding	1.24821	0.0105615
ENSG00000171680	PLEKHG5	protein_coding	1.24582	0.0318004
ENSG00000196449	YRDC	protein_coding	1.24483	0.0322124
ENSG00000129451	KLK10	protein_coding	1.24478	0.0105615
ENSG00000101670	LIPG	protein_coding	1.24021	0.0127131
ENSG00000260328	AC104024.2	lncRNA	1.23727	0.0377512
ENSG00000260552	AC023043.1	lncRNA	1.23702	0.0280039
ENSG00000196371	FUT4	protein_coding	1.23574	0.021946
ENSG00000148841	ITPRIP	protein_coding	1.23403	0.0122023
ENSG00000147168	IL2RG	protein_coding	1.23158	0.0213504
ENSG00000254842	LINC02551	lncRNA	1.22862	0.0490253
ENSG00000260886	TAT-AS1	lncRNA	1.22526	0.036376
ENSG00000251131	AC025171.3	lncRNA	1.22524	0.0150122
ENSG00000129538	RNASE1	protein_coding	1.22307	0.0155348
ENSG00000026103	FAS	protein_coding	1.21993	0.0121804
ENSG00000141664	ZCCHC2	protein_coding	1.21929	0.0100827
ENSG00000165259	HDX	protein_coding	1.21811	0.0337441
ENSG00000204540	PSORS1C1	protein_coding	1.21788	0.0193287
ENSG00000224649	AF124730.2	lncRNA	1.21605	0.0100698
ENSG00000142102	PGGHG	protein_coding	1.21378	0.0448683
ENSG00000043143	JADE2	protein_coding	1.21236	0.0156902
ENSG00000136816	TOR1B	protein_coding	1.2121	0.0152596
ENSG00000277161	PIGW	protein_coding	1.21195	0.0109836
ENSG00000164430	CGAS	protein_coding	1.21153	0.0151705
ENSG00000151617	EDNRA	protein_coding	1.20937	0.0259544
ENSG00000123992	DNPEP	protein_coding	1.20804	0.0320897
ENSG00000263069	RNF213-AS1	lncRNA	1.20666	0.0111101
ENSG00000113369	ARRDC3	protein_coding	1.20653	0.0481499
ENSG00000235852	AC005540.1	lncRNA	1.20383	0.0338807
ENSG00000237015	AL031186.1	lncRNA	1.20355	0.0215315
ENSG00000287300	AL080275.1	lncRNA	1.20118	0.0115614
ENSG00000233828	LINC01949	lncRNA	1.20002	0.0283987
ENSG00000100219	XBP1	protein_coding	1.1998	0.0122023
ENSG00000233024	NPIPA9	protein_coding	1.19881	0.0110825
ENSG00000030110	BAK1	protein_coding	1.19851	0.0233507
ENSG00000100889	PCK2	protein_coding	1.19832	0.0289724
ENSG00000150051	MKX	protein_coding	1.19775	0.0243974
ENSG00000038210	PI4K2B	protein_coding	1.19753	0.0143787
ENSG00000230438	SERPINB9P1	lncRNA	1.1965	0.0151705
ENSG00000205755	CRLF2	protein_coding	1.19631	0.0158952
ENSG00000161405	IKZF3	protein_coding	1.19327	0.0218396
ENSG00000107485	GATA3	protein_coding	1.19073	0.0142808
ENSG00000137801	THBS1	protein_coding	1.18776	0.0101864
ENSG00000140044	JDP2	protein_coding	1.18752	0.0127131
ENSG00000139192	TAPBPL	protein_coding	1.18666	0.0335126
ENSG00000177842	ZNF620	protein_coding	1.18564	0.0360595
ENSG00000180616	SSTR2	protein_coding	1.18562	0.0110877
ENSG00000155380	SLC16A1	protein_coding	1.18318	0.0127131
ENSG00000258659	TRIM34	protein_coding	1.18317	0.01028
ENSG00000120833	SOCS2	protein_coding	1.18251	0.0127131
ENSG00000155367	PPM1J	protein_coding	1.1825	0.0345334
ENSG00000073734	ABCB11	protein_coding	1.18231	0.0191773
ENSG00000087237	CETP	protein_coding	1.1804	0.027614
ENSG00000159200	RCAN1	protein_coding	1.17941	0.0179525
ENSG00000144843	ADPRH	protein_coding	1.17892	0.0276639
ENSG00000223658	C1GALT1C1L	protein_coding	1.17689	0.0175809
ENSG00000102287	GABRE	protein_coding	1.17503	0.0192068
ENSG00000108622	ICAM2	protein_coding	1.17486	0.0192068
ENSG00000129667	RHBDF2	protein_coding	1.17447	0.0144193
ENSG00000243870	RN7SL236P	misc_RNA	1.17366	0.0343382
ENSG00000181773	GPR3	protein_coding	1.17328	0.0236546
ENSG00000119673	ACOT2	protein_coding	1.17237	0.0357655
ENSG00000180628	PCGF5	protein_coding	1.17219	0.0216712
ENSG00000285761	AL645939.6	lncRNA	1.16721	0.0170118
ENSG00000188060	RAB42	protein_coding	1.16703	0.040049
ENSG00000204709	LINC01556	lncRNA	1.16611	0.0308665
ENSG00000263590	LINC02591	lncRNA	1.16546	0.0115614
ENSG00000164867	NOS3	protein_coding	1.16516	0.0200709
ENSG00000153879	CEBPG	protein_coding	1.16467	0.0166595
ENSG00000168003	SLC3A2	protein_coding	1.16245	0.0328053
ENSG00000198075	SULT1C4	protein_coding	1.1622	0.0161132
ENSG00000145147	SLIT2	protein_coding	1.16211	0.0105559
ENSG00000110876	SELPLG	protein_coding	1.16012	0.0464737
ENSG00000140450	ARRDC4	protein_coding	1.15966	0.0129034
ENSG00000188573	FBLL1	protein_coding	1.15926	0.0152596
ENSG00000116761	CTH	protein_coding	1.1586	0.0162304
ENSG00000197408	CYP2B6	protein_coding	1.15851	0.0149705
ENSG00000100902	PSMA6	protein_coding	1.15508	0.0170826
ENSG00000112576	CCND3	protein_coding	1.15179	0.0261829
ENSG00000162687	KCNT2	protein_coding	1.15036	0.027909
ENSG00000119986	AVPI1	protein_coding	1.14955	0.0381898
ENSG00000247317	LY6E-DT	lncRNA	1.14905	0.0273677
ENSG00000057657	PRDM1	protein_coding	1.14889	0.0117334
ENSG00000169871	TRIM56	protein_coding	1.1488	0.0105615
ENSG00000198223	CSF2RA	protein_coding	1.14677	0.0164771
ENSG00000111252	SH2B3	protein_coding	1.14624	0.0111195
ENSG00000176845	METRNL	protein_coding	1.14572	0.0290239
ENSG00000126947	ARMCX1	protein_coding	1.14516	0.0290239
ENSG00000287158	AC117464.1	lncRNA	1.14311	0.0194885
ENSG00000041357	PSMA4	protein_coding	1.14306	0.0110877
ENSG00000184557	SOCS3	protein_coding	1.13475	0.0205349
ENSG00000100918	REC8	protein_coding	1.13294	0.0107813
ENSG00000174567	GOLT1A	protein_coding	1.13242	0.0277487
ENSG00000270022	Z93241.1	lncRNA	1.13233	0.0164506
ENSG00000248323	LUCAT1	lncRNA	1.13016	0.0257717
ENSG00000172927	MYEOV	protein_coding	1.12979	0.0333837
ENSG00000160190	SLC37A1	protein_coding	1.12968	0.0163507
ENSG00000196639	HRH1	protein_coding	1.12906	0.0349906
ENSG00000145911	N4BP3	protein_coding	1.12879	0.0361632
ENSG00000128165	ADM2	protein_coding	1.12652	0.0282707
ENSG00000165997	ARL5B	protein_coding	1.12647	0.0144193
ENSG00000158773	USF1	protein_coding	1.12624	0.0150062
ENSG00000172602	RND1	protein_coding	1.1243	0.0166932
ENSG00000100226	GTPBP1	protein_coding	1.12411	0.0241664
ENSG00000167207	NOD2	protein_coding	1.12169	0.0421181
ENSG00000166986	MARS1	protein_coding	1.12112	0.011214
ENSG00000104368	PLAT	protein_coding	1.11554	0.0107813
ENSG00000136848	DAB2IP	protein_coding	1.11504	0.0207118
ENSG00000284734	AC099063.4	lncRNA	1.11253	0.017837
ENSG00000131873	CHSY1	protein_coding	1.10825	0.0149705
ENSG00000180535	BHLHA15	protein_coding	1.10793	0.0293085
ENSG00000115902	SLC1A4	protein_coding	1.10792	0.0269976
ENSG00000136026	CKAP4	protein_coding	1.10352	0.0143787
ENSG00000230844	ZNF674-AS1	lncRNA	1.10343	0.0343983
ENSG00000074590	NUAK1	protein_coding	1.10274	0.0249028
ENSG00000107968	MAP3K8	protein_coding	1.10091	0.0194677
ENSG00000151470	C4orf33	protein_coding	1.09791	0.0123405
ENSG00000128567	PODXL	protein_coding	1.09341	0.018252
ENSG00000253276	CCDC71L	protein_coding	1.09324	0.015734
ENSG00000164951	PDP1	protein_coding	1.09323	0.0117227
ENSG00000077150	NFKB2	protein_coding	1.09305	0.0151705
ENSG00000008441	NFIX	protein_coding	1.09278	0.0114174
ENSG00000112559	MDFI	protein_coding	1.09245	0.0170118
ENSG00000214338	SOGA3	protein_coding	1.09208	0.0295582
ENSG00000145287	PLAC8	protein_coding	1.09189	0.0110825
ENSG00000206503	HLA-A	protein_coding	1.09007	0.0240487
ENSG00000056558	TRAF1	protein_coding	1.08604	0.0166719
ENSG00000173334	TRIB1	protein_coding	1.08444	0.0136309
ENSG00000229474	PATL2	protein_coding	1.08422	0.0230442
ENSG00000059728	MXD1	protein_coding	1.08393	0.0257717
ENSG00000186283	TOR3A	protein_coding	1.08294	0.0319916
ENSG00000178718	RPP25	protein_coding	1.08248	0.0217992
ENSG00000171522	PTGER4	protein_coding	1.08166	0.0127131
ENSG00000170689	HOXB9	protein_coding	1.08047	0.0282541
ENSG00000177542	SLC25A22	protein_coding	1.07877	0.0292177
ENSG00000272886	DCP1A	protein_coding	1.07728	0.016049
ENSG00000165806	CASP7	protein_coding	1.0754	0.0203205
ENSG00000161921	CXCL16	protein_coding	1.07451	0.0110825
ENSG00000174951	FUT1	protein_coding	1.07375	0.0240868
ENSG00000181027	FKRP	protein_coding	1.07318	0.0156194
ENSG00000107796	ACTA2	protein_coding	1.06994	0.0216712
ENSG00000115604	IL18R1	protein_coding	1.06835	0.0352802
ENSG00000081479	LRP2	protein_coding	1.06519	0.0117227
ENSG00000255351	AC023946.1	lncRNA	1.06263	0.0185169
ENSG00000186806	VSIG10L	protein_coding	1.06198	0.0166719
ENSG00000156218	ADAMTSL3	protein_coding	1.05714	0.0144193
ENSG00000170703	TTLL6	protein_coding	1.05709	0.0405288
ENSG00000166225	FRS2	protein_coding	1.05645	0.0151705
ENSG00000111981	ULBP1	protein_coding	1.05394	0.0352802
ENSG00000137267	TUBB2A	protein_coding	1.05315	0.0166719
ENSG00000155158	TTC39B	protein_coding	1.05229	0.0281119
ENSG00000132554	RGS22	protein_coding	1.04632	0.0110877
ENSG00000151882	CCL28	protein_coding	1.04591	0.0156194
ENSG00000176102	CSTF3	protein_coding	1.0432	0.0162243
ENSG00000105376	ICAM5	protein_coding	1.04272	0.0368045
ENSG00000182118	FAM89A	protein_coding	1.04196	0.0260468
ENSG00000188039	NWD1	protein_coding	1.04168	0.0420532
ENSG00000267534	S1PR2	protein_coding	1.04168	0.0307981
ENSG00000244649	LINC02086	lncRNA	1.03988	0.0277078
ENSG00000120526	NUDCD1	protein_coding	1.03722	0.0153687
ENSG00000171621	SPSB1	protein_coding	1.03703	0.0150764
ENSG00000125844	RRBP1	protein_coding	1.03318	0.021884
ENSG00000120539	MASTL	protein_coding	1.03228	0.0152632
ENSG00000196611	MMP1	protein_coding	1.03195	0.0229029
ENSG00000150907	FOXO1	protein_coding	1.02991	0.012424
ENSG00000105281	SLC1A5	protein_coding	1.02839	0.0158952
ENSG00000005810	MYCBP2	protein_coding	1.02809	0.0128824
ENSG00000165271	NOL6	protein_coding	1.0272	0.0128055
ENSG00000172432	GTPBP2	protein_coding	1.02574	0.0240421
ENSG00000215788	TNFRSF25	protein_coding	1.02437	0.0381843
ENSG00000137462	TLR2	protein_coding	1.02196	0.0203732
ENSG00000154642	C21orf91	protein_coding	1.02027	0.0192068
ENSG00000121797	CCRL2	protein_coding	1.02011	0.0424456
ENSG00000136010	ALDH1L2	protein_coding	1.01664	0.0147913
ENSG00000196188	CTSE	protein_coding	1.01485	0.0304789
ENSG00000143384	MCL1	protein_coding	1.01398	0.0163507
ENSG00000265943	AC090912.1	lncRNA	1.01349	0.0236546
ENSG00000176749	CDK5R1	protein_coding	1.01225	0.0215315
ENSG00000231023	LINC00326	lncRNA	1.00971	0.0228504
ENSG00000179431	FJX1	protein_coding	1.0095	0.0240487
ENSG00000185722	ANKFY1	protein_coding	1.00891	0.0117241
ENSG00000110944	IL23A	protein_coding	1.00869	0.0150729
ENSG00000086548	CEACAM6	protein_coding	1.00547	0.0177536
ENSG00000176697	BDNF	protein_coding	1.00501	0.0234196
ENSG00000271715	AC012640.5	lncRNA	1.00444	0.011526
ENSG00000145113	MUC4	protein_coding	1.00387	0.0158952
ENSG00000278344	AC063943.2	lncRNA	1.0022	0.0379298
ENSG00000107798	LIPA	protein_coding	1.00173	0.0199341
ENSG00000263528	IKBKE	protein_coding	1.00059	0.0212688
ENSG00000142949	PTPRF	protein_coding	-1.0012	0.0222333
ENSG00000136881	BAAT	protein_coding	-1.00129	0.0154394
ENSG00000075218	GTSE1	protein_coding	-1.00137	0.0149705
ENSG00000135414	GDF11	protein_coding	-1.00237	0.0396694
ENSG00000113391	FAM172A	protein_coding	-1.00319	0.014134
ENSG00000152127	MGAT5	protein_coding	-1.00326	0.0268786
ENSG00000010017	RANBP9	protein_coding	-1.00386	0.0144193
ENSG00000132718	SYT11	protein_coding	-1.00408	0.0169073
ENSG00000106031	HOXA13	protein_coding	-1.00465	0.0144193
ENSG00000272323	AC026801.2	lncRNA	-1.00508	0.0370093
ENSG00000069535	MAOB	protein_coding	-1.00612	0.0231688
ENSG00000060656	PTPRU	protein_coding	-1.00731	0.0457071
ENSG00000187535	IFT140	protein_coding	-1.00737	0.0256574
ENSG00000154310	TNIK	protein_coding	-1.00762	0.0228006
ENSG00000092445	TYRO3	protein_coding	-1.00912	0.0231688
ENSG00000170734	POLH	protein_coding	-1.01052	0.0117227
ENSG00000142784	WDTC1	protein_coding	-1.01057	0.0270443
ENSG00000154175	ABI3BP	protein_coding	-1.0107	0.0444839
ENSG00000129173	E2F8	protein_coding	-1.01137	0.0257848
ENSG00000167216	KATNAL2	protein_coding	-1.01158	0.0122023
ENSG00000272010	AC100814.2	lncRNA	-1.01159	0.016094
ENSG00000101447	FAM83D	protein_coding	-1.01348	0.0234282
ENSG00000166415	WDR72	protein_coding	-1.01417	0.0293085
ENSG00000127329	PTPRB	protein_coding	-1.01513	0.012601
ENSG00000111319	SCNN1A	protein_coding	-1.01515	0.0150312
ENSG00000177181	RIMKLA	protein_coding	-1.01609	0.0391955
ENSG00000140463	BBS4	protein_coding	-1.01631	0.0186031
ENSG00000058056	USP13	protein_coding	-1.01638	0.0144193
ENSG00000167165	UGT1A6	protein_coding	-1.0171	0.0150981
ENSG00000170035	UBE2E3	protein_coding	-1.01759	0.0260424
ENSG00000198246	SLC29A3	protein_coding	-1.01798	0.0206531
ENSG00000047936	ROS1	protein_coding	-1.01842	0.0180871
ENSG00000122042	UBL3	protein_coding	-1.01956	0.0206716
ENSG00000166171	DPCD	protein_coding	-1.02013	0.0321326
ENSG00000107742	SPOCK2	protein_coding	-1.02087	0.0168893
ENSG00000141576	RNF157	protein_coding	-1.02091	0.0242597
ENSG00000164684	ZNF704	protein_coding	-1.0213	0.0127131
ENSG00000139433	GLTP	protein_coding	-1.02306	0.0162243
ENSG00000089685	BIRC5	protein_coding	-1.02332	0.0200569
ENSG00000142875	PRKACB	protein_coding	-1.02404	0.0127131
ENSG00000257698	GIHCG	lncRNA	-1.02436	0.0226858
ENSG00000116016	EPAS1	protein_coding	-1.02631	0.0195141
ENSG00000128581	IFT22	protein_coding	-1.02728	0.0396694
ENSG00000124496	TRERF1	protein_coding	-1.02827	0.0138529
ENSG00000099219	ERMP1	protein_coding	-1.02832	0.0160215
ENSG00000165650	PDZD8	protein_coding	-1.02856	0.013258
ENSG00000001461	NIPAL3	protein_coding	-1.02955	0.0252682
ENSG00000180336	MEIOC	protein_coding	-1.03107	0.0310641
ENSG00000100129	EIF3L	protein_coding	-1.0335	0.0161532
ENSG00000183454	GRIN2A	protein_coding	-1.03429	0.0255883
ENSG00000144445	KANSL1L	protein_coding	-1.03545	0.016049
ENSG00000278730	AC005332.6	lncRNA	-1.03552	0.0165729
ENSG00000136811	ODF2	protein_coding	-1.03584	0.0233856
ENSG00000249240	AC069368.1	protein_coding	-1.03673	0.0158164
ENSG00000068615	REEP1	protein_coding	-1.03759	0.0328847
ENSG00000085552	IGSF9	protein_coding	-1.03788	0.0292206
ENSG00000157985	AGAP1	protein_coding	-1.03842	0.0153687
ENSG00000144567	RETREG2	protein_coding	-1.03962	0.0330275
ENSG00000116833	NR5A2	protein_coding	-1.03991	0.0499059
ENSG00000071282	LMCD1	protein_coding	-1.0403	0.0276149
ENSG00000158195	WASF2	protein_coding	-1.04051	0.0154238
ENSG00000185262	UBALD2	protein_coding	-1.04102	0.0136309
ENSG00000089157	RPLP0	protein_coding	-1.04106	0.0284142
ENSG00000187240	DYNC2H1	protein_coding	-1.04116	0.011214
ENSG00000273680	AC009318.2	lncRNA	-1.04123	0.0207447
ENSG00000275854	AC084824.5	lncRNA	-1.04169	0.0317099
ENSG00000109654	TRIM2	protein_coding	-1.04339	0.0113892
ENSG00000182700	IGIP	protein_coding	-1.04497	0.0330724
ENSG00000120162	MOB3B	protein_coding	-1.04541	0.0128055
ENSG00000100504	PYGL	protein_coding	-1.04576	0.0192068
ENSG00000179387	ELMOD2	protein_coding	-1.04648	0.0314162
ENSG00000198826	ARHGAP11A	protein_coding	-1.04656	0.0202659
ENSG00000071967	CYBRD1	protein_coding	-1.04686	0.0213504
ENSG00000167693	NXN	protein_coding	-1.04762	0.0150062
ENSG00000132122	SPATA6	protein_coding	-1.04801	0.0240731
ENSG00000074416	MGLL	protein_coding	-1.04932	0.0186031
ENSG00000170439	METTL7B	protein_coding	-1.05035	0.0144193
ENSG00000279949	AC022784.6	lncRNA	-1.05093	0.0268786
ENSG00000143409	MINDY1	protein_coding	-1.0516	0.0142808
ENSG00000123384	LRP1	protein_coding	-1.05184	0.0215928
ENSG00000102893	PHKB	protein_coding	-1.05213	0.011204
ENSG00000106771	TMEM245	protein_coding	-1.05271	0.0158952
ENSG00000162755	KLHDC9	protein_coding	-1.05305	0.0340519
ENSG00000205129	C4orf47	protein_coding	-1.05363	0.0115614
ENSG00000103479	RBL2	protein_coding	-1.05365	0.0175457
ENSG00000163808	KIF15	protein_coding	-1.0552	0.0166595
ENSG00000111647	UHRF1BP1L	protein_coding	-1.05541	0.0186031
ENSG00000156535	CD109	protein_coding	-1.05699	0.0150686
ENSG00000115594	IL1R1	protein_coding	-1.05728	0.01509
ENSG00000261949	GFY	protein_coding	-1.05778	0.0438291
ENSG00000101842	VSIG1	protein_coding	-1.06036	0.027614
ENSG00000143412	ANXA9	protein_coding	-1.06102	0.0204583
ENSG00000177119	ANO6	protein_coding	-1.06309	0.0192068
ENSG00000133026	MYH10	protein_coding	-1.06326	0.0166932
ENSG00000166783	MARF1	protein_coding	-1.06636	0.012424
ENSG00000262879	AC005670.3	lncRNA	-1.06651	0.0128055
ENSG00000006468	ETV1	protein_coding	-1.06777	0.0207386
ENSG00000135093	USP30	protein_coding	-1.06808	0.0218759
ENSG00000112983	BRD8	protein_coding	-1.06814	0.0127131
ENSG00000169231	THBS3	protein_coding	-1.06834	0.0234282
ENSG00000169814	BTD	protein_coding	-1.06838	0.0211665
ENSG00000100557	CCDC198	protein_coding	-1.0686	0.0150026
ENSG00000148730	EIF4EBP2	protein_coding	-1.06912	0.0117227
ENSG00000087586	AURKA	protein_coding	-1.06955	0.0110825
ENSG00000177469	CAVIN1	protein_coding	-1.06957	0.0186031
ENSG00000176658	MYO1D	protein_coding	-1.07175	0.0186202
ENSG00000113657	DPYSL3	protein_coding	-1.07249	0.0165729
ENSG00000112902	SEMA5A	protein_coding	-1.07357	0.0123347
ENSG00000135049	AGTPBP1	protein_coding	-1.07419	0.0194677
ENSG00000186132	C2orf76	protein_coding	-1.0754	0.0206019
ENSG00000171174	RBKS	protein_coding	-1.07563	0.0344243
ENSG00000095539	SEMA4G	protein_coding	-1.07572	0.0120792
ENSG00000109881	CCDC34	protein_coding	-1.07709	0.0125923
ENSG00000029993	HMGB3	protein_coding	-1.0773	0.012424
ENSG00000285294	LINC00842	lncRNA	-1.07808	0.0175124
ENSG00000143434	SEMA6C	protein_coding	-1.07809	0.0404965
ENSG00000146233	CYP39A1	protein_coding	-1.07812	0.013205
ENSG00000167081	PBX3	protein_coding	-1.07821	0.0253011
ENSG00000002834	LASP1	protein_coding	-1.07918	0.0174029
ENSG00000105647	PIK3R2	protein_coding	-1.07929	0.0231835
ENSG00000272398	CD24	protein_coding	-1.07975	0.0158164
ENSG00000122035	RASL11A	protein_coding	-1.08102	0.0194677
ENSG00000135677	GNS	protein_coding	-1.08122	0.023906
ENSG00000116005	PCYOX1	protein_coding	-1.08141	0.0127131
ENSG00000177694	NAALADL2	protein_coding	-1.08502	0.0231835
ENSG00000099194	SCD	protein_coding	-1.0856	0.0113739
ENSG00000138617	PARP16	protein_coding	-1.08656	0.0129034
ENSG00000163069	SGCB	protein_coding	-1.08765	0.0143787
ENSG00000102243	VGLL1	protein_coding	-1.0879	0.0154238
ENSG00000090530	P3H2	protein_coding	-1.08854	0.0287283
ENSG00000086696	HSD17B2	protein_coding	-1.0901	0.0347035
ENSG00000162999	DUSP19	protein_coding	-1.09124	0.0190778
ENSG00000267682	AC016590.2	lncRNA	-1.09137	0.011214
ENSG00000127483	HP1BP3	protein_coding	-1.09217	0.016454
ENSG00000154556	SORBS2	protein_coding	-1.09248	0.0115614
ENSG00000138448	ITGAV	protein_coding	-1.09299	0.0112419
ENSG00000154229	PRKCA	protein_coding	-1.09403	0.0110825
ENSG00000150593	PDCD4	protein_coding	-1.09437	0.0190778
ENSG00000125968	ID1	protein_coding	-1.09574	0.0290668
ENSG00000241635	UGT1A1	protein_coding	-1.09593	0.027909
ENSG00000157110	RBPMS	protein_coding	-1.09661	0.0115614
ENSG00000196787	H2AC11	protein_coding	-1.09799	0.0418462
ENSG00000267228	AC012254.2	protein_coding	-1.09907	0.0464737
ENSG00000198937	CCDC167	protein_coding	-1.10101	0.0279115
ENSG00000112379	ARFGEF3	protein_coding	-1.10264	0.0115614
ENSG00000226510	UPK1A-AS1	lncRNA	-1.10551	0.0434632
ENSG00000067141	NEO1	protein_coding	-1.10579	0.0127131
ENSG00000167080	B4GALNT2	protein_coding	-1.10701	0.0433052
ENSG00000144320	LNPK	protein_coding	-1.10706	0.0162209
ENSG00000153944	MSI2	protein_coding	-1.10759	0.0169642
ENSG00000163001	CFAP36	protein_coding	-1.11102	0.0142808
ENSG00000108840	HDAC5	protein_coding	-1.11442	0.0473676
ENSG00000161800	RACGAP1	protein_coding	-1.11455	0.0218759
ENSG00000258099	ATXN2-AS	lncRNA	-1.11486	0.0111101
ENSG00000170017	ALCAM	protein_coding	-1.11572	0.0192068
ENSG00000162063	CCNF	protein_coding	-1.11587	0.0110825
ENSG00000109205	ODAM	protein_coding	-1.11668	0.022516
ENSG00000172915	NBEA	protein_coding	-1.1184	0.0149705
ENSG00000198774	RASSF9	protein_coding	-1.12052	0.0229675
ENSG00000167972	ABCA3	protein_coding	-1.12143	0.01722
ENSG00000254837	AP001372.2	lncRNA	-1.12275	0.0233507
ENSG00000186193	SAPCD2	protein_coding	-1.12313	0.0350293
ENSG00000065717	TLE2	protein_coding	-1.12379	0.0311114
ENSG00000165929	TC2N	protein_coding	-1.12424	0.0114174
ENSG00000163535	SGO2	protein_coding	-1.12451	0.0218369
ENSG00000005882	PDK2	protein_coding	-1.12456	0.0191959
ENSG00000105784	RUNDC3B	protein_coding	-1.12551	0.0162243
ENSG00000111665	CDCA3	protein_coding	-1.12569	0.0128055
ENSG00000151150	ANK3	protein_coding	-1.1269	0.0115981
ENSG00000121653	MAPK8IP1	protein_coding	-1.12696	0.0192068
ENSG00000116885	OSCP1	protein_coding	-1.12737	0.0186202
ENSG00000197557	TTC30A	protein_coding	-1.12756	0.038475
ENSG00000112992	NNT	protein_coding	-1.12797	0.0163556
ENSG00000163412	EIF4E3	protein_coding	-1.13087	0.0105615
ENSG00000158828	PINK1	protein_coding	-1.13101	0.0292894
ENSG00000277586	NEFL	protein_coding	-1.13136	0.0343867
ENSG00000035499	DEPDC1B	protein_coding	-1.13213	0.0180396
ENSG00000104765	BNIP3L	protein_coding	-1.13286	0.0192068
ENSG00000180537	RNF182	protein_coding	-1.13344	0.0383109
ENSG00000163346	PBXIP1	protein_coding	-1.13367	0.0310684
ENSG00000143228	NUF2	protein_coding	-1.13418	0.0110825
ENSG00000117242	PINK1-AS	lncRNA	-1.13603	0.0216325
ENSG00000076382	SPAG5	protein_coding	-1.13773	0.0143738
ENSG00000137804	NUSAP1	protein_coding	-1.13918	0.0151705
ENSG00000272335	AC093297.2	lncRNA	-1.14051	0.0209921
ENSG00000076770	MBNL3	protein_coding	-1.14093	0.0185342
ENSG00000164649	CDCA7L	protein_coding	-1.14242	0.0165729
ENSG00000106351	AGFG2	protein_coding	-1.14387	0.025642
ENSG00000248008	NRAV	lncRNA	-1.14443	0.0154926
ENSG00000163817	SLC6A20	protein_coding	-1.1466	0.0110825
ENSG00000164611	PTTG1	protein_coding	-1.14692	0.0115614
ENSG00000112640	PPP2R5D	protein_coding	-1.14734	0.0175457
ENSG00000091436	MAP3K20	protein_coding	-1.14789	0.0167259
ENSG00000171033	PKIA	protein_coding	-1.1491	0.0115981
ENSG00000187091	PLCD1	protein_coding	-1.15076	0.0317658
ENSG00000134057	CCNB1	protein_coding	-1.15235	0.0165563
ENSG00000137135	ARHGEF39	protein_coding	-1.15239	0.0354556
ENSG00000182054	IDH2	protein_coding	-1.15256	0.0280266
ENSG00000155111	CDK19	protein_coding	-1.15282	0.0128055
ENSG00000124374	PAIP2B	protein_coding	-1.15339	0.0279115
ENSG00000063046	EIF4B	protein_coding	-1.15372	0.0110825
ENSG00000078070	MCCC1	protein_coding	-1.15391	0.0151705
ENSG00000124225	PMEPA1	protein_coding	-1.15431	0.0105615
ENSG00000102384	CENPI	protein_coding	-1.15478	0.0129034
ENSG00000026025	VIM	protein_coding	-1.15532	0.0158164
ENSG00000185567	AHNAK2	protein_coding	-1.15589	0.0221351
ENSG00000260917	AL158212.3	lncRNA	-1.15689	0.0469538
ENSG00000170921	TANC2	protein_coding	-1.15754	0.0149554
ENSG00000259459	LINC02568	lncRNA	-1.1579	0.0192639
ENSG00000122870	BICC1	protein_coding	-1.1579	0.0169645
ENSG00000073711	PPP2R3A	protein_coding	-1.1588	0.0144193
ENSG00000271452	AC005034.6	lncRNA	-1.15889	0.0231835
ENSG00000131089	ARHGEF9	protein_coding	-1.16006	0.0194371
ENSG00000120693	SMAD9	protein_coding	-1.16026	0.011214
ENSG00000101400	SNTA1	protein_coding	-1.1604	0.0328159
ENSG00000273113	AC133528.1	lncRNA	-1.16101	0.0175668
ENSG00000164574	GALNT10	protein_coding	-1.16194	0.0144193
ENSG00000115163	CENPA	protein_coding	-1.16313	0.0133587
ENSG00000212283	SNORD89	snoRNA	-1.16341	0.0110825
ENSG00000025039	RRAGD	protein_coding	-1.16412	0.0499728
ENSG00000241399	CD302	protein_coding	-1.16554	0.0377838
ENSG00000144730	IL17RD	protein_coding	-1.16633	0.0211357
ENSG00000138193	PLCE1	protein_coding	-1.16651	0.010987
ENSG00000077420	APBB1IP	protein_coding	-1.16725	0.0396694
ENSG00000127946	HIP1	protein_coding	-1.16774	0.0115614
ENSG00000183856	IQGAP3	protein_coding	-1.16877	0.0143738
ENSG00000139209	SLC38A4	protein_coding	-1.16919	0.0216324
ENSG00000164638	SLC29A4	protein_coding	-1.1707	0.0153146
ENSG00000113083	LOX	protein_coding	-1.17169	0.0322675
ENSG00000092847	AGO1	protein_coding	-1.17172	0.0128827
ENSG00000099204	ABLIM1	protein_coding	-1.17354	0.012424
ENSG00000078596	ITM2A	protein_coding	-1.17668	0.0144193
ENSG00000075461	CACNG4	protein_coding	-1.17672	0.0199229
ENSG00000107249	GLIS3	protein_coding	-1.17694	0.0128827
ENSG00000079257	LXN	protein_coding	-1.17803	0.0118799
ENSG00000134762	DSC3	protein_coding	-1.17881	0.0268629
ENSG00000167964	RAB26	protein_coding	-1.1819	0.0315049
ENSG00000196159	FAT4	protein_coding	-1.18238	0.0143738
ENSG00000187325	TAF9B	protein_coding	-1.18459	0.0128286
ENSG00000130939	UBE4B	protein_coding	-1.18519	0.0128055
ENSG00000004777	ARHGAP33	protein_coding	-1.1864	0.0262984
ENSG00000121104	FAM117A	protein_coding	-1.18714	0.0158952
ENSG00000091622	PITPNM3	protein_coding	-1.1873	0.013508
ENSG00000100665	SERPINA4	protein_coding	-1.18759	0.0209394
ENSG00000196950	SLC39A10	protein_coding	-1.19084	0.0158164
ENSG00000169083	AR	protein_coding	-1.19132	0.0192068
ENSG00000135643	KCNMB4	protein_coding	-1.19191	0.0115614
ENSG00000141577	CEP131	protein_coding	-1.19433	0.0253359
ENSG00000272325	NUDT3	protein_coding	-1.19524	0.0115981
ENSG00000132470	ITGB4	protein_coding	-1.19531	0.0206531
ENSG00000139354	GAS2L3	protein_coding	-1.19553	0.0172376
ENSG00000167646	DNAAF3	protein_coding	-1.19709	0.0115614
ENSG00000123485	HJURP	protein_coding	-1.19736	0.0105615
ENSG00000115993	TRAK2	protein_coding	-1.19828	0.0213504
ENSG00000144451	SPAG16	protein_coding	-1.19872	0.0152566
ENSG00000182809	CRIP2	protein_coding	-1.19932	0.0230442
ENSG00000157551	KCNJ15	protein_coding	-1.20152	0.0119237
ENSG00000196743	GM2A	protein_coding	-1.20739	0.0231835
ENSG00000159784	FAM131B	protein_coding	-1.21079	0.0239273
ENSG00000054793	ATP9A	protein_coding	-1.21873	0.0151705
ENSG00000176399	DMRTA1	protein_coding	-1.2188	0.0194371
ENSG00000140443	IGF1R	protein_coding	-1.21952	0.0155692
ENSG00000135617	PRADC1	protein_coding	-1.21965	0.0310684
ENSG00000119938	PPP1R3C	protein_coding	-1.21987	0.0267176
ENSG00000073150	PANX2	protein_coding	-1.22062	0.0127131
ENSG00000183688	RFLNB	protein_coding	-1.2227	0.0233507
ENSG00000081320	STK17B	protein_coding	-1.22433	0.0158164
ENSG00000265763	ZNF488	protein_coding	-1.22484	0.0115614
ENSG00000176533	GNG7	protein_coding	-1.22498	0.034947
ENSG00000233610	LINC00462	lncRNA	-1.2262	0.0390485
ENSG00000143891	GALM	protein_coding	-1.22669	0.0172376
ENSG00000141542	RAB40B	protein_coding	-1.22692	0.0272155
ENSG00000126878	AIF1L	protein_coding	-1.22766	0.0115614
ENSG00000114796	KLHL24	protein_coding	-1.23066	0.0254601
ENSG00000114854	TNNC1	protein_coding	-1.23084	0.0175124
ENSG00000183762	KREMEN1	protein_coding	-1.23172	0.0127131
ENSG00000064651	SLC12A2	protein_coding	-1.23242	0.0105615
ENSG00000156970	BUB1B	protein_coding	-1.23344	0.0144193
ENSG00000134222	PSRC1	protein_coding	-1.23349	0.0127131
ENSG00000100526	CDKN3	protein_coding	-1.23566	0.0216511
ENSG00000165887	ANKRD2	protein_coding	-1.23999	0.0365653
ENSG00000054965	FAM168A	protein_coding	-1.24275	0.0153146
ENSG00000286535	AC139019.1	lncRNA	-1.24698	0.0333727
ENSG00000134258	VTCN1	protein_coding	-1.24782	0.0243283
ENSG00000271601	LIX1L	protein_coding	-1.24815	0.0149554
ENSG00000184481	FOXO4	protein_coding	-1.24824	0.0176532
ENSG00000273014	AC018645.3	lncRNA	-1.24979	0.012424
ENSG00000165516	KLHDC2	protein_coding	-1.25284	0.0471683
ENSG00000124664	SPDEF	protein_coding	-1.2537	0.0182869
ENSG00000180730	SHISA2	protein_coding	-1.25374	0.0151705
ENSG00000187446	CHP1	protein_coding	-1.25575	0.0156194
ENSG00000180354	MTURN	protein_coding	-1.2576	0.0172376
ENSG00000184408	KCND2	protein_coding	-1.2588	0.0178985
ENSG00000197535	MYO5A	protein_coding	-1.25899	0.00974535
ENSG00000001626	CFTR	protein_coding	-1.25963	0.0115981
ENSG00000180488	MIGA1	protein_coding	-1.26329	0.0168382
ENSG00000271930	AC016877.3	lncRNA	-1.26436	0.01028
ENSG00000129595	EPB41L4A	protein_coding	-1.26516	0.0192068
ENSG00000197296	FITM2	protein_coding	-1.2671	0.0105615
ENSG00000144455	SUMF1	protein_coding	-1.26777	0.0156194
ENSG00000157456	CCNB2	protein_coding	-1.26949	0.011214
ENSG00000118193	KIF14	protein_coding	-1.2697	0.0124313
ENSG00000250091	DNAH10OS	lncRNA	-1.26982	0.0115614
ENSG00000118596	SLC16A7	protein_coding	-1.27017	0.0247876
ENSG00000241935	HOGA1	protein_coding	-1.27292	0.033284
ENSG00000170525	PFKFB3	protein_coding	-1.27796	0.0422631
ENSG00000213085	CFAP45	protein_coding	-1.27916	0.0187671
ENSG00000152767	FARP1	protein_coding	-1.28031	0.0115614
ENSG00000183729	NPBWR1	protein_coding	-1.28079	0.0421181
ENSG00000119711	ALDH6A1	protein_coding	-1.28174	0.0142897
ENSG00000158402	CDC25C	protein_coding	-1.28429	0.00919819
ENSG00000123933	MXD4	protein_coding	-1.28511	0.0315516
ENSG00000259291	ZNF710-AS1	lncRNA	-1.29417	0.0221351
ENSG00000285155	AC092153.1	lncRNA	-1.29832	0.0234282
ENSG00000121691	CAT	protein_coding	-1.29879	0.0117334
ENSG00000085563	ABCB1	protein_coding	-1.30078	0.0126568
ENSG00000144677	CTDSPL	protein_coding	-1.30096	0.0115981
ENSG00000068885	IFT80	protein_coding	-1.30334	0.0176532
ENSG00000095321	CRAT	protein_coding	-1.30383	0.0124953
ENSG00000164300	SERINC5	protein_coding	-1.30449	0.0166719
ENSG00000106804	C5	protein_coding	-1.30746	0.0117227
ENSG00000135272	MDFIC	protein_coding	-1.30952	0.0115981
ENSG00000111348	ARHGDIB	protein_coding	-1.31279	0.0215111
ENSG00000170004	CHD3	protein_coding	-1.31468	0.011214
ENSG00000276851	AC002401.4	lncRNA	-1.31684	0.0498949
ENSG00000277639	AC007906.2	protein_coding	-1.31705	0.0402601
ENSG00000101417	PXMP4	protein_coding	-1.31778	0.0178985
ENSG00000188042	ARL4C	protein_coding	-1.32044	0.0280789
ENSG00000122966	CIT	protein_coding	-1.3217	0.00890033
ENSG00000123080	CDKN2C	protein_coding	-1.32227	0.0126299
ENSG00000101079	NDRG3	protein_coding	-1.32435	0.0105045
ENSG00000286443	AC091178.2	lncRNA	-1.32497	0.0111981
ENSG00000110917	MLEC	protein_coding	-1.32521	0.0105615
ENSG00000273033	LINC02035	lncRNA	-1.32854	0.0103509
ENSG00000198535	C2CD4A	protein_coding	-1.33027	0.0194026
ENSG00000272831	AC027644.3	lncRNA	-1.33048	0.0468089
ENSG00000148702	HABP2	protein_coding	-1.33267	0.0149554
ENSG00000183690	EFHC2	protein_coding	-1.33634	0.0391592
ENSG00000239521	CASTOR3	protein_coding	-1.33644	0.0152596
ENSG00000163590	PPM1L	protein_coding	-1.33804	0.0105615
ENSG00000185585	OLFML2A	protein_coding	-1.33896	0.0277822
ENSG00000196549	MME	protein_coding	-1.34077	0.00956113
ENSG00000150054	MPP7	protein_coding	-1.34233	0.0143738
ENSG00000108828	VAT1	protein_coding	-1.34249	0.0231835
ENSG00000109805	NCAPG	protein_coding	-1.34253	0.0186031
ENSG00000163818	LZTFL1	protein_coding	-1.34655	0.0107147
ENSG00000114107	CEP70	protein_coding	-1.34726	0.0191172
ENSG00000114302	PRKAR2A	protein_coding	-1.34742	0.0158952
ENSG00000286546	AL079338.1	lncRNA	-1.34951	0.0325248
ENSG00000101049	SGK2	protein_coding	-1.35102	0.0110825
ENSG00000088888	MAVS	protein_coding	-1.35195	0.0115614
ENSG00000166946	CCNDBP1	protein_coding	-1.35499	0.0263504
ENSG00000275410	HNF1B	protein_coding	-1.35642	0.0110825
ENSG00000226733	AL138826.1	lncRNA	-1.35744	0.0166719
ENSG00000121957	GPSM2	protein_coding	-1.35764	0.0117334
ENSG00000171227	TMEM37	protein_coding	-1.36186	0.0156194
ENSG00000146678	IGFBP1	protein_coding	-1.36191	0.037804
ENSG00000073910	FRY	protein_coding	-1.36599	0.0101864
ENSG00000127249	ATP13A4	protein_coding	-1.36662	0.017837
ENSG00000038427	VCAN	protein_coding	-1.3672	0.0158164
ENSG00000109193	SULT1E1	protein_coding	-1.37033	0.0211501
ENSG00000084731	KIF3C	protein_coding	-1.37313	0.0176532
ENSG00000088325	TPX2	protein_coding	-1.37383	0.012424
ENSG00000117650	NEK2	protein_coding	-1.37479	0.0121804
ENSG00000235269	LINC02331	lncRNA	-1.3796	0.01028
ENSG00000010292	NCAPD2	protein_coding	-1.38109	0.0111101
ENSG00000235142	LINC02532	lncRNA	-1.3873	0.0117334
ENSG00000171992	SYNPO	protein_coding	-1.39126	0.0105615
ENSG00000100271	TTLL1	protein_coding	-1.39415	0.0208316
ENSG00000055163	CYFIP2	protein_coding	-1.39432	0.0115614
ENSG00000134873	CLDN10	protein_coding	-1.39503	0.0111101
ENSG00000243335	KCTD7	protein_coding	-1.39933	0.0240487
ENSG00000102837	OLFM4	protein_coding	-1.39947	0.0101864
ENSG00000198682	PAPSS2	protein_coding	-1.40272	0.0166719
ENSG00000131747	TOP2A	protein_coding	-1.40357	0.00869299
ENSG00000111404	RERGL	protein_coding	-1.40734	0.012424
ENSG00000225393	BX571846.1	lncRNA	-1.40838	0.0349814
ENSG00000187867	PALM3	protein_coding	-1.40838	0.0135036
ENSG00000090889	KIF4A	protein_coding	-1.40867	0.0110825
ENSG00000145012	LPP	protein_coding	-1.41716	0.0151705
ENSG00000136044	APPL2	protein_coding	-1.42317	0.0142897
ENSG00000170381	SEMA3E	protein_coding	-1.42714	0.0127131
ENSG00000105516	DBP	protein_coding	-1.42757	0.0310684
ENSG00000185630	PBX1	protein_coding	-1.42763	0.0105615
ENSG00000162636	FAM102B	protein_coding	-1.42775	0.0153833
ENSG00000213853	EMP2	protein_coding	-1.43759	0.0115614
ENSG00000114638	UPK1B	protein_coding	-1.43767	0.0143787
ENSG00000143797	MBOAT2	protein_coding	-1.43772	0.0166719
ENSG00000149212	SESN3	protein_coding	-1.44731	0.00976974
ENSG00000257524	AL157935.3	protein_coding	-1.44834	0.0192068
ENSG00000092964	DPYSL2	protein_coding	-1.4489	0.0110825
ENSG00000066279	ASPM	protein_coding	-1.44923	0.0151705
ENSG00000130701	RBBP8NL	protein_coding	-1.44951	0.0158164
ENSG00000228716	DHFR	protein_coding	-1.45129	0.0135883
ENSG00000065534	MYLK	protein_coding	-1.4563	0.0128055
ENSG00000182670	TTC3	protein_coding	-1.45729	0.0100698
ENSG00000090238	YPEL3	protein_coding	-1.46114	0.0281066
ENSG00000272851	AC096772.2	lncRNA	-1.46164	0.00889444
ENSG00000123095	BHLHE41	protein_coding	-1.46726	0.00919819
ENSG00000175567	UCP2	protein_coding	-1.47077	0.0192068
ENSG00000196139	AKR1C3	protein_coding	-1.47181	0.0115857
ENSG00000159713	TPPP3	protein_coding	-1.47595	0.0170411
ENSG00000265415	AC099850.4	lncRNA	-1.4773	0.032672
ENSG00000067992	PDK3	protein_coding	-1.48478	0.0115614
ENSG00000187134	AKR1C1	protein_coding	-1.49167	0.0169147
ENSG00000261051	AC107021.2	lncRNA	-1.49587	0.0145128
ENSG00000134243	SORT1	protein_coding	-1.50726	0.0115614
ENSG00000140451	PIF1	protein_coding	-1.52316	0.0228504
ENSG00000151632	AKR1C2	protein_coding	-1.53232	0.0203205
ENSG00000224043	CCNT2-AS1	lncRNA	-1.53264	0.0105615
ENSG00000278925	AC005753.1	lncRNA	-1.53448	0.0430914
ENSG00000186529	CYP4F3	protein_coding	-1.53822	0.0231835
ENSG00000163913	IFT122	protein_coding	-1.53977	0.0101864
ENSG00000138778	CENPE	protein_coding	-1.54021	0.0241664
ENSG00000124942	AHNAK	protein_coding	-1.54267	0.00893444
ENSG00000139973	SYT16	protein_coding	-1.55537	0.00887827
ENSG00000268061	NAPA-AS1	lncRNA	-1.55599	0.0228108
ENSG00000250266	LINC01612	lncRNA	-1.56239	0.012114
ENSG00000134215	VAV3	protein_coding	-1.56583	0.00748465
ENSG00000185361	TNFAIP8L1	protein_coding	-1.57424	0.0127131
ENSG00000198074	AKR1B10	protein_coding	-1.57758	0.0184853
ENSG00000140526	ABHD2	protein_coding	-1.59207	0.0143787
ENSG00000171451	DSEL	protein_coding	-1.59364	0.00887827
ENSG00000267219	AC010504.1	lncRNA	-1.59862	0.019335
ENSG00000053254	FOXN3	protein_coding	-1.60564	0.0120792
ENSG00000137486	ARRB1	protein_coding	-1.60756	0.0105615
ENSG00000012504	NR1H4	protein_coding	-1.60924	0.0111101
ENSG00000170962	PDGFD	protein_coding	-1.61533	0.0124081
ENSG00000166851	PLK1	protein_coding	-1.61638	0.0110825
ENSG00000126787	DLGAP5	protein_coding	-1.6181	0.0162243
ENSG00000138764	CCNG2	protein_coding	-1.61822	0.0180463
ENSG00000074410	CA12	protein_coding	-1.62147	0.0115614
ENSG00000117724	CENPF	protein_coding	-1.62635	0.0164381
ENSG00000068078	FGFR3	protein_coding	-1.62656	0.0194265
ENSG00000260804	LINC01963	lncRNA	-1.63219	0.0122023
ENSG00000214357	NEURL1B	protein_coding	-1.64176	0.0166719
ENSG00000196620	UGT2B15	protein_coding	-1.64991	0.010077
ENSG00000094916	CBX5	protein_coding	-1.65334	0.0111101
ENSG00000072571	HMMR	protein_coding	-1.65664	0.012424
ENSG00000231418	AC005090.1	lncRNA	-1.67474	0.0122023
ENSG00000154080	CHST9	protein_coding	-1.68129	0.0110825
ENSG00000105426	PTPRS	protein_coding	-1.68146	0.0115614
ENSG00000183723	CMTM4	protein_coding	-1.68419	0.0115614
ENSG00000138587	MNS1	protein_coding	-1.6862	0.0231688
ENSG00000213347	MXD3	protein_coding	-1.68761	0.0111101
ENSG00000171885	AQP4	protein_coding	-1.69729	0.0105615
ENSG00000154153	RETREG1	protein_coding	-1.71114	0.010077
ENSG00000281332	LINC00997	lncRNA	-1.71466	0.0162243
ENSG00000227051	C14orf132	protein_coding	-1.73146	0.0231688
ENSG00000169562	GJB1	protein_coding	-1.73487	0.0115614
ENSG00000245112	SMARCA5-AS1	lncRNA	-1.7395	0.00723577
ENSG00000184992	BRI3BP	protein_coding	-1.74716	0.010077
ENSG00000024526	DEPDC1	protein_coding	-1.81257	0.00920928
ENSG00000134533	RERG	protein_coding	-1.81804	0.0143787
ENSG00000274070	CASTOR2	protein_coding	-1.82251	0.00599315
ENSG00000197587	DMBX1	protein_coding	-1.82515	0.0225687
ENSG00000152133	GPATCH11	protein_coding	-1.83999	0.0149705
ENSG00000130270	ATP8B3	protein_coding	-1.85717	0.00624533
ENSG00000064787	BCAS1	protein_coding	-1.88449	0.00679402
ENSG00000167552	TUBA1A	protein_coding	-1.88533	0.0135791
ENSG00000134013	LOXL2	protein_coding	-1.88549	0.0158164
ENSG00000122729	ACO1	protein_coding	-1.92295	0.0111101
ENSG00000169891	REPS2	protein_coding	-1.92685	0.00755095
ENSG00000100027	YPEL1	protein_coding	-1.93638	0.0247988
ENSG00000099260	PALMD	protein_coding	-1.97162	0.0107678
ENSG00000112984	KIF20A	protein_coding	-1.97392	0.0123347
ENSG00000138079	SLC3A1	protein_coding	-2.00912	0.0240133
ENSG00000183091	NEB	protein_coding	-2.03859	0.0122023
ENSG00000205795	CYS1	protein_coding	-2.20382	0.0446435
ENSG00000068489	PRR11	protein_coding	-2.24334	0.0105615
ENSG00000139055	ERP27	protein_coding	-2.2536	0.00844239
ENSG00000113249	HAVCR1	protein_coding	-2.64373	0.0089966
ENSG00000185432	METTL7A	protein_coding	-2.94202	0.0143738
