# Supplementary material for: Computational and Transcriptome Analyses Revealed Preferential Induction of Chemotaxis and Lipid Synthesis by SARS-CoV-2
Source: Biology (Basel). 2020 Sep 1;9(9):260. doi: 10.3390/biology9090260 (PMC7564677; doi:10.3390/biology9090260)
Supplement: Supplementary file 1 [file biology-09-00260-s001.zip › Table S5.xlsx]

## Sheet: GE.FLUB_24h_vs_mock_24h-fold2.0
Table S5. Differentially expressed genes in Calu-3 cells infected with FLUB, 2.0 FC, p(corr) < 0.05.
GeneID (Regulation criterion: fold > 2.0 and adjp p-value < 0.05)	Gene name	Gene type	FLUB_24h_vs_mock_24h-log_fold	FLUB_24h_vs_mock_24h-p_value
ENSG00000169245	CXCL10	protein_coding	10.4347	0.00132474
ENSG00000169248	CXCL11	protein_coding	9.61159	0.00132474
ENSG00000182393	IFNL1	protein_coding	8.77199	0.00132474
ENSG00000271503	CCL5	protein_coding	8.626	0.00161591
ENSG00000134321	RSAD2	protein_coding	7.91645	0.00230564
ENSG00000183709	IFNL2	protein_coding	7.62717	0.00132474
ENSG00000136244	IL6	protein_coding	7.59973	0.00200161
ENSG00000131203	IDO1	protein_coding	7.30687	0.00158784
ENSG00000197110	IFNL3	protein_coding	7.27674	0.00132474
ENSG00000135114	OASL	protein_coding	7.04919	0.00200161
ENSG00000171855	IFNB1	protein_coding	6.77389	0.00161591
ENSG00000275894	AL021578.1	lncRNA	6.60758	0.00343331
ENSG00000162654	GBP4	protein_coding	6.54626	0.00132474
ENSG00000108342	CSF3	protein_coding	6.50153	0.00132474
ENSG00000173110	HSPA6	protein_coding	6.43883	0.00154851
ENSG00000119922	IFIT2	protein_coding	6.36017	0.00154851
ENSG00000102962	CCL22	protein_coding	6.3245	0.00158784
ENSG00000134326	CMPK2	protein_coding	6.24234	0.00228982
ENSG00000115008	IL1A	protein_coding	6.14538	0.00200161
ENSG00000111335	OAS2	protein_coding	6.12437	0.00192987
ENSG00000132274	TRIM22	protein_coding	6.07903	0.00158784
ENSG00000232810	TNF	protein_coding	6.02516	0.00192987
ENSG00000115009	CCL20	protein_coding	5.90542	0.00322466
ENSG00000006210	CX3CL1	protein_coding	5.87807	0.00154851
ENSG00000118503	TNFAIP3	protein_coding	5.85766	0.00200161
ENSG00000119917	IFIT3	protein_coding	5.85649	0.00158784
ENSG00000277511	AC116407.2	lncRNA	5.80514	0.00320469
ENSG00000168062	BATF2	protein_coding	5.78239	0.00246069
ENSG00000130303	BST2	protein_coding	5.74818	0.00291118
ENSG00000163661	PTX3	protein_coding	5.73788	0.00161591
ENSG00000185479	KRT6B	protein_coding	5.73613	0.00161591
ENSG00000122641	INHBA	protein_coding	5.62915	0.00158784
ENSG00000183486	MX2	protein_coding	5.62875	0.00190885
ENSG00000164400	CSF2	protein_coding	5.52521	0.00228982
ENSG00000187608	ISG15	protein_coding	5.52506	0.00374034
ENSG00000123689	G0S2	protein_coding	5.4918	0.00158784
ENSG00000185885	IFITM1	protein_coding	5.48579	0.00274598
ENSG00000274213	AC015912.3	lncRNA	5.375	0.00384592
ENSG00000185745	IFIT1	protein_coding	5.32484	0.00158784
ENSG00000287001	AC010624.5	lncRNA	5.26561	0.00228982
ENSG00000165949	IFI27	protein_coding	5.19833	0.0038274
ENSG00000157601	MX1	protein_coding	5.08271	0.00279417
ENSG00000273320	AC007032.1	lncRNA	5.06875	0.00351457
ENSG00000078081	LAMP3	protein_coding	5.04081	0.00161591
ENSG00000184979	USP18	protein_coding	5.02796	0.00274439
ENSG00000172183	ISG20	protein_coding	4.9772	0.00200161
ENSG00000010030	ETV7	protein_coding	4.96121	0.00158784
ENSG00000240476	LINC00973	lncRNA	4.96081	0.00200161
ENSG00000089127	OAS1	protein_coding	4.95781	0.00246069
ENSG00000257453	AC011611.3	lncRNA	4.95109	0.00291118
ENSG00000108691	CCL2	protein_coding	4.94275	0.00158784
ENSG00000120217	CD274	protein_coding	4.87113	0.00200161
ENSG00000169429	CXCL8	protein_coding	4.76726	0.00192987
ENSG00000104951	IL4I1	protein_coding	4.72792	0.00230564
ENSG00000184786	TCTE3	protein_coding	4.72702	0.00228982
ENSG00000213886	UBD	protein_coding	4.71241	0.00192987
ENSG00000268403	AC132192.2	lncRNA	4.64109	0.00367731
ENSG00000227507	LTB	protein_coding	4.63207	0.00192987
ENSG00000138135	CH25H	protein_coding	4.60371	0.00228982
ENSG00000125148	MT2A	protein_coding	4.58534	0.00274818
ENSG00000117228	GBP1	protein_coding	4.58178	0.00192987
ENSG00000270761	AL355353.2	lncRNA	4.54621	0.00249781
ENSG00000177409	SAMD9L	protein_coding	4.52994	0.00190885
ENSG00000108771	DHX58	protein_coding	4.47504	0.00228982
ENSG00000141682	PMAIP1	protein_coding	4.46253	0.00200161
ENSG00000100906	NFKBIA	protein_coding	4.44163	0.00166413
ENSG00000272666	U62317.1	lncRNA	4.43045	0.00514327
ENSG00000176907	TCIM	protein_coding	4.42436	0.00329885
ENSG00000197632	SERPINB2	protein_coding	4.42195	0.00192987
ENSG00000132530	XAF1	protein_coding	4.42003	0.00246069
ENSG00000273204	AC104506.1	lncRNA	4.41853	0.00192987
ENSG00000128284	APOL3	protein_coding	4.38664	0.00228982
ENSG00000265972	TXNIP	protein_coding	4.37782	0.00200161
ENSG00000106366	SERPINE1	protein_coding	4.36696	0.00192987
ENSG00000234883	MIR155HG	lncRNA	4.36164	0.00346083
ENSG00000215115	CXorf49	protein_coding	4.3253	0.00228982
ENSG00000215113	CXorf49B	protein_coding	4.31505	0.00291118
ENSG00000138646	HERC5	protein_coding	4.27327	0.00214996
ENSG00000133106	EPSTI1	protein_coding	4.1918	0.00291118
ENSG00000136514	RTP4	protein_coding	4.18962	0.00246069
ENSG00000273391	AC083880.1	lncRNA	4.18765	0.00343331
ENSG00000268129	AC026304.1	lncRNA	4.13033	0.00338148
ENSG00000185201	IFITM2	protein_coding	4.12458	0.00249781
ENSG00000081041	CXCL2	protein_coding	4.08057	0.00228982
ENSG00000090339	ICAM1	protein_coding	4.06152	0.00192987
ENSG00000237988	OR2I1P	protein_coding	4.05208	0.00249781
ENSG00000273210	AP001437.1	lncRNA	3.99339	0.00436888
ENSG00000102524	TNFSF13B	protein_coding	3.9842	0.00246069
ENSG00000155918	RAET1L	protein_coding	3.97979	0.00343331
ENSG00000140853	NLRC5	protein_coding	3.97671	0.00314983
ENSG00000185215	TNFAIP2	protein_coding	3.92653	0.00291118
ENSG00000110446	SLC15A3	protein_coding	3.90685	0.0027333
ENSG00000115267	IFIH1	protein_coding	3.88461	0.00192987
ENSG00000124256	ZBP1	protein_coding	3.87862	0.00228982
ENSG00000152137	HSPB8	protein_coding	3.85544	0.00320469
ENSG00000272205	AL451050.2	lncRNA	3.85371	0.00341979
ENSG00000110848	CD69	protein_coding	3.8271	0.00192987
ENSG00000286408	AC113410.5	lncRNA	3.8212	0.00341418
ENSG00000273723	AL139089.1	lncRNA	3.81823	0.00214996
ENSG00000168961	LGALS9	protein_coding	3.79864	0.00192987
ENSG00000138755	CXCL9	protein_coding	3.78983	0.00192987
ENSG00000141574	SECTM1	protein_coding	3.77444	0.00352072
ENSG00000152689	RASGRP3	protein_coding	3.74592	0.00291118
ENSG00000271646	AC099343.4	lncRNA	3.73733	0.00228982
ENSG00000172602	RND1	protein_coding	3.71487	0.00246069
ENSG00000095752	IL11	protein_coding	3.70862	0.00447245
ENSG00000271869	AC026979.2	lncRNA	3.70515	0.00910231
ENSG00000105939	ZC3HAV1	protein_coding	3.69515	0.00274439
ENSG00000273445	AC133644.1	lncRNA	3.66262	0.00338148
ENSG00000125347	IRF1	protein_coding	3.61413	0.00228982
ENSG00000068079	IFI35	protein_coding	3.61401	0.00341979
ENSG00000256262	USP30-AS1	lncRNA	3.60875	0.00320108
ENSG00000288587	AL645933.5	lncRNA	3.60241	0.00314983
ENSG00000056558	TRAF1	protein_coding	3.59466	0.00233584
ENSG00000185507	IRF7	protein_coding	3.59184	0.00366713
ENSG00000130589	HELZ2	protein_coding	3.56853	0.0038132
ENSG00000276900	AC023157.2	lncRNA	3.54966	0.00200161
ENSG00000286585	AC104472.4	lncRNA	3.53976	0.00338148
ENSG00000137745	MMP13	protein_coding	3.53965	0.0033664
ENSG00000163734	CXCL3	protein_coding	3.53547	0.00199998
ENSG00000272892	AL133551.1	lncRNA	3.52407	0.00314983
ENSG00000272512	AL645608.7	lncRNA	3.51153	0.00338148
ENSG00000260708	AL118516.1	lncRNA	3.50647	0.00306545
ENSG00000142089	IFITM3	protein_coding	3.49761	0.00228982
ENSG00000125538	IL1B	protein_coding	3.48884	0.00228982
ENSG00000231770	TMEM44-AS1	lncRNA	3.48103	0.00343331
ENSG00000250508	LINC02701	lncRNA	3.48034	0.00228982
ENSG00000129048	ACKR4	protein_coding	3.46308	0.00275147
ENSG00000287584	AC004837.4	lncRNA	3.45849	0.00338148
ENSG00000259775	AL138976.2	lncRNA	3.4548	0.00321291
ENSG00000011422	PLAUR	protein_coding	3.4257	0.00291118
ENSG00000168394	TAP1	protein_coding	3.4209	0.00338148
ENSG00000137959	IFI44L	protein_coding	3.40191	0.00314343
ENSG00000184371	CSF1	protein_coding	3.39375	0.00210119
ENSG00000204287	HLA-DRA	protein_coding	3.39049	0.00341979
ENSG00000162772	ATF3	protein_coding	3.38902	0.00282949
ENSG00000122643	NT5C3A	protein_coding	3.34973	0.00246069
ENSG00000270426	AC099343.3	lncRNA	3.34512	0.00338148
ENSG00000286874	AC072054.1	lncRNA	3.33301	0.00532693
ENSG00000126709	IFI6	protein_coding	3.33272	0.00549684
ENSG00000206585	RNVU1-7	snRNA	3.32994	0.0381633
ENSG00000111331	OAS3	protein_coding	3.29723	0.00314983
ENSG00000286360	AC107081.5	lncRNA	3.29549	0.00631641
ENSG00000107201	DDX58	protein_coding	3.29312	0.00228982
ENSG00000182326	C1S	protein_coding	3.28335	0.00228982
ENSG00000168016	TRANK1	protein_coding	3.28313	0.00334771
ENSG00000140105	WARS1	protein_coding	3.28248	0.00200161
ENSG00000274528	AC090970.2	lncRNA	3.27507	0.00397747
ENSG00000254842	LINC02551	lncRNA	3.27297	0.00314983
ENSG00000107968	MAP3K8	protein_coding	3.26983	0.00246069
ENSG00000107485	GATA3	protein_coding	3.25629	0.00246069
ENSG00000236824	BCYRN1	scRNA	3.25455	0.00214996
ENSG00000133321	PLAAT4	protein_coding	3.24941	0.00366713
ENSG00000120129	DUSP1	protein_coding	3.23904	0.00338148
ENSG00000163545	NUAK2	protein_coding	3.23326	0.00244793
ENSG00000260018	AC040169.1	lncRNA	3.21103	0.00341979
ENSG00000124762	CDKN1A	protein_coding	3.199	0.00291118
ENSG00000008517	IL32	protein_coding	3.18188	0.00228982
ENSG00000105327	BBC3	protein_coding	3.17243	0.00417121
ENSG00000212724	KRTAP2-3	protein_coding	3.1715	0.00253642
ENSG00000173432	SAA1	protein_coding	3.16897	0.00473747
ENSG00000167034	NKX3-1	protein_coding	3.16437	0.00261156
ENSG00000268916	CSAG3	protein_coding	3.15706	0.00338148
ENSG00000140450	ARRDC4	protein_coding	3.1532	0.00246069
ENSG00000255224	AC109322.1	lncRNA	3.13749	0.00630364
ENSG00000271855	AC073195.2	lncRNA	3.12771	0.00249781
ENSG00000087074	PPP1R15A	protein_coding	3.1217	0.00263997
ENSG00000272525	AC099522.2	lncRNA	3.11168	0.00366713
ENSG00000271991	AC013400.1	lncRNA	3.11095	0.00760803
ENSG00000140379	BCL2A1	protein_coding	3.10935	0.00381576
ENSG00000106278	PTPRZ1	protein_coding	3.10777	0.00301879
ENSG00000133328	PLAAT2	protein_coding	3.10747	0.00403756
ENSG00000249087	ZNF436-AS1	lncRNA	3.10068	0.00282949
ENSG00000149609	C20orf144	protein_coding	3.09296	0.00291118
ENSG00000272677	AC124016.2	lncRNA	3.07268	0.00408357
ENSG00000205413	SAMD9	protein_coding	3.06567	0.00291118
ENSG00000272662	AC073352.1	lncRNA	3.05794	0.00338148
ENSG00000272764	AL596094.1	lncRNA	3.04423	0.00282949
ENSG00000272906	AL353708.3	lncRNA	3.0379	0.00533945
ENSG00000180611	MB21D2	protein_coding	3.01504	0.00282949
ENSG00000265185	SNORD3B-1	snoRNA	3.01263	0.00320469
ENSG00000154451	GBP5	protein_coding	3.00657	0.00246069
ENSG00000182179	UBA7	protein_coding	3.00599	0.00348822
ENSG00000249572	AC034231.1	lncRNA	3.00532	0.00338148
ENSG00000240065	PSMB9	protein_coding	3.00365	0.00374034
ENSG00000122877	EGR2	protein_coding	2.9967	0.00228982
ENSG00000286532	PARTICL	lncRNA	2.99264	0.00310888
ENSG00000273565	AL691403.2	lncRNA	2.98877	0.00228982
ENSG00000223969	AC002456.1	lncRNA	2.97394	0.00341979
ENSG00000173702	MUC13	protein_coding	2.96866	0.00246069
ENSG00000151014	NOCT	protein_coding	2.96382	0.00338148
ENSG00000179388	EGR3	protein_coding	2.9624	0.00228982
ENSG00000168811	IL12A	protein_coding	2.9581	0.00316101
ENSG00000263412	AC004477.1	lncRNA	2.95183	0.00352072
ENSG00000263823	AC009831.1	lncRNA	2.95093	0.00291118
ENSG00000272092	AC087623.2	lncRNA	2.94686	0.00343331
ENSG00000272768	AC004854.2	lncRNA	2.94391	0.00338148
ENSG00000206337	HCP5	lncRNA	2.94155	0.00338148
ENSG00000057657	PRDM1	protein_coding	2.93975	0.00230564
ENSG00000275484	AP003419.3	lncRNA	2.93813	0.00228982
ENSG00000266947	AC022916.2	lncRNA	2.93806	0.00274818
ENSG00000261220	AC103706.1	lncRNA	2.93025	0.00316101
ENSG00000203446	AC004988.1	lncRNA	2.92845	0.00291118
ENSG00000025708	TYMP	protein_coding	2.92644	0.00338148
ENSG00000239713	APOBEC3G	protein_coding	2.92143	0.00348822
ENSG00000270030	AC136475.7	lncRNA	2.91983	0.00249781
ENSG00000130487	KLHDC7B	protein_coding	2.91767	0.00253642
ENSG00000178685	PARP10	protein_coding	2.90661	0.00396381
ENSG00000163874	ZC3H12A	protein_coding	2.90642	0.00316101
ENSG00000271133	AC004130.2	lncRNA	2.903	0.00320699
ENSG00000204642	HLA-F	protein_coding	2.89669	0.00423176
ENSG00000259826	AC072061.1	lncRNA	2.89113	0.00366713
ENSG00000223387	LINC02068	lncRNA	2.88961	0.00348822
ENSG00000225173	AL662890.1	lncRNA	2.87987	0.00314983
ENSG00000260589	STAM-AS1	lncRNA	2.87869	0.00343331
ENSG00000146232	NFKBIE	protein_coding	2.87693	0.00343331
ENSG00000270607	AC009549.1	lncRNA	2.87012	0.00291118
ENSG00000059728	MXD1	protein_coding	2.83999	0.00314343
ENSG00000164949	GEM	protein_coding	2.83686	0.0033768
ENSG00000245970	AP003352.1	lncRNA	2.835	0.00348822
ENSG00000214872	SMTNL1	protein_coding	2.83462	0.00578548
ENSG00000111912	NCOA7	protein_coding	2.83157	0.00291118
ENSG00000135899	SP110	protein_coding	2.81856	0.0027333
ENSG00000170345	FOS	protein_coding	2.81731	0.00338148
ENSG00000234745	HLA-B	protein_coding	2.81728	0.00390609
ENSG00000180425	C11orf71	protein_coding	2.81361	0.00246069
ENSG00000112096	SOD2	protein_coding	2.81233	0.00246069
ENSG00000273064	AC017083.1	lncRNA	2.80731	0.00338148
ENSG00000258655	ARHGAP5-AS1	lncRNA	2.80706	0.00314983
ENSG00000152778	IFIT5	protein_coding	2.80159	0.00274818
ENSG00000134070	IRAK2	protein_coding	2.79021	0.00343331
ENSG00000173391	OLR1	protein_coding	2.78821	0.00263997
ENSG00000270419	CAHM	lncRNA	2.78747	0.00416687
ENSG00000260633	AC010207.1	lncRNA	2.78174	0.00779446
ENSG00000272735	AC007881.3	lncRNA	2.77746	0.00462809
ENSG00000268471	MIR4453HG	lncRNA	2.77736	0.00291118
ENSG00000212900	KRTAP3-2	protein_coding	2.77528	0.00396381
ENSG00000272523	LINC01023	lncRNA	2.76747	0.0105705
ENSG00000101347	SAMHD1	protein_coding	2.76319	0.00291118
ENSG00000188581	KRTAP1-1	protein_coding	2.76076	0.00362889
ENSG00000276524	AC010999.2	lncRNA	2.75781	0.00513825
ENSG00000278743	AC087239.1	lncRNA	2.74665	0.00249781
ENSG00000185338	SOCS1	protein_coding	2.74181	0.00279184
ENSG00000227741	AL121987.2	lncRNA	2.73037	0.00346445
ENSG00000221963	APOL6	protein_coding	2.722	0.00338148
ENSG00000159403	C1R	protein_coding	2.71857	0.00275147
ENSG00000226312	CFLAR-AS1	lncRNA	2.70152	0.00274818
ENSG00000136826	KLF4	protein_coding	2.69903	0.00327908
ENSG00000273129	PACERR	lncRNA	2.69688	0.00420411
ENSG00000224992	AL445645.1	lncRNA	2.69462	0.00460154
ENSG00000272812	AC004908.2	lncRNA	2.68657	0.00381576
ENSG00000184678	H2BC21	protein_coding	2.68648	0.00246069
ENSG00000260260	SNHG19	lncRNA	2.68422	0.0133351
ENSG00000100336	APOL4	protein_coding	2.68209	0.00338148
ENSG00000264235	AP005329.1	lncRNA	2.68049	0.00352072
ENSG00000187189	TSPYL4	protein_coding	2.68044	0.00261156
ENSG00000272716	AL121658.1	lncRNA	2.67677	0.00477205
ENSG00000285278	AL138885.3	lncRNA	2.67584	0.00261156
ENSG00000104856	RELB	protein_coding	2.66635	0.00338148
ENSG00000287543	AC013486.1	lncRNA	2.64126	0.00348822
ENSG00000251144	AC113346.1	lncRNA	2.63579	0.00488314
ENSG00000137752	CASP1	protein_coding	2.63378	0.00341979
ENSG00000222043	AC079305.2	lncRNA	2.62767	0.00698012
ENSG00000258813	AL442663.3	lncRNA	2.62355	0.00373678
ENSG00000227199	ST7-AS1	lncRNA	2.62193	0.00754458
ENSG00000115963	RND3	protein_coding	2.62001	0.00274818
ENSG00000260625	AC026471.2	lncRNA	2.61681	0.00352072
ENSG00000272691	AC092807.3	lncRNA	2.60632	0.00366713
ENSG00000239620	PRR20G	protein_coding	2.60591	0.00433859
ENSG00000275709	AC090527.4	lncRNA	2.6017	0.00605751
ENSG00000163565	IFI16	protein_coding	2.59916	0.00291118
ENSG00000225335	AC016027.1	lncRNA	2.59467	0.00415571
ENSG00000075213	SEMA3A	protein_coding	2.5888	0.00282949
ENSG00000231721	LINC-PINT	lncRNA	2.58459	0.00341979
ENSG00000278017	AC064801.1	lncRNA	2.58416	0.0087242
ENSG00000197646	PDCD1LG2	protein_coding	2.57927	0.00314343
ENSG00000272719	AC006483.2	lncRNA	2.57397	0.0132285
ENSG00000162616	DNAJB4	protein_coding	2.57259	0.00282949
ENSG00000110944	IL23A	protein_coding	2.57173	0.00338148
ENSG00000231663	COA6-AS1	lncRNA	2.57136	0.00368343
ENSG00000128590	DNAJB9	protein_coding	2.56876	0.00279184
ENSG00000272146	ARF4-AS1	lncRNA	2.56749	0.0151185
ENSG00000196569	LAMA2	protein_coding	2.56526	0.00291118
ENSG00000225880	LINC00115	lncRNA	2.56087	0.008139
ENSG00000181026	AEN	protein_coding	2.55859	0.00291118
ENSG00000224063	AC007319.1	lncRNA	2.55563	0.00371661
ENSG00000277632	CCL3	protein_coding	2.55224	0.003913
ENSG00000162746	FCRLB	protein_coding	2.54496	0.00343331
ENSG00000069020	MAST4	protein_coding	2.54004	0.00314983
ENSG00000113070	HBEGF	protein_coding	2.53621	0.00314983
ENSG00000149781	FERMT3	protein_coding	2.53005	0.00327908
ENSG00000276727	AC137834.2	lncRNA	2.5288	0.00640803
ENSG00000163739	CXCL1	protein_coding	2.52744	0.00338148
ENSG00000105559	PLEKHA4	protein_coding	2.52733	0.00274818
ENSG00000196126	HLA-DRB1	protein_coding	2.52685	0.00491752
ENSG00000273010	AL360270.3	lncRNA	2.52396	0.00348822
ENSG00000272263	AC034198.2	lncRNA	2.52005	0.00854037
ENSG00000276698	AL136295.6	lncRNA	2.5191	0.00291118
ENSG00000260806	AL163051.1	lncRNA	2.51633	0.0057546
ENSG00000181381	DDX60L	protein_coding	2.51039	0.00338148
ENSG00000271614	ATP2B1-AS1	lncRNA	2.5038	0.00314983
ENSG00000261731	AC074050.3	lncRNA	2.50233	0.00673147
ENSG00000146049	KAAG1	protein_coding	2.49285	0.00338148
ENSG00000272843	AC211476.4	lncRNA	2.4903	0.00955847
ENSG00000204397	CARD16	protein_coding	2.48927	0.0043802
ENSG00000156587	UBE2L6	protein_coding	2.48774	0.00274818
ENSG00000204261	PSMB8-AS1	lncRNA	2.48759	0.00555285
ENSG00000151929	BAG3	protein_coding	2.48603	0.00314983
ENSG00000019582	CD74	protein_coding	2.48306	0.00282949
ENSG00000275441	AC020765.2	lncRNA	2.47388	0.0177749
ENSG00000272688	AP005329.3	lncRNA	2.47302	0.0131013
ENSG00000147168	IL2RG	protein_coding	2.47002	0.00343331
ENSG00000124201	ZNFX1	protein_coding	2.46837	0.00314983
ENSG00000254287	AC007991.4	lncRNA	2.46688	0.00575108
ENSG00000196684	HSH2D	protein_coding	2.46653	0.00314983
ENSG00000185880	TRIM69	protein_coding	2.46607	0.00291118
ENSG00000079385	CEACAM1	protein_coding	2.45863	0.00291118
ENSG00000286835	AL133477.1	lncRNA	2.45513	0.00445178
ENSG00000134339	SAA2	protein_coding	2.45354	0.00943529
ENSG00000263826	AC112907.3	lncRNA	2.45313	0.00484805
ENSG00000272277	AL031963.3	lncRNA	2.45095	0.00291118
ENSG00000261889	AC108134.2	lncRNA	2.44756	0.00291118
ENSG00000197019	SERTAD1	protein_coding	2.44376	0.0133474
ENSG00000147003	CLTRN	protein_coding	2.44276	0.00329698
ENSG00000138623	SEMA7A	protein_coding	2.441	0.00348822
ENSG00000284669	AC092053.4	lncRNA	2.43295	0.00282949
ENSG00000272663	AC093635.1	lncRNA	2.43272	0.00474761
ENSG00000106560	GIMAP2	protein_coding	2.42978	0.00348822
ENSG00000274215	AC106028.4	lncRNA	2.41492	0.00779466
ENSG00000272145	NFYC-AS1	lncRNA	2.4125	0.00352072
ENSG00000272686	AC006333.1	lncRNA	2.41237	0.00343331
ENSG00000272669	AL021707.6	lncRNA	2.40859	0.0254134
ENSG00000117226	GBP3	protein_coding	2.40574	0.00279184
ENSG00000100918	REC8	protein_coding	2.40511	0.00366713
ENSG00000235214	FAM83C-AS1	lncRNA	2.40503	0.00297129
ENSG00000125730	C3	protein_coding	2.40111	0.00291118
ENSG00000239705	AL354710.2	lncRNA	2.39799	0.00619963
ENSG00000068976	PYGM	protein_coding	2.39391	0.00437081
ENSG00000244731	C4A	protein_coding	2.38705	0.00341979
ENSG00000261431	AL023803.1	lncRNA	2.38606	0.00314983
ENSG00000286696	AC090826.3	lncRNA	2.38588	0.0041556
ENSG00000273348	AC027449.1	lncRNA	2.38436	0.018181
ENSG00000138496	PARP9	protein_coding	2.38096	0.00282949
ENSG00000105894	PTN	protein_coding	2.37921	0.00316101
ENSG00000120337	TNFSF18	protein_coding	2.37847	0.00274818
ENSG00000233559	LINC00513	lncRNA	2.37726	0.00350764
ENSG00000254910	AC136475.2	lncRNA	2.3703	0.00748792
ENSG00000181634	TNFSF15	protein_coding	2.36917	0.00343331
ENSG00000224418	STK24-AS1	lncRNA	2.36889	0.0044348
ENSG00000204610	TRIM15	protein_coding	2.36783	0.00316101
ENSG00000002549	LAP3	protein_coding	2.36662	0.00322466
ENSG00000120937	NPPB	protein_coding	2.36507	0.00481296
ENSG00000271366	AC002128.2	lncRNA	2.36273	0.00754134
ENSG00000287769	AL353748.3	lncRNA	2.36155	0.00327908
ENSG00000224687	RASAL2-AS1	lncRNA	2.36121	0.00343331
ENSG00000182676	PPP1R27	protein_coding	2.36001	0.00366713
ENSG00000274364	AL110115.1	lncRNA	2.35487	0.00552524
ENSG00000260886	TAT-AS1	lncRNA	2.35126	0.00551979
ENSG00000268812	AC004264.1	lncRNA	2.3509	0.00479208
ENSG00000227220	AL133346.1	lncRNA	2.35063	0.0271274
ENSG00000204264	PSMB8	protein_coding	2.34965	0.00414861
ENSG00000282851	BISPR	lncRNA	2.34483	0.00349593
ENSG00000166523	CLEC4E	protein_coding	2.34409	0.00314983
ENSG00000000971	CFH	protein_coding	2.33623	0.00338148
ENSG00000222047	C10orf55	protein_coding	2.33527	0.00291118
ENSG00000261189	AL031058.1	lncRNA	2.32309	0.0131731
ENSG00000277235	AL035420.3	lncRNA	2.31701	0.0202538
ENSG00000271933	AL603756.1	lncRNA	2.31228	0.00438387
ENSG00000253522	MIR3142HG	lncRNA	2.30997	0.00291118
ENSG00000270640	AC104695.4	lncRNA	2.30916	0.0144749
ENSG00000044574	HSPA5	protein_coding	2.29981	0.00282949
ENSG00000137198	GMPR	protein_coding	2.29545	0.00306545
ENSG00000137965	IFI44	protein_coding	2.29527	0.00314983
ENSG00000004468	CD38	protein_coding	2.29118	0.00291118
ENSG00000275981	AC018816.2	misc_RNA	2.29016	0.011541
ENSG00000261135	AL137802.2	lncRNA	2.28967	0.00282949
ENSG00000084636	COL16A1	protein_coding	2.28786	0.00338148
ENSG00000279765	AC013394.1	protein_coding	2.28746	0.00386327
ENSG00000260924	LINC01311	lncRNA	2.28319	0.0039986
ENSG00000129226	CD68	protein_coding	2.2802	0.0033271
ENSG00000138642	HERC6	protein_coding	2.2793	0.00382336
ENSG00000264448	MIR378D2HG	lncRNA	2.27021	0.00415608
ENSG00000230844	ZNF674-AS1	lncRNA	2.26989	0.00338148
ENSG00000235631	RNF148	protein_coding	2.26391	0.00320469
ENSG00000277383	AC010331.1	lncRNA	2.26376	0.00355854
ENSG00000163131	CTSS	protein_coding	2.26105	0.00352072
ENSG00000255198	SNHG9	lncRNA	2.25552	0.00467784
ENSG00000273272	U62317.4	lncRNA	2.25541	0.00574439
ENSG00000179674	ARL14	protein_coding	2.25438	0.00291118
ENSG00000121858	TNFSF10	protein_coding	2.25321	0.00316101
ENSG00000273106	AC019129.2	lncRNA	2.24987	0.0254236
ENSG00000168685	IL7R	protein_coding	2.24668	0.00291118
ENSG00000277895	AC135279.4	lncRNA	2.24605	0.00366713
ENSG00000177606	JUN	protein_coding	2.24587	0.00338148
ENSG00000287686	AC062029.1	lncRNA	2.2432	0.00509581
ENSG00000269929	MIRLET7A1HG	lncRNA	2.24125	0.00834122
ENSG00000187479	C11orf96	protein_coding	2.23678	0.0041556
ENSG00000166920	C15orf48	protein_coding	2.23023	0.00591841
ENSG00000196611	MMP1	protein_coding	2.22694	0.00338148
ENSG00000258940	AL132639.2	lncRNA	2.22662	0.00701186
ENSG00000272853	AC069544.1	lncRNA	2.22623	0.00575139
ENSG00000127325	BEST3	protein_coding	2.22475	0.00314983
ENSG00000277767	AL442128.2	lncRNA	2.2182	0.0059035
ENSG00000287710	AC067852.5	lncRNA	2.21714	0.00343331
ENSG00000137628	DDX60	protein_coding	2.21607	0.00384592
ENSG00000260475	AL353719.1	lncRNA	2.21142	0.00442379
ENSG00000261485	PAN3-AS1	lncRNA	2.21047	0.00314983
ENSG00000115415	STAT1	protein_coding	2.20656	0.00338148
ENSG00000210082	MT-RNR2	Mt_rRNA	2.20415	0.00364894
ENSG00000263847	AP005899.1	lncRNA	2.20077	0.00404563
ENSG00000272192	AC100812.1	lncRNA	2.19513	0.00384592
ENSG00000287654	AP002982.2	lncRNA	2.19274	0.00397158
ENSG00000275445	AC092119.3	lncRNA	2.19248	0.0104194
ENSG00000233912	AC026202.2	lncRNA	2.19042	0.0205177
ENSG00000177989	ODF3B	protein_coding	2.18843	0.0131156
ENSG00000260563	AC132872.1	lncRNA	2.18675	0.0213534
ENSG00000275180	AC048341.2	lncRNA	2.18618	0.0281634
ENSG00000138035	PNPT1	protein_coding	2.18553	0.00338148
ENSG00000268366	AC010271.1	lncRNA	2.18428	0.00343331
ENSG00000267226	AC104971.1	lncRNA	2.18357	0.00362178
ENSG00000070190	DAPP1	protein_coding	2.18166	0.00341979
ENSG00000135363	LMO2	protein_coding	2.18093	0.00442871
ENSG00000235919	ASH1L-AS1	lncRNA	2.1806	0.00355854
ENSG00000271784	AL031055.1	lncRNA	2.17643	0.011951
ENSG00000164761	TNFRSF11B	protein_coding	2.17512	0.00352072
ENSG00000235313	HM13-IT1	lncRNA	2.17257	0.0157151
ENSG00000135148	TRAFD1	protein_coding	2.17088	0.00316101
ENSG00000283268	TEX54	protein_coding	2.17078	0.0266578
ENSG00000179428	IL6-AS1	lncRNA	2.16885	0.0119429
ENSG00000242125	SNHG3	lncRNA	2.16846	0.00384592
ENSG00000236453	AC003092.1	lncRNA	2.1665	0.00396112
ENSG00000260805	AC092803.1	lncRNA	2.16379	0.00337259
ENSG00000078098	FAP	protein_coding	2.16115	0.00291118
ENSG00000235663	SAPCD1-AS1	lncRNA	2.16023	0.00465631
ENSG00000274104	AC020910.5	lncRNA	2.15777	0.00738251
ENSG00000204267	TAP2	protein_coding	2.15692	0.00337259
ENSG00000259802	AC012640.4	lncRNA	2.15175	0.0114555
ENSG00000124145	SDC4	protein_coding	2.14352	0.00438926
ENSG00000087076	HSD17B14	protein_coding	2.13641	0.0047491
ENSG00000066405	CLDN18	protein_coding	2.13573	0.00320469
ENSG00000277369	AC010654.1	lncRNA	2.13227	0.0144242
ENSG00000166750	SLFN5	protein_coding	2.1297	0.00338148
ENSG00000270006	AC010531.6	lncRNA	2.12891	0.00666123
ENSG00000049249	TNFRSF9	protein_coding	2.12458	0.00341979
ENSG00000226979	LTA	protein_coding	2.12026	0.00727785
ENSG00000211459	MT-RNR1	Mt_rRNA	2.11656	0.00381576
ENSG00000110876	SELPLG	protein_coding	2.11408	0.00369387
ENSG00000132109	TRIM21	protein_coding	2.11332	0.00338148
ENSG00000268798	AC027307.3	lncRNA	2.11297	0.00690836
ENSG00000272948	AP001412.1	lncRNA	2.10758	0.00416677
ENSG00000275494	AC133552.5	lncRNA	2.10468	0.0155398
ENSG00000287539	AC022966.2	lncRNA	2.10347	0.00646581
ENSG00000274292	AC084018.2	lncRNA	2.09364	0.00408868
ENSG00000028137	TNFRSF1B	protein_coding	2.09332	0.00349707
ENSG00000256915	AC090023.2	lncRNA	2.09083	0.00338148
ENSG00000132256	TRIM5	protein_coding	2.09003	0.00336031
ENSG00000233230	AC079807.1	lncRNA	2.08988	0.0159822
ENSG00000240005	STIM2-AS1	lncRNA	2.08645	0.00476797
ENSG00000077150	NFKB2	protein_coding	2.08606	0.00329885
ENSG00000059378	PARP12	protein_coding	2.08142	0.00352072
ENSG00000260231	KDM7A-DT	lncRNA	2.07868	0.00358744
ENSG00000162407	PLPP3	protein_coding	2.07748	0.0038132
ENSG00000144837	PLA1A	protein_coding	2.0771	0.00338148
ENSG00000023445	BIRC3	protein_coding	2.07649	0.00338148
ENSG00000176597	B3GNT5	protein_coding	2.07485	0.00338148
ENSG00000230551	AC021078.1	lncRNA	2.06752	0.00343331
ENSG00000087085	ACHE	protein_coding	2.06604	0.00459016
ENSG00000239569	KMT2E-AS1	lncRNA	2.06393	0.00338148
ENSG00000096968	JAK2	protein_coding	2.06368	0.00315091
ENSG00000169403	PTAFR	protein_coding	2.06361	0.0040818
ENSG00000198855	FICD	protein_coding	2.06356	0.00341979
ENSG00000134363	FST	protein_coding	2.05952	0.00348822
ENSG00000272267	AC021242.3	lncRNA	2.05894	0.004664
ENSG00000259523	AC022613.2	lncRNA	2.05822	0.0033664
ENSG00000182308	DCAF4L1	protein_coding	2.05672	0.0036288
ENSG00000173918	C1QTNF1	protein_coding	2.05561	0.00348822
ENSG00000275560	AC008115.3	lncRNA	2.05375	0.00551324
ENSG00000243649	CFB	protein_coding	2.05196	0.00384592
ENSG00000140464	PML	protein_coding	2.04728	0.00352072
ENSG00000263680	AC007639.1	lncRNA	2.03798	0.0107688
ENSG00000212694	LINC01089	lncRNA	2.03793	0.00566666
ENSG00000224349	FAM135A-AS1	lncRNA	2.03609	0.0128804
ENSG00000258498	DIO3OS	lncRNA	2.03518	0.00352072
ENSG00000156966	B3GNT7	protein_coding	2.03356	0.00462494
ENSG00000134470	IL15RA	protein_coding	2.03337	0.00314983
ENSG00000232956	SNHG15	lncRNA	2.03221	0.00684481
ENSG00000203797	DDO	protein_coding	2.03089	0.00424615
ENSG00000246763	RGMB-AS1	lncRNA	2.02481	0.00322466
ENSG00000124102	PI3	protein_coding	2.02297	0.00314983
ENSG00000116663	FBXO6	protein_coding	2.0229	0.00320699
ENSG00000262202	AC007952.4	lncRNA	2.01956	0.00445178
ENSG00000228318	AP001610.2	lncRNA	2.01831	0.00732179
ENSG00000261114	AC012181.1	lncRNA	2.01597	0.0229171
ENSG00000155090	KLF10	protein_coding	2.01301	0.00338148
ENSG00000261242	AL136038.5	lncRNA	2.00953	0.00338148
ENSG00000287175	AL513303.1	lncRNA	2.00906	0.00314983
ENSG00000273055	AC005046.2	lncRNA	1.9996	0.0129323
ENSG00000248968	AC012640.1	lncRNA	1.99958	0.00786581
ENSG00000229915	AC016999.1	lncRNA	1.99703	0.0141253
ENSG00000260339	HEXA-AS1	lncRNA	1.99679	0.00338148
ENSG00000277075	H2AC8	protein_coding	1.99595	0.00540301
ENSG00000250988	SNHG21	lncRNA	1.99503	0.00537539
ENSG00000287886	AC005914.1	lncRNA	1.9927	0.0057607
ENSG00000163660	CCNL1	protein_coding	1.99048	0.00338148
ENSG00000260273	AL359711.2	lncRNA	1.98998	0.00314343
ENSG00000015568	RGPD5	protein_coding	1.98938	0.0101872
ENSG00000223734	LAPTM4A-DT	lncRNA	1.98712	0.00381576
ENSG00000233220	LINC00167	lncRNA	1.98533	0.00978507
ENSG00000283849	AC092053.3	lncRNA	1.9846	0.00338148
ENSG00000103966	EHD4	protein_coding	1.98354	0.00314983
ENSG00000130775	THEMIS2	protein_coding	1.98271	0.00366713
ENSG00000252690	AC105339.2	lncRNA	1.97997	0.00450566
ENSG00000236098	AC097059.1	lncRNA	1.97077	0.00537493
ENSG00000177688	SUMO4	protein_coding	1.96932	0.00314983
ENSG00000221949	LINC01465	lncRNA	1.96845	0.0055251
ENSG00000159200	RCAN1	protein_coding	1.96832	0.00343331
ENSG00000255521	AL356215.1	lncRNA	1.96409	0.00429264
ENSG00000272501	AL662844.4	lncRNA	1.95908	0.00352072
ENSG00000277969	AC006449.7	lncRNA	1.95906	0.00376583
ENSG00000283667	AC009802.1	lncRNA	1.9542	0.00687825
ENSG00000229337	AC079305.4	lncRNA	1.95241	0.004592
ENSG00000278600	AC015871.3	lncRNA	1.95118	0.00618997
ENSG00000276744	AC105137.2	lncRNA	1.95097	0.00509581
ENSG00000144655	CSRNP1	protein_coding	1.94866	0.00687825
ENSG00000108515	ENO3	protein_coding	1.94828	0.00322466
ENSG00000232110	AL353751.1	lncRNA	1.94826	0.00338148
ENSG00000143882	ATP6V1C2	protein_coding	1.94721	0.0041556
ENSG00000272023	AC010240.4	lncRNA	1.94645	0.00338148
ENSG00000275202	AL161421.1	lncRNA	1.94509	0.0044348
ENSG00000197506	SLC28A3	protein_coding	1.94461	0.00373372
ENSG00000202111	VTRNA1-2	misc_RNA	1.93826	0.00338148
ENSG00000235954	TTC28-AS1	lncRNA	1.93521	0.00315091
ENSG00000051108	HERPUD1	protein_coding	1.93333	0.00381576
ENSG00000121380	BCL2L14	protein_coding	1.93209	0.00467531
ENSG00000272953	AC092171.4	lncRNA	1.92809	0.0036288
ENSG00000158125	XDH	protein_coding	1.92628	0.00355854
ENSG00000260325	HSPB9	protein_coding	1.92605	0.0484348
ENSG00000196756	SNHG17	lncRNA	1.92425	0.00383245
ENSG00000221821	C6orf226	protein_coding	1.92295	0.00747106
ENSG00000173193	PARP14	protein_coding	1.92222	0.00389959
ENSG00000276603	AL109614.1	lncRNA	1.91982	0.0103118
ENSG00000120211	INSL4	protein_coding	1.91789	0.00575108
ENSG00000248323	LUCAT1	lncRNA	1.91496	0.00441133
ENSG00000100911	PSME2	protein_coding	1.91491	0.00359645
ENSG00000237643	AL365226.1	lncRNA	1.91301	0.0044348
ENSG00000019549	SNAI2	protein_coding	1.91116	0.00489508
ENSG00000278396	AL122023.3	lncRNA	1.90991	0.0248935
ENSG00000176532	PRR15	protein_coding	1.90804	0.00327908
ENSG00000259138	AL049780.2	lncRNA	1.90595	0.00338148
ENSG00000166710	B2M	protein_coding	1.90327	0.00338148
ENSG00000232850	AL590708.1	lncRNA	1.90217	0.00676753
ENSG00000168928	CTRB2	protein_coding	1.89778	0.00384592
ENSG00000132002	DNAJB1	protein_coding	1.89182	0.00346083
ENSG00000255150	EID3	protein_coding	1.89027	0.0111418
ENSG00000196209	SIRPB2	protein_coding	1.88979	0.00888317
ENSG00000268947	AC002128.1	lncRNA	1.8897	0.0113264
ENSG00000204592	HLA-E	protein_coding	1.88749	0.00419962
ENSG00000278546	AC003101.2	lncRNA	1.88585	0.036261
ENSG00000274925	ZKSCAN2-DT	lncRNA	1.88405	0.0277907
ENSG00000226453	LINC02542	lncRNA	1.8826	0.00350764
ENSG00000272787	AC253536.6	lncRNA	1.88196	0.00613467
ENSG00000079215	SLC1A3	protein_coding	1.88138	0.00343331
ENSG00000261202	Z83847.1	lncRNA	1.88117	0.0164816
ENSG00000235159	AL121672.2	lncRNA	1.8799	0.026905
ENSG00000204569	PPP1R10	protein_coding	1.87811	0.00384592
ENSG00000246130	AC107959.2	lncRNA	1.87634	0.00328101
ENSG00000130066	SAT1	protein_coding	1.86932	0.00388705
ENSG00000143507	DUSP10	protein_coding	1.86868	0.00322466
ENSG00000162595	DIRAS3	protein_coding	1.86774	0.00673813
ENSG00000197536	IRF1-AS1	lncRNA	1.86629	0.00374661
ENSG00000266446	AL449423.1	lncRNA	1.86345	0.00575926
ENSG00000144802	NFKBIZ	protein_coding	1.86212	0.00403756
ENSG00000205740	AL359878.1	lncRNA	1.8573	0.00338148
ENSG00000287620	AC092053.5	lncRNA	1.85638	0.00573567
ENSG00000171989	LDHAL6B	protein_coding	1.85584	0.0164163
ENSG00000256690	AP001160.1	lncRNA	1.85531	0.00409341
ENSG00000157111	TMEM171	protein_coding	1.85373	0.00376583
ENSG00000175197	DDIT3	protein_coding	1.85281	0.00464389
ENSG00000130813	SHFL	protein_coding	1.85276	0.00343331
ENSG00000115758	ODC1	protein_coding	1.85239	0.00327908
ENSG00000235947	EGOT	lncRNA	1.84947	0.00898987
ENSG00000139278	GLIPR1	protein_coding	1.84684	0.00359645
ENSG00000111913	RIPOR2	protein_coding	1.84484	0.00348822
ENSG00000254473	AL354920.1	lncRNA	1.84472	0.00523251
ENSG00000267607	AC011511.5	lncRNA	1.8409	0.00322466
ENSG00000111801	BTN3A3	protein_coding	1.83861	0.00322466
ENSG00000253270	AC090541.1	lncRNA	1.83714	0.0044348
ENSG00000256128	LINC00944	lncRNA	1.83675	0.0112153
ENSG00000272275	AC092687.3	lncRNA	1.83654	0.0277171
ENSG00000205220	PSMB10	protein_coding	1.83606	0.0192576
ENSG00000204389	HSPA1A	protein_coding	1.83537	0.00337259
ENSG00000164342	TLR3	protein_coding	1.83359	0.00431312
ENSG00000198502	HLA-DRB5	protein_coding	1.82955	0.0110978
ENSG00000256609	AC084880.3	lncRNA	1.82852	0.0033664
ENSG00000199990	VTRNA1-1	misc_RNA	1.82636	0.00338148
ENSG00000255647	AC093510.1	lncRNA	1.82601	0.0244212
ENSG00000272626	AC021146.12	lncRNA	1.82442	0.0216675
ENSG00000204388	HSPA1B	protein_coding	1.82426	0.00366333
ENSG00000112773	TENT5A	protein_coding	1.824	0.00341979
ENSG00000270972	AC136475.9	lncRNA	1.82218	0.00338148
ENSG00000204525	HLA-C	protein_coding	1.82165	0.00420691
ENSG00000112149	CD83	protein_coding	1.81996	0.00341979
ENSG00000260369	AC120024.1	lncRNA	1.81793	0.00366713
ENSG00000260253	AC084262.1	lncRNA	1.81742	0.00373678
ENSG00000260942	CAPN10-DT	lncRNA	1.81532	0.00359645
ENSG00000268223	ARL14EPL	protein_coding	1.81529	0.00537493
ENSG00000270673	YTHDF3-AS1	lncRNA	1.81258	0.0044348
ENSG00000272711	AC019069.1	lncRNA	1.80967	0.00343331
ENSG00000189030	VHLL	protein_coding	1.80733	0.0395963
ENSG00000165997	ARL5B	protein_coding	1.80728	0.00376583
ENSG00000053438	NNAT	protein_coding	1.80542	0.0381037
ENSG00000275807	AC145285.6	lncRNA	1.8045	0.00517476
ENSG00000162783	IER5	protein_coding	1.80381	0.00428929
ENSG00000176125	UFSP1	protein_coding	1.80258	0.00343331
ENSG00000150961	SEC24D	protein_coding	1.80207	0.00343331
ENSG00000233393	AP000688.2	lncRNA	1.80127	0.00595435
ENSG00000224389	C4B	protein_coding	1.79727	0.00901627
ENSG00000223799	IL10RB-DT	lncRNA	1.79086	0.0261419
ENSG00000261592	AC010531.3	lncRNA	1.78956	0.00338148
ENSG00000273888	FRMD6-AS1	lncRNA	1.789	0.00338148
ENSG00000253227	AC090192.2	lncRNA	1.78528	0.0213993
ENSG00000260060	AC009088.1	lncRNA	1.78224	0.0195855
ENSG00000222489	SNORA79B	snoRNA	1.78167	0.0123515
ENSG00000172243	CLEC7A	protein_coding	1.78106	0.00397747
ENSG00000277130	AC073569.3	lncRNA	1.77992	0.0223185
ENSG00000161405	IKZF3	protein_coding	1.77839	0.00341979
ENSG00000116717	GADD45A	protein_coding	1.7774	0.00362889
ENSG00000257135	ODC1-DT	lncRNA	1.77632	0.00338148
ENSG00000277050	AL122125.1	lncRNA	1.77294	0.0080332
ENSG00000273175	BX323046.1	lncRNA	1.77157	0.00520915
ENSG00000166396	SERPINB7	protein_coding	1.77155	0.00676793
ENSG00000247092	SNHG10	lncRNA	1.76833	0.00366713
ENSG00000262362	AC004233.1	lncRNA	1.76626	0.0104693
ENSG00000228393	LINC01004	lncRNA	1.76376	0.00352072
ENSG00000073605	GSDMB	protein_coding	1.76229	0.00473721
ENSG00000272186	AP003392.5	lncRNA	1.75991	0.02851
ENSG00000170581	STAT2	protein_coding	1.75934	0.00509581
ENSG00000132911	NMUR2	protein_coding	1.75767	0.00343331
ENSG00000196890	H2BU1	protein_coding	1.752	0.00459016
ENSG00000277597	AC130343.2	lncRNA	1.75152	0.00341418
ENSG00000163993	S100P	protein_coding	1.75048	0.0131022
ENSG00000277342	AC048344.4	lncRNA	1.74978	0.00441133
ENSG00000273254	AF129075.3	lncRNA	1.74704	0.0114782
ENSG00000207264	RNU6-15P	snRNA	1.74678	0.00341418
ENSG00000261094	AC007066.2	lncRNA	1.74537	0.0111746
ENSG00000260000	AL133338.1	lncRNA	1.74498	0.00927267
ENSG00000172936	MYD88	protein_coding	1.74395	0.00338148
ENSG00000222020	HDAC4-AS1	lncRNA	1.74342	0.0105003
ENSG00000116701	NCF2	protein_coding	1.74185	0.00474761
ENSG00000104213	PDGFRL	protein_coding	1.74043	0.00334771
ENSG00000225886	AL445490.1	lncRNA	1.73938	0.0038274
ENSG00000076356	PLXNA2	protein_coding	1.73921	0.00366713
ENSG00000126778	SIX1	protein_coding	1.73684	0.00352072
ENSG00000271918	AC034236.2	lncRNA	1.73184	0.0131022
ENSG00000227908	AC016596.1	lncRNA	1.73114	0.00352072
ENSG00000150630	VEGFC	protein_coding	1.73096	0.00349593
ENSG00000223117	RN7SKP296	misc_RNA	1.72802	0.0102409
ENSG00000225037	EIF1AX-AS1	lncRNA	1.72776	0.00364474
ENSG00000238279	BX470102.1	lncRNA	1.72667	0.0490727
ENSG00000260751	AC008870.2	lncRNA	1.72663	0.0201953
ENSG00000235513	L3MBTL2-AS1	lncRNA	1.72623	0.00880651
ENSG00000140403	DNAJA4	protein_coding	1.72244	0.00381576
ENSG00000120833	SOCS2	protein_coding	1.72177	0.00370385
ENSG00000232860	SMG7-AS1	lncRNA	1.72013	0.00338148
ENSG00000251194	AL133330.1	lncRNA	1.71785	0.0261554
ENSG00000263884	AP000845.1	lncRNA	1.71722	0.00979151
ENSG00000225963	AC009950.1	lncRNA	1.71582	0.00420659
ENSG00000269583	L34079.3	lncRNA	1.7154	0.00990575
ENSG00000126947	ARMCX1	protein_coding	1.71484	0.0055402
ENSG00000273174	AC108673.2	lncRNA	1.71145	0.0268309
ENSG00000274244	AC243585.1	lncRNA	1.71119	0.00338148
ENSG00000276533	AC018926.2	lncRNA	1.70668	0.00343331
ENSG00000270022	Z93241.1	lncRNA	1.70588	0.00778626
ENSG00000272455	AL391244.2	lncRNA	1.7057	0.00973133
ENSG00000206344	HCG27	lncRNA	1.70562	0.00436888
ENSG00000204390	HSPA1L	protein_coding	1.70434	0.00509642
ENSG00000082074	FYB1	protein_coding	1.70176	0.00366713
ENSG00000228701	TNKS2-AS1	lncRNA	1.69936	0.00413719
ENSG00000287434	AC109133.1	lncRNA	1.69928	0.00730049
ENSG00000179361	ARID3B	protein_coding	1.69547	0.00348822
ENSG00000286817	AC105339.6	lncRNA	1.69487	0.0480011
ENSG00000163644	PPM1K	protein_coding	1.69399	0.00352072
ENSG00000265345	MIR5188	miRNA	1.69199	0.00343331
ENSG00000176797	DEFB103A	protein_coding	1.68774	0.027193
ENSG00000236559	BCL2L1-AS1	lncRNA	1.68731	0.0499462
ENSG00000125740	FOSB	protein_coding	1.68552	0.00338148
ENSG00000273008	AC010864.1	lncRNA	1.68509	0.00338148
ENSG00000253716	MINCR	lncRNA	1.68478	0.00858206
ENSG00000255236	AP002992.1	lncRNA	1.681	0.0160603
ENSG00000274001	AL512506.1	lncRNA	1.68099	0.0149559
ENSG00000287817	AL096701.4	lncRNA	1.68062	0.0111162
ENSG00000168404	MLKL	protein_coding	1.67859	0.00433829
ENSG00000207445	SNORD15B	snoRNA	1.67682	0.0462375
ENSG00000263528	IKBKE	protein_coding	1.6767	0.00366713
ENSG00000120341	SEC16B	protein_coding	1.67562	0.0298671
ENSG00000269028	MTRNR2L12	protein_coding	1.67313	0.00978507
ENSG00000237499	WAKMAR2	lncRNA	1.66716	0.00510722
ENSG00000254554	AC080023.1	lncRNA	1.66689	0.00566916
ENSG00000275302	CCL4	protein_coding	1.6661	0.00483075
ENSG00000268584	AC073389.1	lncRNA	1.66598	0.00420411
ENSG00000272269	AL138724.2	lncRNA	1.66548	0.0180945
ENSG00000128250	RFPL1	protein_coding	1.66474	0.00584067
ENSG00000277581	AL023803.3	lncRNA	1.66369	0.00533684
ENSG00000237976	AL391069.2	lncRNA	1.66251	0.021012
ENSG00000148339	SLC25A25	protein_coding	1.66118	0.0074175
ENSG00000272240	AC004908.1	lncRNA	1.65794	0.0469553
ENSG00000278002	AL627171.3	lncRNA	1.65574	0.00684141
ENSG00000123609	NMI	protein_coding	1.65454	0.00348822
ENSG00000142961	MOB3C	protein_coding	1.65254	0.00338148
ENSG00000272606	AC015982.2	lncRNA	1.65193	0.0177451
ENSG00000267898	AC026803.2	lncRNA	1.6499	0.0123964
ENSG00000100346	CACNA1I	protein_coding	1.6484	0.00366713
ENSG00000256268	LINC02454	lncRNA	1.64834	0.0344273
ENSG00000261227	AC140912.1	lncRNA	1.64715	0.0036288
ENSG00000169136	ATF5	protein_coding	1.64473	0.0038274
ENSG00000231125	AF129075.2	lncRNA	1.63991	0.00413719
ENSG00000265799	AC090844.3	lncRNA	1.63869	0.00928843
ENSG00000116514	RNF19B	protein_coding	1.63775	0.00532049
ENSG00000270194	AC097359.2	lncRNA	1.63339	0.00687825
ENSG00000234465	PINLYP	protein_coding	1.63244	0.00421885
ENSG00000100600	LGMN	protein_coding	1.62805	0.00386611
ENSG00000287906	AC127526.5	lncRNA	1.6277	0.00724352
ENSG00000206573	THUMPD3-AS1	lncRNA	1.62754	0.00481705
ENSG00000166592	RRAD	protein_coding	1.62455	0.00717693
ENSG00000261251	Z97055.2	lncRNA	1.62417	0.011443
ENSG00000276991	Z99774.3	misc_RNA	1.62185	0.031099
ENSG00000229950	TFAP2A-AS1	lncRNA	1.6218	0.0188125
ENSG00000198075	SULT1C4	protein_coding	1.62125	0.00459894
ENSG00000272941	AC083862.1	lncRNA	1.61996	0.00362178
ENSG00000185527	PDE6G	protein_coding	1.61975	0.0293794
ENSG00000221947	XKR9	protein_coding	1.61901	0.00533203
ENSG00000224984	AL512363.1	lncRNA	1.61777	0.0474148
ENSG00000234155	LINC02535	lncRNA	1.61346	0.00349707
ENSG00000163121	NEURL3	protein_coding	1.61212	0.00614221
ENSG00000099365	STX1B	protein_coding	1.61069	0.00633314
ENSG00000105287	PRKD2	protein_coding	1.61001	0.00369387
ENSG00000221944	TIGD1	protein_coding	1.60908	0.00343331
ENSG00000271983	AC023302.1	lncRNA	1.60866	0.00345085
ENSG00000140465	CYP1A1	protein_coding	1.60792	0.00338148
ENSG00000118160	SLC8A2	protein_coding	1.60786	0.00343331
ENSG00000225265	TAF1A-AS1	lncRNA	1.607	0.00384081
ENSG00000273199	AP000692.2	lncRNA	1.6061	0.00810784
ENSG00000260651	AF213884.3	lncRNA	1.60602	0.0227649
ENSG00000287791	AC008273.1	lncRNA	1.60526	0.00988671
ENSG00000263916	AC100778.2	lncRNA	1.6017	0.035888
ENSG00000155287	SLC25A28	protein_coding	1.59937	0.00348822
ENSG00000255046	AC069185.1	lncRNA	1.59826	0.0438206
ENSG00000133401	PDZD2	protein_coding	1.59449	0.00352072
ENSG00000256073	URB1-AS1	lncRNA	1.59392	0.00575108
ENSG00000225450	AL021707.1	lncRNA	1.59307	0.00346083
ENSG00000177738	AC025171.1	lncRNA	1.59192	0.00349593
ENSG00000280303	ERICD	lncRNA	1.59154	0.0100149
ENSG00000286048	AC008966.3	lncRNA	1.59105	0.00372547
ENSG00000231389	HLA-DPA1	protein_coding	1.59089	0.00390609
ENSG00000258884	LINC02321	lncRNA	1.58896	0.00348822
ENSG00000188404	SELL	protein_coding	1.58815	0.00366713
ENSG00000285763	AL358777.3	lncRNA	1.5875	0.00376583
ENSG00000183154	AC138356.1	lncRNA	1.58565	0.00695838
ENSG00000225655	BX255923.1	lncRNA	1.58531	0.00366713
ENSG00000259943	AL050341.2	lncRNA	1.58518	0.0139639
ENSG00000272769	AC097532.2	lncRNA	1.58322	0.00680269
ENSG00000267882	AL031666.2	lncRNA	1.58303	0.00474188
ENSG00000272862	AC106052.1	lncRNA	1.58279	0.0161567
ENSG00000253616	AC107959.3	lncRNA	1.58211	0.00860574
ENSG00000229474	PATL2	protein_coding	1.58155	0.00817398
ENSG00000259438	MAPK6-DT	lncRNA	1.57998	0.00924007
ENSG00000285744	AC083837.1	lncRNA	1.57951	0.00874572
ENSG00000266053	NDUFV2-AS1	lncRNA	1.57839	0.00556445
ENSG00000181903	OR4C6	protein_coding	1.577	0.00467784
ENSG00000183891	TTC32	protein_coding	1.57646	0.0148837
ENSG00000234006	DDX39B-AS1	lncRNA	1.57497	0.0187293
ENSG00000180914	OXTR	protein_coding	1.57204	0.00346083
ENSG00000274251	AP003419.2	lncRNA	1.56837	0.00995049
ENSG00000146592	CREB5	protein_coding	1.56756	0.00514714
ENSG00000147174	GCNA	protein_coding	1.56707	0.00366713
ENSG00000050344	NFE2L3	protein_coding	1.56696	0.00384592
ENSG00000214940	NPIPA8	protein_coding	1.5669	0.00384081
ENSG00000197406	DIO3	protein_coding	1.56425	0.0107533
ENSG00000074590	NUAK1	protein_coding	1.56382	0.00449646
ENSG00000196116	TDRD7	protein_coding	1.56164	0.00376583
ENSG00000177675	CD163L1	protein_coding	1.56158	0.00346083
ENSG00000235852	AC005540.1	lncRNA	1.56037	0.032773
ENSG00000198835	GJC2	protein_coding	1.55925	0.00767577
ENSG00000276500	BMS1P14	lncRNA	1.55758	0.00575926
ENSG00000174567	GOLT1A	protein_coding	1.55694	0.00656178
ENSG00000110218	PANX1	protein_coding	1.55575	0.00366713
ENSG00000197670	AL157838.1	lncRNA	1.55205	0.0240585
ENSG00000268006	PTOV1-AS1	lncRNA	1.55177	0.0100077
ENSG00000240877	RN7SL521P	misc_RNA	1.55034	0.0240294
ENSG00000110492	MDK	protein_coding	1.54924	0.00419962
ENSG00000276867	AC074050.4	lncRNA	1.54438	0.0181026
ENSG00000206503	HLA-A	protein_coding	1.5433	0.0043218
ENSG00000272476	AL024507.3	lncRNA	1.5426	0.0115674
ENSG00000276791	AC092117.1	lncRNA	1.53955	0.00481296
ENSG00000213689	TREX1	protein_coding	1.53464	0.00935193
ENSG00000286638	AC123595.3	lncRNA	1.5319	0.00888194
ENSG00000269889	AC078802.1	lncRNA	1.5306	0.0375442
ENSG00000117152	RGS4	protein_coding	1.53006	0.00341979
ENSG00000269951	AC090181.2	lncRNA	1.52974	0.00532279
ENSG00000150907	FOXO1	protein_coding	1.52807	0.00343331
ENSG00000206838	SNORA5A	snoRNA	1.52681	0.00350061
ENSG00000151651	ADAM8	protein_coding	1.52673	0.0196973
ENSG00000196188	CTSE	protein_coding	1.52423	0.00447692
ENSG00000284602	AL031432.4	lncRNA	1.5242	0.00887838
ENSG00000236935	AP003774.2	lncRNA	1.524	0.00350764
ENSG00000183347	GBP6	protein_coding	1.5232	0.00512062
ENSG00000157654	PALM2AKAP2	protein_coding	1.52245	0.00377392
ENSG00000242622	AC092910.3	lncRNA	1.52145	0.00352072
ENSG00000272994	AC012360.3	lncRNA	1.52012	0.00404491
ENSG00000287443	AL357558.3	lncRNA	1.51943	0.0080033
ENSG00000163840	DTX3L	protein_coding	1.51581	0.00489249
ENSG00000272717	AC112236.2	lncRNA	1.50913	0.00522394
ENSG00000276384	AC016876.4	lncRNA	1.50784	0.030104
ENSG00000145911	N4BP3	protein_coding	1.50105	0.00604736
ENSG00000185272	RBM11	protein_coding	1.49868	0.00475329
ENSG00000277170	AC012676.3	lncRNA	1.49825	0.00384592
ENSG00000157303	SUSD3	protein_coding	1.49791	0.0123826
ENSG00000286230	AC010327.7	lncRNA	1.49639	0.0258975
ENSG00000274460	AC092119.2	lncRNA	1.49497	0.00550784
ENSG00000185222	TCEAL9	protein_coding	1.49387	0.00388705
ENSG00000286813	AC015871.6	lncRNA	1.49139	0.00802067
ENSG00000233030	AC243772.2	lncRNA	1.49022	0.00462809
ENSG00000287188	AC068989.1	lncRNA	1.4886	0.00343331
ENSG00000163823	CCR1	protein_coding	1.48772	0.0101867
ENSG00000180535	BHLHA15	protein_coding	1.48726	0.00523507
ENSG00000161939	RNASEK-C17orf49	protein_coding	1.48257	0.0358754
ENSG00000181649	PHLDA2	protein_coding	1.48209	0.00388705
ENSG00000234127	TRIM26	protein_coding	1.48136	0.00366713
ENSG00000009765	IYD	protein_coding	1.48021	0.00346083
ENSG00000188293	IGFL1	protein_coding	1.48003	0.011786
ENSG00000173821	RNF213	protein_coding	1.47976	0.00656302
ENSG00000122862	SRGN	protein_coding	1.4773	0.00503046
ENSG00000197980	LEKR1	protein_coding	1.47673	0.00789345
ENSG00000250274	AC034199.1	lncRNA	1.4766	0.0195179
ENSG00000227619	AL391056.1	lncRNA	1.47354	0.00415608
ENSG00000236206	AL356441.1	lncRNA	1.47342	0.00732693
ENSG00000179743	AL450998.2	lncRNA	1.46936	0.0240893
ENSG00000170961	HAS2	protein_coding	1.4684	0.00408948
ENSG00000272395	IFNL4	polymorphic_pseudogene	1.46794	0.00413719
ENSG00000157557	ETS2	protein_coding	1.46754	0.00515134
ENSG00000255355	AP000640.2	lncRNA	1.46568	0.0165558
ENSG00000131471	AOC3	protein_coding	1.46367	0.00509581
ENSG00000230648	AL138831.1	lncRNA	1.46251	0.0326019
ENSG00000156427	FGF18	protein_coding	1.46165	0.00654369
ENSG00000069011	PITX1	protein_coding	1.46141	0.00382571
ENSG00000168282	MGAT2	protein_coding	1.46096	0.00372547
ENSG00000286128	AC022413.3	lncRNA	1.45894	0.0258414
ENSG00000228925	AC016722.2	lncRNA	1.45886	0.00346083
ENSG00000223356	AL590666.1	lncRNA	1.45776	0.00359927
ENSG00000041880	PARP3	protein_coding	1.45714	0.00344939
ENSG00000257671	KRT7-AS	lncRNA	1.45568	0.014725
ENSG00000223403	MEG9	lncRNA	1.45537	0.016112
ENSG00000153234	NR4A2	protein_coding	1.45536	0.00694537
ENSG00000113369	ARRDC3	protein_coding	1.45409	0.0119806
ENSG00000128394	APOBEC3F	protein_coding	1.45392	0.00566835
ENSG00000188396	TCTEX1D4	protein_coding	1.45155	0.0463422
ENSG00000197976	AKAP17A	protein_coding	1.45114	0.00460697
ENSG00000244161	FLNB-AS1	lncRNA	1.45098	0.00584295
ENSG00000260526	AC109347.1	lncRNA	1.45054	0.00374034
ENSG00000260236	AC099778.1	lncRNA	1.45005	0.00962111
ENSG00000171522	PTGER4	protein_coding	1.44857	0.00473443
ENSG00000241313	WWTR1-AS1	lncRNA	1.44356	0.00661147
ENSG00000243176	AC092944.1	lncRNA	1.44346	0.00664405
ENSG00000128422	KRT17	protein_coding	1.4417	0.00823094
ENSG00000244239	AC007009.1	lncRNA	1.44109	0.00476797
ENSG00000237423	LINC01522	lncRNA	1.43907	0.00946348
ENSG00000261360	AC010491.1	lncRNA	1.43817	0.00781324
ENSG00000136689	IL1RN	protein_coding	1.43555	0.00384592
ENSG00000272969	AC024243.1	lncRNA	1.43492	0.0132595
ENSG00000229672	AL450322.2	lncRNA	1.43409	0.0204491
ENSG00000242288	AC022400.3	lncRNA	1.4337	0.00566916
ENSG00000263020	AL662899.4	protein_coding	1.42888	0.00602914
ENSG00000276216	AC245014.3	lncRNA	1.42848	0.0140578
ENSG00000287851	AP001885.2	lncRNA	1.42475	0.00346445
ENSG00000173846	PLK3	protein_coding	1.4245	0.00419962
ENSG00000245556	SCAMP1-AS1	lncRNA	1.42438	0.0067349
ENSG00000259717	LINC00677	lncRNA	1.42431	0.0081319
ENSG00000259656	AC013452.3	lncRNA	1.42336	0.0124257
ENSG00000120742	SERP1	protein_coding	1.42164	0.00397747
ENSG00000049192	ADAMTS6	protein_coding	1.41999	0.00360627
ENSG00000247400	DNAJC3-DT	lncRNA	1.41713	0.0104357
ENSG00000255508	AP002990.1	protein_coding	1.41653	0.00487069
ENSG00000264577	AC010761.1	lncRNA	1.41398	0.0103118
ENSG00000232759	AC002480.1	lncRNA	1.41298	0.0044348
ENSG00000260366	AC026803.1	lncRNA	1.41218	0.0278565
ENSG00000145632	PLK2	protein_coding	1.40946	0.00405262
ENSG00000232442	MHENCR	lncRNA	1.40652	0.0047491
ENSG00000204019	CT83	protein_coding	1.40613	0.00352072
ENSG00000267549	AC006116.9	lncRNA	1.40608	0.00404491
ENSG00000121797	CCRL2	protein_coding	1.40578	0.0061101
ENSG00000286018	AF129075.4	lncRNA	1.40571	0.00412952
ENSG00000104312	RIPK2	protein_coding	1.40567	0.00348822
ENSG00000185339	TCN2	protein_coding	1.40551	0.0125788
ENSG00000086061	DNAJA1	protein_coding	1.40212	0.00394286
ENSG00000257596	SCAT2	lncRNA	1.40165	0.00467784
ENSG00000261159	AC112484.3	lncRNA	1.40117	0.00439008
ENSG00000228742	LINC02577	lncRNA	1.40011	0.00373678
ENSG00000254087	LYN	protein_coding	1.3986	0.00352139
ENSG00000235560	AC002310.1	lncRNA	1.39831	0.00366713
ENSG00000271937	AC104187.1	lncRNA	1.39785	0.0411599
ENSG00000253736	AC022217.4	lncRNA	1.3978	0.00949551
ENSG00000145779	TNFAIP8	protein_coding	1.39744	0.00348822
ENSG00000139410	SDSL	protein_coding	1.39687	0.0252814
ENSG00000173786	CNP	protein_coding	1.39669	0.00602068
ENSG00000163638	ADAMTS9	protein_coding	1.39529	0.00381576
ENSG00000257815	PRANCR	lncRNA	1.39512	0.00384592
ENSG00000260368	AC027373.1	lncRNA	1.39332	0.0128666
ENSG00000028277	POU2F2	protein_coding	1.39328	0.00537493
ENSG00000100219	XBP1	protein_coding	1.39213	0.00381576
ENSG00000072858	SIDT1	protein_coding	1.39151	0.00381576
ENSG00000187581	COX8C	protein_coding	1.39102	0.00812021
ENSG00000142677	IL22RA1	protein_coding	1.39024	0.00419962
ENSG00000138685	FGF2	protein_coding	1.38955	0.0039265
ENSG00000267446	AC003070.2	lncRNA	1.38923	0.0127892
ENSG00000169896	ITGAM	protein_coding	1.3877	0.00636425
ENSG00000271200	AC099791.2	lncRNA	1.38727	0.0138192
ENSG00000198804	MT-CO1	protein_coding	1.38635	0.0448933
ENSG00000180616	SSTR2	protein_coding	1.3836	0.00355734
ENSG00000236144	TMEM147-AS1	lncRNA	1.3835	0.00993713
ENSG00000230698	AC105935.2	lncRNA	1.38246	0.00408948
ENSG00000144214	LYG1	protein_coding	1.38176	0.0162131
ENSG00000134716	CYP2J2	protein_coding	1.37975	0.00362889
ENSG00000267100	ILF3-DT	lncRNA	1.37955	0.0193266
ENSG00000105499	PLA2G4C	protein_coding	1.37915	0.0116687
ENSG00000226193	AL049548.1	lncRNA	1.37643	0.011023
ENSG00000230266	XXYLT1-AS2	lncRNA	1.37562	0.0129324
ENSG00000272721	AC131235.3	lncRNA	1.37476	0.0110422
ENSG00000266402	SNHG25	lncRNA	1.37222	0.0283744
ENSG00000287979	AC253572.2	lncRNA	1.3712	0.00785869
ENSG00000130766	SESN2	protein_coding	1.37063	0.00438479
ENSG00000184530	C6orf58	protein_coding	1.37046	0.00857423
ENSG00000286180	AC073140.3	lncRNA	1.36945	0.015076
ENSG00000255568	BRWD1-AS2	lncRNA	1.36811	0.0170203
ENSG00000280721	LINC01943	lncRNA	1.36736	0.00941946
ENSG00000137449	CPEB2	protein_coding	1.36638	0.00829901
ENSG00000113811	SELENOK	protein_coding	1.36635	0.00611319
ENSG00000188290	HES4	protein_coding	1.36532	0.00721083
ENSG00000109320	NFKB1	protein_coding	1.36511	0.0036265
ENSG00000168899	VAMP5	protein_coding	1.36308	0.00624713
ENSG00000236498	AC107081.2	lncRNA	1.36284	0.00371661
ENSG00000131979	GCH1	protein_coding	1.36277	0.00376583
ENSG00000100867	DHRS2	protein_coding	1.35872	0.0108983
ENSG00000128203	ASPHD2	protein_coding	1.35786	0.00570223
ENSG00000198133	TMEM229B	protein_coding	1.35609	0.00561174
ENSG00000270012	AC232271.1	lncRNA	1.35467	0.00572507
ENSG00000275489	C17orf98	protein_coding	1.35421	0.0085528
ENSG00000012124	CD22	protein_coding	1.35347	0.00369589
ENSG00000138166	DUSP5	protein_coding	1.34996	0.00703818
ENSG00000273181	AC131235.4	lncRNA	1.34978	0.0131428
ENSG00000237773	AC073332.1	lncRNA	1.34957	0.00611319
ENSG00000287860	AC079804.3	lncRNA	1.3476	0.0191713
ENSG00000179256	SMCO3	protein_coding	1.3457	0.00438926
ENSG00000251127	AC091173.1	lncRNA	1.34497	0.0104393
ENSG00000200296	RNU1-83P	snRNA	1.34336	0.00375224
ENSG00000276980	AC008760.2	lncRNA	1.3413	0.0207941
ENSG00000280195	AC245140.2	lncRNA	1.34077	0.00527227
ENSG00000245904	AC025164.2	lncRNA	1.34076	0.00386611
ENSG00000286950	AC087588.3	lncRNA	1.33973	0.00743512
ENSG00000269106	AC012313.7	lncRNA	1.33857	0.0133474
ENSG00000204616	TRIM31	protein_coding	1.33543	0.00447692
ENSG00000185634	SHC4	protein_coding	1.33503	0.00394286
ENSG00000140280	LYSMD2	protein_coding	1.33366	0.00514714
ENSG00000143632	ACTA1	protein_coding	1.33131	0.00431332
ENSG00000136147	PHF11	protein_coding	1.33063	0.00470354
ENSG00000124875	CXCL6	protein_coding	1.32986	0.00420862
ENSG00000174804	FZD4	protein_coding	1.32942	0.00532673
ENSG00000271947	AC017076.1	lncRNA	1.32923	0.00421885
ENSG00000119630	PGF	protein_coding	1.32847	0.00447506
ENSG00000264937	AC100830.2	lncRNA	1.32798	0.0177041
ENSG00000100902	PSMA6	protein_coding	1.32705	0.00423176
ENSG00000067066	SP100	protein_coding	1.32637	0.00462809
ENSG00000131480	AOC2	protein_coding	1.326	0.00941493
ENSG00000214226	C17orf67	protein_coding	1.32463	0.00599067
ENSG00000273243	Z82243.1	lncRNA	1.32205	0.0206678
ENSG00000100483	VCPKMT	protein_coding	1.32189	0.0185421
ENSG00000228397	LINC01635	lncRNA	1.32039	0.0238686
ENSG00000285886	AC211476.12	lncRNA	1.31999	0.0038274
ENSG00000196449	YRDC	protein_coding	1.31927	0.00932948
ENSG00000172403	SYNPO2	protein_coding	1.31577	0.00361596
ENSG00000255328	AC136475.5	lncRNA	1.31296	0.0155747
ENSG00000196639	HRH1	protein_coding	1.31291	0.00798239
ENSG00000270951	AL121917.2	lncRNA	1.31285	0.0351903
ENSG00000106785	TRIM14	protein_coding	1.31009	0.00371661
ENSG00000261411	AL161938.1	lncRNA	1.3094	0.00445178
ENSG00000286273	AC078816.1	lncRNA	1.30887	0.00886167
ENSG00000252711	RN7SKP116	misc_RNA	1.30782	0.0236363
ENSG00000274695	AC108704.1	lncRNA	1.30688	0.0228417
ENSG00000272986	AC009570.1	lncRNA	1.30592	0.0228632
ENSG00000278158	AP001059.2	lncRNA	1.30565	0.0406445
ENSG00000153294	ADGRF4	protein_coding	1.30561	0.00540948
ENSG00000225964	NRIR	lncRNA	1.30468	0.0107886
ENSG00000278899	AL358852.1	lncRNA	1.30359	0.0289372
ENSG00000270964	AC016355.1	lncRNA	1.29976	0.00789619
ENSG00000262172	AC116025.2	lncRNA	1.29956	0.00802033
ENSG00000139192	TAPBPL	protein_coding	1.29927	0.00693916
ENSG00000287697	Z99127.4	lncRNA	1.29833	0.00645152
ENSG00000108679	LGALS3BP	protein_coding	1.29522	0.00667306
ENSG00000244879	GABPB1-AS1	lncRNA	1.29471	0.0038935
ENSG00000143384	MCL1	protein_coding	1.29339	0.00431332
ENSG00000242028	HYPK	protein_coding	1.29314	0.017945
ENSG00000101670	LIPG	protein_coding	1.28993	0.00384592
ENSG00000119986	AVPI1	protein_coding	1.28935	0.0107998
ENSG00000132692	BCAN	protein_coding	1.28819	0.0137848
ENSG00000139926	FRMD6	protein_coding	1.28783	0.00664372
ENSG00000127666	TICAM1	protein_coding	1.28771	0.00374034
ENSG00000270240	AC015849.1	lncRNA	1.28758	0.018361
ENSG00000271862	AC104118.1	lncRNA	1.28757	0.0204199
ENSG00000258602	LINC01629	lncRNA	1.28527	0.033318
ENSG00000081479	LRP2	protein_coding	1.2837	0.00416403
ENSG00000170835	CEL	protein_coding	1.28253	0.0229133
ENSG00000259727	AC103740.2	lncRNA	1.28104	0.0402647
ENSG00000135549	PKIB	protein_coding	1.27872	0.00499075
ENSG00000270019	AC110769.2	lncRNA	1.27615	0.0379642
ENSG00000109063	MYH3	protein_coding	1.27464	0.00366713
ENSG00000101000	PROCR	protein_coding	1.27402	0.00547157
ENSG00000106178	CCL24	protein_coding	1.27331	0.00436888
ENSG00000102970	CCL17	protein_coding	1.27328	0.00888102
ENSG00000065618	COL17A1	protein_coding	1.27259	0.00479776
ENSG00000145777	TSLP	protein_coding	1.27198	0.00734701
ENSG00000130234	ACE2	protein_coding	1.27191	0.0120337
ENSG00000101342	TLDC2	protein_coding	1.27143	0.00513825
ENSG00000268030	AC005253.1	lncRNA	1.26763	0.0268741
ENSG00000223960	CHROMR	lncRNA	1.26648	0.00421951
ENSG00000162888	C1orf147	lncRNA	1.26614	0.0195722
ENSG00000160570	DEDD2	protein_coding	1.26372	0.00517258
ENSG00000116741	RGS2	protein_coding	1.26033	0.00421951
ENSG00000169085	VXN	protein_coding	1.25203	0.0117286
ENSG00000185404	SP140L	protein_coding	1.24828	0.00664372
ENSG00000272829	AC002470.1	lncRNA	1.24691	0.0221442
ENSG00000092010	PSME1	protein_coding	1.24586	0.00779466
ENSG00000260572	AC069224.2	lncRNA	1.24577	0.0288711
ENSG00000169252	ADRB2	protein_coding	1.24562	0.00418523
ENSG00000287387	AC010883.3	lncRNA	1.24469	0.0394117
ENSG00000226149	AL356124.1	lncRNA	1.24447	0.00786581
ENSG00000226272	ARHGAP26-AS1	lncRNA	1.24442	0.00547691
ENSG00000126562	WNK4	protein_coding	1.24386	0.00381576
ENSG00000287937	AC079753.2	lncRNA	1.24381	0.00878845
ENSG00000214851	LINC00612	lncRNA	1.24313	0.00589573
ENSG00000176170	SPHK1	protein_coding	1.24032	0.00372547
ENSG00000108622	ICAM2	protein_coding	1.23941	0.00513825
ENSG00000226835	ARHGAP29-AS1	lncRNA	1.23838	0.00462494
ENSG00000234028	EIF2AK3-DT	lncRNA	1.23801	0.0038274
ENSG00000235837	AC073333.1	lncRNA	1.23777	0.00917945
ENSG00000254165	AC090739.1	lncRNA	1.23302	0.0344954
ENSG00000170689	HOXB9	protein_coding	1.2325	0.00685037
ENSG00000099974	DDTL	protein_coding	1.23162	0.00384592
ENSG00000277283	AC004812.2	lncRNA	1.22948	0.00932948
ENSG00000226352	PSPC1-AS2	lncRNA	1.22725	0.00395761
ENSG00000286001	AC021087.5	protein_coding	1.22603	0.00831392
ENSG00000258708	SLC25A21-AS1	lncRNA	1.22361	0.019093
ENSG00000105246	EBI3	protein_coding	1.22209	0.0255516
ENSG00000255112	CHMP1B	protein_coding	1.22116	0.00436888
ENSG00000259172	AC023024.1	lncRNA	1.21912	0.00541797
ENSG00000155363	MOV10	protein_coding	1.21897	0.0109626
ENSG00000272008	AL139274.2	lncRNA	1.21747	0.00593793
ENSG00000163659	TIPARP	protein_coding	1.21524	0.00396024
ENSG00000172216	CEBPB	protein_coding	1.21419	0.0111314
ENSG00000204305	AGER	protein_coding	1.21309	0.00419962
ENSG00000164406	LEAP2	protein_coding	1.21308	0.00939495
ENSG00000270068	AC125494.3	lncRNA	1.21253	0.0145844
ENSG00000196878	LAMB3	protein_coding	1.21153	0.0223639
ENSG00000264044	AC005726.2	lncRNA	1.21125	0.0222416
ENSG00000137462	TLR2	protein_coding	1.21014	0.00779023
ENSG00000100053	CRYBB3	protein_coding	1.20949	0.0210502
ENSG00000286153	AP000331.1	lncRNA	1.20825	0.00641776
ENSG00000272141	AL390719.2	lncRNA	1.2069	0.00680259
ENSG00000011083	SLC6A7	protein_coding	1.20524	0.0346557
ENSG00000104689	TNFRSF10A	protein_coding	1.20517	0.00408948
ENSG00000265194	AL359922.2	lncRNA	1.20307	0.0468325
ENSG00000161921	CXCL16	protein_coding	1.2014	0.00383245
ENSG00000265648	RN7SL279P	misc_RNA	1.20139	0.040623
ENSG00000079263	SP140	protein_coding	1.20125	0.00394286
ENSG00000224116	INHBA-AS1	lncRNA	1.20115	0.00624813
ENSG00000224846	NQO2-AS1	lncRNA	1.19949	0.00550784
ENSG00000115520	COQ10B	protein_coding	1.19854	0.00573345
ENSG00000261737	AL049597.2	lncRNA	1.19754	0.0221229
ENSG00000285851	AL359762.3	lncRNA	1.19729	0.0204579
ENSG00000272195	AL356512.1	lncRNA	1.19726	0.0125114
ENSG00000166016	ABTB2	protein_coding	1.19681	0.00396112
ENSG00000286116	AL157394.3	lncRNA	1.19478	0.00523507
ENSG00000269967	AL136115.2	lncRNA	1.19451	0.00404491
ENSG00000233117	LINC00702	lncRNA	1.19376	0.00569656
ENSG00000173762	CD7	protein_coding	1.19343	0.00806136
ENSG00000286162	AL162253.2	lncRNA	1.1917	0.0296605
ENSG00000126561	STAT5A	protein_coding	1.19058	0.00828125
ENSG00000181218	H2AW	protein_coding	1.19011	0.0245001
ENSG00000214756	CSKMT	protein_coding	1.18853	0.0281128
ENSG00000234912	SNHG20	lncRNA	1.18789	0.00779185
ENSG00000167207	NOD2	protein_coding	1.18627	0.00807347
ENSG00000273002	AL355388.1	lncRNA	1.18484	0.0259359
ENSG00000233954	UQCRHL	protein_coding	1.18426	0.0163968
ENSG00000164430	CGAS	protein_coding	1.18385	0.00669168
ENSG00000272159	AC087623.3	lncRNA	1.18338	0.0394153
ENSG00000264772	AC016876.3	lncRNA	1.18328	0.0197977
ENSG00000197308	GATA3-AS1	lncRNA	1.1831	0.00384592
ENSG00000249085	AC035140.1	lncRNA	1.18292	0.0154509
ENSG00000245532	NEAT1	lncRNA	1.18267	0.0259265
ENSG00000125848	FLRT3	protein_coding	1.18071	0.00951398
ENSG00000286409	AL391839.3	lncRNA	1.18017	0.00408948
ENSG00000155629	PIK3AP1	protein_coding	1.17816	0.00436888
ENSG00000174365	SNHG11	lncRNA	1.17594	0.00438387
ENSG00000128253	RFPL2	protein_coding	1.17453	0.00388705
ENSG00000274026	FAM27E3	lncRNA	1.17303	0.00509581
ENSG00000227268	KLLN	protein_coding	1.1726	0.00466694
ENSG00000260278	AC098818.2	lncRNA	1.17257	0.00521435
ENSG00000231856	AL162377.1	lncRNA	1.17243	0.00492306
ENSG00000263740	RN7SL4P	misc_RNA	1.17125	0.0417563
ENSG00000286242	AC018797.3	lncRNA	1.1704	0.0474515
ENSG00000260790	AC092338.2	lncRNA	1.1678	0.014799
ENSG00000067221	STOML1	protein_coding	1.16729	0.013631
ENSG00000257329	AC011611.2	lncRNA	1.16696	0.0423359
ENSG00000285410	GABPB1-IT1	lncRNA	1.16676	0.00500152
ENSG00000271931	AL353135.1	lncRNA	1.16534	0.0157041
ENSG00000247121	AC009126.1	lncRNA	1.16279	0.00384592
ENSG00000188282	RUFY4	protein_coding	1.16161	0.0194169
ENSG00000158050	DUSP2	protein_coding	1.16098	0.00900173
ENSG00000284734	AC099063.4	lncRNA	1.16053	0.00450764
ENSG00000216490	IFI30	protein_coding	1.16043	0.00484564
ENSG00000172115	CYCS	protein_coding	1.15889	0.00419962
ENSG00000131871	SELENOS	protein_coding	1.15861	0.00473443
ENSG00000288550	AC018809.3	protein_coding	1.15727	0.0396329
ENSG00000026103	FAS	protein_coding	1.15539	0.00384592
ENSG00000227308	LINC02832	lncRNA	1.15309	0.00408868
ENSG00000231852	CYP21A2	protein_coding	1.15054	0.00779466
ENSG00000169155	ZBTB43	protein_coding	1.15048	0.00420862
ENSG00000172426	RSPH9	protein_coding	1.14985	0.0094514
ENSG00000110047	EHD1	protein_coding	1.14844	0.00463794
ENSG00000261526	AC012615.1	lncRNA	1.14699	0.0179624
ENSG00000006327	TNFRSF12A	protein_coding	1.14604	0.00647754
ENSG00000258597	SERPINA2	polymorphic_pseudogene	1.14494	0.00424327
ENSG00000241709	RN7SL265P	misc_RNA	1.14482	0.0210217
ENSG00000140511	HAPLN3	protein_coding	1.14472	0.0147629
ENSG00000235750	KIAA0040	protein_coding	1.14415	0.00468956
ENSG00000286562	Z98742.4	lncRNA	1.14394	0.0428412
ENSG00000141497	ZMYND15	protein_coding	1.14368	0.00465423
ENSG00000274937	AC090826.2	lncRNA	1.14365	0.0042125
ENSG00000241322	CDRT1	protein_coding	1.14328	0.00968767
ENSG00000286081	AC016682.1	lncRNA	1.14213	0.0263004
ENSG00000102287	GABRE	protein_coding	1.13984	0.0101178
ENSG00000233237	LINC00472	lncRNA	1.13958	0.0128047
ENSG00000104368	PLAT	protein_coding	1.13936	0.00441495
ENSG00000267475	AC008736.1	lncRNA	1.13886	0.00588015
ENSG00000245522	LINC02709	lncRNA	1.13859	0.0191038
ENSG00000258551	AC104035.1	lncRNA	1.13773	0.00504418
ENSG00000265791	AC127024.4	lncRNA	1.13764	0.0430973
ENSG00000197249	SERPINA1	protein_coding	1.13728	0.00521343
ENSG00000163576	EFHB	protein_coding	1.13688	0.0059168
ENSG00000274012	RN7SL2	misc_RNA	1.13526	0.0116083
ENSG00000184697	CLDN6	protein_coding	1.13361	0.0128776
ENSG00000123240	OPTN	protein_coding	1.13354	0.00575108
ENSG00000275091	AC022098.4	lncRNA	1.13266	0.0351635
ENSG00000241544	LINC02029	lncRNA	1.13124	0.0170914
ENSG00000285928	AC103591.4	lncRNA	1.12925	0.02951
ENSG00000225206	MIR137HG	lncRNA	1.12769	0.00499245
ENSG00000128254	C22orf24	lncRNA	1.12641	0.0228771
ENSG00000253848	AC010834.2	lncRNA	1.12589	0.0163692
ENSG00000287967	AC004882.4	lncRNA	1.12521	0.0290069
ENSG00000125945	ZNF436	protein_coding	1.12486	0.00418523
ENSG00000105737	GRIK5	protein_coding	1.12463	0.0237295
ENSG00000241135	LINC00881	lncRNA	1.12314	0.0254523
ENSG00000184716	SERINC4	protein_coding	1.12108	0.00818855
ENSG00000117461	PIK3R3	protein_coding	1.12072	0.0086446
ENSG00000137267	TUBB2A	protein_coding	1.1186	0.00630602
ENSG00000258082	AL391832.3	lncRNA	1.11802	0.0129225
ENSG00000134954	ETS1	protein_coding	1.11623	0.00468977
ENSG00000160678	S100A1	protein_coding	1.11591	0.0165711
ENSG00000184164	CRELD2	protein_coding	1.11471	0.00455018
ENSG00000285761	AL645939.6	lncRNA	1.11468	0.0127222
ENSG00000138271	GPR87	protein_coding	1.11389	0.0209611
ENSG00000287733	AC083862.2	lncRNA	1.11322	0.0417064
ENSG00000261684	AC018362.1	lncRNA	1.11258	0.0181967
ENSG00000251935	RN7SKP179	misc_RNA	1.11239	0.00431547
ENSG00000261553	AL137782.1	lncRNA	1.11155	0.00688024
ENSG00000274944	AL139260.3	protein_coding	1.11112	0.00400734
ENSG00000278828	H3C10	protein_coding	1.10991	0.00447692
ENSG00000173991	TCAP	protein_coding	1.1092	0.015262
ENSG00000243414	TICAM2	protein_coding	1.10781	0.0194927
ENSG00000229431	MED8-AS1	lncRNA	1.10655	0.0185817
ENSG00000259642	ST20-AS1	lncRNA	1.10627	0.0165414
ENSG00000204614	TRIM40	protein_coding	1.10607	0.0044348
ENSG00000273972	AC068722.2	lncRNA	1.1058	0.0167224
ENSG00000013374	NUB1	protein_coding	1.10554	0.0048638
ENSG00000203804	ADAMTSL4-AS1	lncRNA	1.10346	0.0120424
ENSG00000229782	AC118754.1	lncRNA	1.10317	0.0195461
ENSG00000188032	C19orf67	protein_coding	1.10284	0.0105443
ENSG00000170802	FOXN2	protein_coding	1.10127	0.00532051
ENSG00000283293	RN7SK	snRNA	1.10013	0.00835447
ENSG00000276168	RN7SL1	misc_RNA	1.09972	0.0435667
ENSG00000166794	PPIB	protein_coding	1.09844	0.00413627
ENSG00000117475	BLZF1	protein_coding	1.09711	0.00564703
ENSG00000256084	AC092112.1	lncRNA	1.09481	0.0124325
ENSG00000232949	AC002480.2	lncRNA	1.09219	0.00468331
ENSG00000286223	AC064836.3	lncRNA	1.09123	0.036831
ENSG00000175764	TTLL11	protein_coding	1.08776	0.00837734
ENSG00000232811	AL360270.1	lncRNA	1.0875	0.00573619
ENSG00000013441	CLK1	protein_coding	1.08719	0.0200492
ENSG00000196754	S100A2	protein_coding	1.08702	0.029378
ENSG00000124134	KCNS1	protein_coding	1.08677	0.0045671
ENSG00000262343	AC100791.1	lncRNA	1.08568	0.0223499
ENSG00000103313	MEFV	protein_coding	1.08488	0.00450566
ENSG00000026950	BTN3A1	protein_coding	1.08416	0.00864795
ENSG00000101888	NXT2	protein_coding	1.08415	0.00413921
ENSG00000255423	EBLN2	protein_coding	1.0839	0.00467784
ENSG00000251417	AC145285.2	lncRNA	1.08331	0.0149062
ENSG00000128271	ADORA2A	protein_coding	1.08304	0.00804951
ENSG00000274265	AC245297.4	lncRNA	1.08285	0.00884117
ENSG00000104432	IL7	protein_coding	1.08192	0.0134654
ENSG00000128016	ZFP36	protein_coding	1.08062	0.00537175
ENSG00000286511	Z95118.2	lncRNA	1.08061	0.00575926
ENSG00000255559	ZNF252P-AS1	lncRNA	1.08033	0.0437044
ENSG00000285646	AL021155.4	lncRNA	1.07963	0.0162667
ENSG00000277161	PIGW	protein_coding	1.07945	0.0044348
ENSG00000278916	CEP83-DT	lncRNA	1.07907	0.0134507
ENSG00000254154	CRYZL2P-SEC16B	lncRNA	1.07887	0.00678551
ENSG00000127083	OMD	protein_coding	1.07853	0.0216554
ENSG00000275265	AC127002.2	lncRNA	1.07616	0.0044348
ENSG00000234577	SYNE1-AS1	lncRNA	1.07507	0.0142517
ENSG00000185022	MAFF	protein_coding	1.07506	0.0071487
ENSG00000260274	AC068338.2	lncRNA	1.07421	0.0157115
ENSG00000168505	GBX2	protein_coding	1.07246	0.011282
ENSG00000271966	AC021321.1	lncRNA	1.07077	0.0142517
ENSG00000273063	AC007250.1	lncRNA	1.0674	0.046138
ENSG00000179044	EXOC3L1	protein_coding	1.06716	0.00780789
ENSG00000287202	AC008119.1	lncRNA	1.0661	0.0254523
ENSG00000225613	LINCMD1	lncRNA	1.06463	0.00448859
ENSG00000274372	LINC02804	lncRNA	1.06288	0.00475243
ENSG00000187510	PLEKHG7	protein_coding	1.06285	0.00523507
ENSG00000253921	AC091982.1	lncRNA	1.06257	0.00765757
ENSG00000227646	STEAP2-AS1	lncRNA	1.06202	0.0287759
ENSG00000244242	IFITM10	protein_coding	1.06147	0.00509642
ENSG00000277368	AL138966.2	lncRNA	1.06138	0.00450566
ENSG00000135318	NT5E	protein_coding	1.06009	0.00468392
ENSG00000267033	AC020911.1	lncRNA	1.06001	0.0175815
ENSG00000213599	SLX1A-SULT1A3	lncRNA	1.05921	0.0220598
ENSG00000171931	FBXW10	protein_coding	1.05902	0.00481296
ENSG00000259407	AC021739.2	lncRNA	1.05884	0.00430326
ENSG00000184545	DUSP8	protein_coding	1.05589	0.0337368
ENSG00000246731	AC100786.1	lncRNA	1.05483	0.00744487
ENSG00000125384	PTGER2	protein_coding	1.05439	0.00869065
ENSG00000236256	DIAPH2-AS1	lncRNA	1.05429	0.0135554
ENSG00000254991	AC124276.1	lncRNA	1.05375	0.00466694
ENSG00000278784	AL136295.7	lncRNA	1.05338	0.00573345
ENSG00000285667	AC012291.3	lncRNA	1.05338	0.0331734
ENSG00000260552	AC023043.1	lncRNA	1.05283	0.0134654
ENSG00000178607	ERN1	protein_coding	1.05242	0.0126625
ENSG00000245888	NSMCE1-DT	lncRNA	1.05231	0.0115726
ENSG00000288096	AC109322.2	lncRNA	1.05156	0.0166091
ENSG00000266010	GATA6-AS1	lncRNA	1.04951	0.0470026
ENSG00000101017	CD40	protein_coding	1.04924	0.00942673
ENSG00000100055	CYTH4	protein_coding	1.04879	0.00887024
ENSG00000262370	AC108134.3	lncRNA	1.04859	0.00459016
ENSG00000275417	AC068726.1	lncRNA	1.04753	0.0232879
ENSG00000250326	AC104596.1	lncRNA	1.04718	0.0044348
ENSG00000275964	AL355001.2	lncRNA	1.0462	0.0480347
ENSG00000279494	AL117328.3	lncRNA	1.04411	0.0188246
ENSG00000129451	KLK10	protein_coding	1.04128	0.00587533
ENSG00000142867	BCL10	protein_coding	1.0409	0.00594961
ENSG00000189045	ANKDD1B	protein_coding	1.04001	0.0155127
ENSG00000285884	AL022345.4	lncRNA	1.03973	0.0290107
ENSG00000179583	CIITA	protein_coding	1.03954	0.00671966
ENSG00000128383	APOBEC3A	protein_coding	1.03807	0.0266354
ENSG00000231233	CFAP58-DT	lncRNA	1.03799	0.00483075
ENSG00000166532	RIMKLB	protein_coding	1.0378	0.00810766
ENSG00000149289	ZC3H12C	protein_coding	1.03621	0.0106031
ENSG00000124216	SNAI1	protein_coding	1.03481	0.0467633
ENSG00000225783	MIAT	lncRNA	1.03462	0.00493867
ENSG00000229656	ITGB1-DT	lncRNA	1.03408	0.00688024
ENSG00000249249	AC010226.1	lncRNA	1.03263	0.0163539
ENSG00000273076	AL021707.7	lncRNA	1.03236	0.0390164
ENSG00000165271	NOL6	protein_coding	1.02994	0.00455145
ENSG00000136950	ARPC5L	protein_coding	1.02941	0.00460975
ENSG00000268355	AC243960.3	lncRNA	1.02924	0.00467784
ENSG00000163132	MSX1	protein_coding	1.02878	0.0103523
ENSG00000247373	TMED2-DT	lncRNA	1.02759	0.00643467
ENSG00000107798	LIPA	protein_coding	1.02574	0.00642323
ENSG00000067798	NAV3	protein_coding	1.02534	0.00568032
ENSG00000274828	AC068473.5	lncRNA	1.02399	0.00933544
ENSG00000100263	RHBDD3	protein_coding	1.02367	0.00596207
ENSG00000229178	AC233280.1	lncRNA	1.02335	0.0155127
ENSG00000264207	AC239868.1	lncRNA	1.02273	0.00876077
ENSG00000183921	SDR42E2	protein_coding	1.02179	0.009955
ENSG00000238741	SCARNA7	scaRNA	1.02138	0.00556369
ENSG00000253712	AC022274.1	lncRNA	1.02096	0.00471556
ENSG00000189431	RASSF10	protein_coding	1.0192	0.0174702
ENSG00000106803	SEC61B	protein_coding	1.01844	0.0127542
ENSG00000117013	KCNQ4	protein_coding	1.01739	0.00822802
ENSG00000278344	AC063943.2	lncRNA	1.01614	0.0241272
ENSG00000257718	CPNE8-AS1	lncRNA	1.01569	0.0139471
ENSG00000135625	EGR4	protein_coding	1.01461	0.00513825
ENSG00000135604	STX11	protein_coding	1.01424	0.0142968
ENSG00000197279	ZNF165	protein_coding	1.01318	0.0049013
ENSG00000261857	MIA	protein_coding	1.01193	0.0132453
ENSG00000259342	AC025580.1	lncRNA	1.01175	0.00915316
ENSG00000284922	AP000812.5	protein_coding	1.01026	0.00487069
ENSG00000240891	PLCXD2	protein_coding	1.00833	0.00617926
ENSG00000246089	AC016065.1	lncRNA	1.00725	0.00664177
ENSG00000072818	ACAP1	protein_coding	1.00679	0.00876077
ENSG00000156265	MAP3K7CL	protein_coding	1.00677	0.014725
ENSG00000270562	AC097634.1	lncRNA	1.00664	0.00483773
ENSG00000171680	PLEKHG5	protein_coding	1.00655	0.0133389
ENSG00000257084	MIR200CHG	lncRNA	1.00524	0.0143491
ENSG00000254166	CASC19	lncRNA	1.0047	0.00575926
ENSG00000271856	LINC01215	lncRNA	1.00136	0.0490461
ENSG00000261147	AC091167.2	protein_coding	1.00112	0.0117308
ENSG00000184584	STING1	protein_coding	1.00076	0.00827067
ENSG00000236754	AC007666.1	lncRNA	1.00039	0.0148658
ENSG00000114786	ABHD14A-ACY1	protein_coding	1.00019	0.0329719
ENSG00000251205	AC016598.2	lncRNA	1.00007	0.00815356
ENSG00000284946	AC068831.8	protein_coding	-1.00022	0.0120506
ENSG00000120798	NR2C1	protein_coding	-1.00063	0.00447245
ENSG00000135503	ACVR1B	protein_coding	-1.00067	0.00913491
ENSG00000166164	BRD7	protein_coding	-1.0007	0.00673606
ENSG00000186184	POLR1D	protein_coding	-1.00077	0.0119967
ENSG00000140905	GCSH	protein_coding	-1.00084	0.004664
ENSG00000245694	CRNDE	lncRNA	-1.00126	0.0187005
ENSG00000147119	CHST7	protein_coding	-1.00128	0.00989954
ENSG00000143457	GOLPH3L	protein_coding	-1.00134	0.00525629
ENSG00000134109	EDEM1	protein_coding	-1.00151	0.0161546
ENSG00000248487	ABHD14A	protein_coding	-1.00169	0.0285242
ENSG00000278610	AC093152.1	lncRNA	-1.00178	0.00453851
ENSG00000077063	CTTNBP2	protein_coding	-1.00201	0.0100275
ENSG00000178201	VN1R1	protein_coding	-1.00229	0.0149292
ENSG00000073536	NLE1	protein_coding	-1.00244	0.0118115
ENSG00000123342	MMP19	protein_coding	-1.00276	0.0113452
ENSG00000183779	ZNF703	protein_coding	-1.00299	0.00942624
ENSG00000171100	MTM1	protein_coding	-1.00317	0.00722763
ENSG00000234857	HNRNPUL2-BSCL2	protein_coding	-1.00322	0.00855744
ENSG00000125733	TRIP10	protein_coding	-1.00322	0.00768612
ENSG00000112679	DUSP22	protein_coding	-1.00333	0.0123272
ENSG00000140835	CHST4	protein_coding	-1.00335	0.0202208
ENSG00000269968	AC006064.4	lncRNA	-1.00349	0.00452771
ENSG00000171320	ESCO2	protein_coding	-1.0039	0.00699596
ENSG00000100983	GSS	protein_coding	-1.00399	0.00931694
ENSG00000153044	CENPH	protein_coding	-1.00421	0.0108598
ENSG00000141030	COPS3	protein_coding	-1.00426	0.00551343
ENSG00000114439	BBX	protein_coding	-1.00429	0.00475491
ENSG00000008952	SEC62	protein_coding	-1.00429	0.00979151
ENSG00000167637	ZNF283	protein_coding	-1.00446	0.00784405
ENSG00000092439	TRPM7	protein_coding	-1.00501	0.00915926
ENSG00000112511	PHF1	protein_coding	-1.00503	0.0236363
ENSG00000269313	MAGIX	protein_coding	-1.00505	0.049393
ENSG00000154079	SDHAF4	protein_coding	-1.00515	0.0203519
ENSG00000115718	PROC	protein_coding	-1.00528	0.0298945
ENSG00000197971	MBP	protein_coding	-1.00531	0.00599086
ENSG00000163539	CLASP2	protein_coding	-1.00583	0.00602316
ENSG00000121964	GTDC1	protein_coding	-1.00597	0.00599066
ENSG00000100196	KDELR3	protein_coding	-1.00599	0.00617926
ENSG00000275835	TUBGCP5	protein_coding	-1.00607	0.0154021
ENSG00000143382	ADAMTSL4	protein_coding	-1.00612	0.0103708
ENSG00000254635	WAC-AS1	lncRNA	-1.00657	0.00468116
ENSG00000101138	CSTF1	protein_coding	-1.00663	0.00459894
ENSG00000105926	MPP6	protein_coding	-1.00664	0.00573345
ENSG00000168936	TMEM129	protein_coding	-1.00671	0.025317
ENSG00000135083	CCNJL	protein_coding	-1.00724	0.00722763
ENSG00000150773	PIH1D2	protein_coding	-1.00742	0.0222486
ENSG00000065000	AP3D1	protein_coding	-1.00775	0.00540436
ENSG00000214517	PPME1	protein_coding	-1.00781	0.01247
ENSG00000163785	RYK	protein_coding	-1.00793	0.00645198
ENSG00000173064	HECTD4	protein_coding	-1.00798	0.0108523
ENSG00000079785	DDX1	protein_coding	-1.00804	0.00573345
ENSG00000166887	VPS39	protein_coding	-1.00817	0.01584
ENSG00000066855	MTFR1	protein_coding	-1.00824	0.00645776
ENSG00000065613	SLK	protein_coding	-1.00856	0.00759863
ENSG00000108641	B9D1	protein_coding	-1.00878	0.0096273
ENSG00000141971	MVB12A	protein_coding	-1.00892	0.0391355
ENSG00000173376	NDNF	protein_coding	-1.00902	0.00763392
ENSG00000099364	FBXL19	protein_coding	-1.00925	0.0086793
ENSG00000114923	SLC4A3	protein_coding	-1.00969	0.014586
ENSG00000178921	PFAS	protein_coding	-1.00969	0.00569236
ENSG00000064607	SUGP2	protein_coding	-1.00974	0.0129641
ENSG00000213625	LEPROT	protein_coding	-1.00981	0.00575108
ENSG00000175220	ARHGAP1	protein_coding	-1.0101	0.0071431
ENSG00000131473	ACLY	protein_coding	-1.01013	0.00586735
ENSG00000100162	CENPM	protein_coding	-1.01014	0.0340069
ENSG00000099999	RNF215	protein_coding	-1.01016	0.0381469
ENSG00000272087	AC080013.4	lncRNA	-1.01018	0.0345338
ENSG00000112282	MED23	protein_coding	-1.01022	0.00852278
ENSG00000277476	AC005332.5	lncRNA	-1.01031	0.0353736
ENSG00000170085	SIMC1	protein_coding	-1.01032	0.00455145
ENSG00000037637	FBXO42	protein_coding	-1.01033	0.0178224
ENSG00000108479	GALK1	protein_coding	-1.01035	0.0211765
ENSG00000114738	MAPKAPK3	protein_coding	-1.01038	0.00499075
ENSG00000090060	PAPOLA	protein_coding	-1.01052	0.00603318
ENSG00000164142	FAM160A1	protein_coding	-1.01059	0.00556445
ENSG00000164576	SAP30L	protein_coding	-1.01064	0.0123874
ENSG00000187838	PLSCR3	protein_coding	-1.01068	0.00797408
ENSG00000102119	EMD	protein_coding	-1.01069	0.0105158
ENSG00000112303	VNN2	protein_coding	-1.0107	0.0322215
ENSG00000134882	UBAC2	protein_coding	-1.01071	0.00821616
ENSG00000122008	POLK	protein_coding	-1.01076	0.00490643
ENSG00000244187	TMEM141	protein_coding	-1.01094	0.0254734
ENSG00000101493	ZNF516	protein_coding	-1.01098	0.0096273
ENSG00000196497	IPO4	protein_coding	-1.01106	0.00918437
ENSG00000273311	DGCR11	lncRNA	-1.01115	0.00706861
ENSG00000143158	MPC2	protein_coding	-1.01119	0.00566916
ENSG00000179922	ZNF784	protein_coding	-1.01119	0.00506909
ENSG00000109762	SNX25	protein_coding	-1.01125	0.0192576
ENSG00000093144	ECHDC1	protein_coding	-1.01129	0.0141253
ENSG00000154545	MAGED4	protein_coding	-1.01141	0.0104464
ENSG00000203952	CCDC160	protein_coding	-1.01141	0.0228417
ENSG00000154265	ABCA5	protein_coding	-1.01168	0.00866165
ENSG00000145743	FBXL17	protein_coding	-1.01211	0.00627192
ENSG00000163006	CCDC138	protein_coding	-1.01216	0.00815163
ENSG00000125731	SH2D3A	protein_coding	-1.01233	0.0235267
ENSG00000250312	ZNF718	protein_coding	-1.01265	0.00532259
ENSG00000145982	FARS2	protein_coding	-1.01289	0.00863835
ENSG00000119878	CRIPT	protein_coding	-1.01291	0.00669974
ENSG00000111237	VPS29	protein_coding	-1.01302	0.0185999
ENSG00000077514	POLD3	protein_coding	-1.01304	0.00459894
ENSG00000039068	CDH1	protein_coding	-1.01365	0.00612725
ENSG00000148690	FRA10AC1	protein_coding	-1.01391	0.0163489
ENSG00000135365	PHF21A	protein_coding	-1.01402	0.00887024
ENSG00000167925	GHDC	protein_coding	-1.01454	0.0307614
ENSG00000196437	ZNF569	protein_coding	-1.01456	0.00485476
ENSG00000064995	TAF11	protein_coding	-1.01484	0.0263361
ENSG00000170074	FAM153A	protein_coding	-1.01486	0.0101867
ENSG00000111271	ACAD10	protein_coding	-1.0151	0.0154509
ENSG00000167645	YIF1B	protein_coding	-1.01512	0.0098943
ENSG00000139044	B4GALNT3	protein_coding	-1.01547	0.0132285
ENSG00000179195	ZNF664	protein_coding	-1.01566	0.00492565
ENSG00000187961	KLHL17	protein_coding	-1.01574	0.0303433
ENSG00000122591	FAM126A	protein_coding	-1.01581	0.00938554
ENSG00000000460	C1orf112	protein_coding	-1.01583	0.0188831
ENSG00000178761	FAM219B	protein_coding	-1.01589	0.00690652
ENSG00000105738	SIPA1L3	protein_coding	-1.01589	0.00697027
ENSG00000248927	AC114284.1	lncRNA	-1.01653	0.0490831
ENSG00000068438	FTSJ1	protein_coding	-1.01668	0.00458575
ENSG00000100711	ZFYVE21	protein_coding	-1.01702	0.0148898
ENSG00000164347	GFM2	protein_coding	-1.01713	0.00575725
ENSG00000064393	HIPK2	protein_coding	-1.01714	0.0238309
ENSG00000105856	HBP1	protein_coding	-1.01714	0.0123963
ENSG00000172819	RARG	protein_coding	-1.01743	0.0192142
ENSG00000178623	GPR35	protein_coding	-1.01781	0.0399237
ENSG00000154237	LRRK1	protein_coding	-1.01797	0.00601445
ENSG00000162961	DPY30	protein_coding	-1.01821	0.0044348
ENSG00000107874	CUEDC2	protein_coding	-1.0183	0.00826175
ENSG00000070061	ELP1	protein_coding	-1.01835	0.023068
ENSG00000157637	SLC38A10	protein_coding	-1.01863	0.0119806
ENSG00000132693	CRP	protein_coding	-1.01883	0.0270043
ENSG00000242265	PEG10	protein_coding	-1.01886	0.00855278
ENSG00000182963	GJC1	protein_coding	-1.01903	0.00764639
ENSG00000257621	PSMA3-AS1	lncRNA	-1.01909	0.00624457
ENSG00000132612	VPS4A	protein_coding	-1.01921	0.00518328
ENSG00000157224	CLDN12	protein_coding	-1.01927	0.00765757
ENSG00000105373	NOP53	protein_coding	-1.01929	0.00872364
ENSG00000108528	SLC25A11	protein_coding	-1.01934	0.00952605
ENSG00000177508	IRX3	protein_coding	-1.01945	0.00537539
ENSG00000186862	PDZD7	protein_coding	-1.01949	0.0167456
ENSG00000183763	TRAIP	protein_coding	-1.01959	0.0149099
ENSG00000182858	ALG12	protein_coding	-1.02013	0.0114836
ENSG00000132436	FIGNL1	protein_coding	-1.02039	0.00696613
ENSG00000159214	CCDC24	protein_coding	-1.02042	0.0200016
ENSG00000092201	SUPT16H	protein_coding	-1.02045	0.00968767
ENSG00000275700	AATF	protein_coding	-1.02063	0.0114717
ENSG00000143126	CELSR2	protein_coding	-1.02078	0.0223597
ENSG00000012779	ALOX5	protein_coding	-1.0208	0.0292304
ENSG00000272644	AC097468.3	lncRNA	-1.02089	0.00859579
ENSG00000115392	FANCL	protein_coding	-1.02105	0.0084006
ENSG00000118513	MYB	protein_coding	-1.02134	0.0153199
ENSG00000138640	FAM13A	protein_coding	-1.02143	0.00840904
ENSG00000198466	ZNF587	protein_coding	-1.02146	0.0103665
ENSG00000154359	LONRF1	protein_coding	-1.02149	0.0101129
ENSG00000156011	PSD3	protein_coding	-1.0215	0.00666014
ENSG00000132305	IMMT	protein_coding	-1.02153	0.00439371
ENSG00000071539	TRIP13	protein_coding	-1.02163	0.00435786
ENSG00000102181	CD99L2	protein_coding	-1.02196	0.0146289
ENSG00000035862	TIMP2	protein_coding	-1.022	0.00698681
ENSG00000129946	SHC2	protein_coding	-1.02237	0.017854
ENSG00000078140	UBE2K	protein_coding	-1.02254	0.00802931
ENSG00000126767	ELK1	protein_coding	-1.0228	0.0062838
ENSG00000131149	GSE1	protein_coding	-1.02301	0.00595435
ENSG00000124486	USP9X	protein_coding	-1.0231	0.00646793
ENSG00000147905	ZCCHC7	protein_coding	-1.0232	0.0360327
ENSG00000175782	SLC35E3	protein_coding	-1.02336	0.00556909
ENSG00000144481	TRPM8	protein_coding	-1.02345	0.00436161
ENSG00000198839	ZNF277	protein_coding	-1.02359	0.00525123
ENSG00000167702	KIFC2	protein_coding	-1.02373	0.026007
ENSG00000173166	RAPH1	protein_coding	-1.02404	0.0101385
ENSG00000236104	ZBTB22	protein_coding	-1.02409	0.0156881
ENSG00000258634	AL160006.1	lncRNA	-1.02419	0.0241269
ENSG00000225470	JPX	lncRNA	-1.02443	0.0133803
ENSG00000088808	PPP1R13B	protein_coding	-1.02445	0.00895964
ENSG00000124535	WRNIP1	protein_coding	-1.02488	0.00945421
ENSG00000168264	IRF2BP2	protein_coding	-1.0249	0.0146332
ENSG00000122642	FKBP9	protein_coding	-1.02521	0.010579
ENSG00000169762	TAPT1	protein_coding	-1.02535	0.00950004
ENSG00000176973	FAM89B	protein_coding	-1.02538	0.0286257
ENSG00000114473	IQCG	protein_coding	-1.02544	0.0137673
ENSG00000153339	TRAPPC8	protein_coding	-1.02545	0.00714293
ENSG00000137177	KIF13A	protein_coding	-1.02546	0.00475243
ENSG00000105255	FSD1	protein_coding	-1.02562	0.031446
ENSG00000258683	AL355095.1	lncRNA	-1.02567	0.022531
ENSG00000105053	VRK3	protein_coding	-1.02607	0.00714293
ENSG00000138375	SMARCAL1	protein_coding	-1.02612	0.00695838
ENSG00000012232	EXTL3	protein_coding	-1.02653	0.00733087
ENSG00000126883	NUP214	protein_coding	-1.02668	0.0067026
ENSG00000217555	CKLF	protein_coding	-1.02674	0.022841
ENSG00000197619	ZNF615	protein_coding	-1.02677	0.00999408
ENSG00000136122	BORA	protein_coding	-1.02692	0.00678551
ENSG00000139436	GIT2	protein_coding	-1.0271	0.00624881
ENSG00000149634	SPATA25	protein_coding	-1.0271	0.0255207
ENSG00000149328	GLB1L2	protein_coding	-1.02721	0.00632767
ENSG00000120008	WDR11	protein_coding	-1.02724	0.0266931
ENSG00000083307	GRHL2	protein_coding	-1.02736	0.00838886
ENSG00000076554	TPD52	protein_coding	-1.0276	0.00579414
ENSG00000100354	TNRC6B	protein_coding	-1.02784	0.00626295
ENSG00000156876	SASS6	protein_coding	-1.02788	0.00678551
ENSG00000097096	SYDE2	protein_coding	-1.02793	0.00752254
ENSG00000130827	PLXNA3	protein_coding	-1.02795	0.014299
ENSG00000171703	TCEA2	protein_coding	-1.02807	0.00685241
ENSG00000105341	DMAC2	protein_coding	-1.02831	0.00445119
ENSG00000172893	DHCR7	protein_coding	-1.02865	0.00589661
ENSG00000136877	FPGS	protein_coding	-1.02895	0.0144919
ENSG00000035687	ADSS2	protein_coding	-1.02916	0.00837734
ENSG00000032219	ARID4A	protein_coding	-1.02921	0.0118209
ENSG00000158109	TPRG1L	protein_coding	-1.02937	0.0089703
ENSG00000196943	NOP9	protein_coding	-1.02963	0.016312
ENSG00000175575	PAAF1	protein_coding	-1.02977	0.0162407
ENSG00000163125	RPRD2	protein_coding	-1.02984	0.00744007
ENSG00000143324	XPR1	protein_coding	-1.0299	0.012385
ENSG00000215021	PHB2	protein_coding	-1.02998	0.00603318
ENSG00000120832	MTERF2	protein_coding	-1.03007	0.00872691
ENSG00000196547	MAN2A2	protein_coding	-1.03013	0.00987514
ENSG00000179104	TMTC2	protein_coding	-1.03022	0.00899103
ENSG00000134253	TRIM45	protein_coding	-1.0307	0.00603055
ENSG00000225950	NTF4	protein_coding	-1.03074	0.00487069
ENSG00000184209	SNRNP35	protein_coding	-1.03076	0.0155203
ENSG00000178694	NSUN3	protein_coding	-1.03089	0.0125074
ENSG00000106459	NRF1	protein_coding	-1.03089	0.00464244
ENSG00000151292	CSNK1G3	protein_coding	-1.03099	0.013269
ENSG00000165792	METTL17	protein_coding	-1.03106	0.00733087
ENSG00000119782	FKBP1B	protein_coding	-1.03108	0.0250628
ENSG00000157326	DHRS4	protein_coding	-1.03125	0.0295524
ENSG00000166716	ZNF592	protein_coding	-1.03128	0.0117568
ENSG00000171681	ATF7IP	protein_coding	-1.03144	0.0117568
ENSG00000121749	TBC1D15	protein_coding	-1.0315	0.004664
ENSG00000126803	HSPA2	protein_coding	-1.03152	0.00793978
ENSG00000036054	TBC1D23	protein_coding	-1.03152	0.00493196
ENSG00000163155	LYSMD1	protein_coding	-1.03167	0.014507
ENSG00000254996	ANKHD1-EIF4EBP3	protein_coding	-1.03168	0.00627586
ENSG00000185049	NELFA	protein_coding	-1.03174	0.00878451
ENSG00000020426	MNAT1	protein_coding	-1.03179	0.00481705
ENSG00000162368	CMPK1	protein_coding	-1.03214	0.00658813
ENSG00000099804	CDC34	protein_coding	-1.03244	0.0232222
ENSG00000168803	ADAL	protein_coding	-1.03258	0.0129656
ENSG00000069667	RORA	protein_coding	-1.03313	0.00960488
ENSG00000176371	ZSCAN2	protein_coding	-1.03316	0.00927267
ENSG00000117472	TSPAN1	protein_coding	-1.03317	0.0387053
ENSG00000197385	ZNF860	protein_coding	-1.03322	0.00624713
ENSG00000088387	DOCK9	protein_coding	-1.03348	0.00591283
ENSG00000139266	MARCHF9	protein_coding	-1.03349	0.0242908
ENSG00000145495	MARCHF6	protein_coding	-1.03359	0.0127698
ENSG00000011638	TMEM159	protein_coding	-1.03366	0.0397759
ENSG00000046651	OFD1	protein_coding	-1.03391	0.00671966
ENSG00000105229	PIAS4	protein_coding	-1.03429	0.0142468
ENSG00000172197	MBOAT1	protein_coding	-1.03481	0.00697022
ENSG00000224051	CPTP	protein_coding	-1.03491	0.0117249
ENSG00000099797	TECR	protein_coding	-1.03498	0.0051992
ENSG00000177685	CRACR2B	protein_coding	-1.03512	0.0214433
ENSG00000269915	AP006621.4	lncRNA	-1.0352	0.0223015
ENSG00000144535	DIS3L2	protein_coding	-1.03523	0.0149199
ENSG00000149050	ZNF214	protein_coding	-1.03526	0.00612725
ENSG00000070366	SMG6	protein_coding	-1.03538	0.00435786
ENSG00000167123	CERCAM	protein_coding	-1.03558	0.0209121
ENSG00000109466	KLHL2	protein_coding	-1.03575	0.00524199
ENSG00000160741	CRTC2	protein_coding	-1.03579	0.00917945
ENSG00000196227	FAM217B	protein_coding	-1.03579	0.00430392
ENSG00000140848	CPNE2	protein_coding	-1.03622	0.00492127
ENSG00000086827	ZW10	protein_coding	-1.03631	0.00671966
ENSG00000241370	RPP21	protein_coding	-1.03645	0.0297014
ENSG00000218891	ZNF579	protein_coding	-1.03651	0.0223372
ENSG00000134463	ECHDC3	protein_coding	-1.03651	0.0148104
ENSG00000005175	RPAP3	protein_coding	-1.03662	0.0137235
ENSG00000249240	AC069368.1	protein_coding	-1.03673	0.00519205
ENSG00000284691	AC073111.4	protein_coding	-1.03709	0.0326131
ENSG00000141232	TOB1	protein_coding	-1.03712	0.018343
ENSG00000277203	F8A1	protein_coding	-1.03727	0.012678
ENSG00000140682	TGFB1I1	protein_coding	-1.03766	0.00966127
ENSG00000107771	CCSER2	protein_coding	-1.03794	0.00789345
ENSG00000116273	PHF13	protein_coding	-1.03857	0.00798239
ENSG00000167106	FAM102A	protein_coding	-1.03857	0.0112072
ENSG00000130159	ECSIT	protein_coding	-1.03864	0.0116414
ENSG00000273611	ZNHIT3	protein_coding	-1.03886	0.00479684
ENSG00000072071	ADGRL1	protein_coding	-1.03979	0.0130614
ENSG00000180357	ZNF609	protein_coding	-1.04016	0.00680583
ENSG00000105197	TIMM50	protein_coding	-1.04025	0.0080928
ENSG00000173726	TOMM20	protein_coding	-1.04026	0.0139639
ENSG00000119899	SLC17A5	protein_coding	-1.04049	0.0146183
ENSG00000107960	STN1	protein_coding	-1.04052	0.0100696
ENSG00000203668	CHML	protein_coding	-1.04053	0.00914048
ENSG00000117139	KDM5B	protein_coding	-1.04079	0.00947042
ENSG00000079931	MOXD1	protein_coding	-1.04102	0.00660532
ENSG00000128595	CALU	protein_coding	-1.0411	0.00520528
ENSG00000237037	NDUFA6-DT	lncRNA	-1.04111	0.00893543
ENSG00000233175	AC008105.1	lncRNA	-1.04124	0.00438387
ENSG00000197283	SYNGAP1	protein_coding	-1.04149	0.0126432
ENSG00000180921	FAM83H	protein_coding	-1.04157	0.00734691
ENSG00000168010	ATG16L2	protein_coding	-1.04162	0.0270238
ENSG00000129657	SEC14L1	protein_coding	-1.04181	0.00493356
ENSG00000141698	NT5C3B	protein_coding	-1.04184	0.00573345
ENSG00000147133	TAF1	protein_coding	-1.04193	0.0136305
ENSG00000174514	MFSD4A	protein_coding	-1.04213	0.0251621
ENSG00000144895	EIF2A	protein_coding	-1.04226	0.00517476
ENSG00000203288	TDRKH-AS1	lncRNA	-1.04243	0.00624499
ENSG00000119979	DENND10	protein_coding	-1.04255	0.00584441
ENSG00000198881	ASB12	protein_coding	-1.04255	0.00514893
ENSG00000128951	DUT	protein_coding	-1.04257	0.0197181
ENSG00000101654	RNMT	protein_coding	-1.04283	0.00845781
ENSG00000152990	ADGRA3	protein_coding	-1.04292	0.00480553
ENSG00000138814	PPP3CA	protein_coding	-1.04298	0.00450764
ENSG00000115221	ITGB6	protein_coding	-1.0432	0.00705624
ENSG00000138780	GSTCD	protein_coding	-1.04321	0.00444156
ENSG00000181104	F2R	protein_coding	-1.04328	0.00712016
ENSG00000166797	CIAO2A	protein_coding	-1.04343	0.00785869
ENSG00000145945	FAM50B	protein_coding	-1.04357	0.0105844
ENSG00000138593	SECISBP2L	protein_coding	-1.04365	0.0111151
ENSG00000134775	FHOD3	protein_coding	-1.04385	0.0213809
ENSG00000052802	MSMO1	protein_coding	-1.04397	0.00656194
ENSG00000149582	TMEM25	protein_coding	-1.044	0.00796436
ENSG00000006740	ARHGAP44	protein_coding	-1.04478	0.00503046
ENSG00000166435	XRRA1	protein_coding	-1.04508	0.00778017
ENSG00000100485	SOS2	protein_coding	-1.04526	0.005257
ENSG00000169692	AGPAT2	protein_coding	-1.04562	0.0301624
ENSG00000156030	MIDEAS	protein_coding	-1.04592	0.00733533
ENSG00000176720	BOK	protein_coding	-1.04629	0.0174549
ENSG00000126858	RHOT1	protein_coding	-1.04638	0.00931268
ENSG00000103266	STUB1	protein_coding	-1.04657	0.0201392
ENSG00000108946	PRKAR1A	protein_coding	-1.04695	0.00712016
ENSG00000015532	XYLT2	protein_coding	-1.04697	0.0125149
ENSG00000166068	SPRED1	protein_coding	-1.04711	0.00448542
ENSG00000163597	SNHG16	lncRNA	-1.04739	0.00730531
ENSG00000119844	AFTPH	protein_coding	-1.0477	0.00473747
ENSG00000112305	SMAP1	protein_coding	-1.04787	0.00722763
ENSG00000169570	DTWD2	protein_coding	-1.04798	0.0044348
ENSG00000167191	GPRC5B	protein_coding	-1.0481	0.00539709
ENSG00000165244	ZNF367	protein_coding	-1.04816	0.0161661
ENSG00000102898	NUTF2	protein_coding	-1.04824	0.00450566
ENSG00000185033	SEMA4B	protein_coding	-1.04825	0.0328887
ENSG00000131828	PDHA1	protein_coding	-1.04827	0.00428438
ENSG00000287166	AC104561.4	lncRNA	-1.04875	0.027645
ENSG00000147642	SYBU	protein_coding	-1.04886	0.00711495
ENSG00000240541	TM4SF1-AS1	lncRNA	-1.04894	0.0466684
ENSG00000103852	TTC23	protein_coding	-1.04906	0.0169216
ENSG00000171202	TMEM126A	protein_coding	-1.04945	0.0124284
ENSG00000164889	SLC4A2	protein_coding	-1.04957	0.0146023
ENSG00000037042	TUBG2	protein_coding	-1.04959	0.00733164
ENSG00000141447	OSBPL1A	protein_coding	-1.04986	0.00510722
ENSG00000001460	STPG1	protein_coding	-1.04987	0.0107889
ENSG00000272582	AL031587.3	lncRNA	-1.05004	0.0378556
ENSG00000155034	FBXL18	protein_coding	-1.05012	0.00732179
ENSG00000228223	HCG11	lncRNA	-1.05033	0.00667656
ENSG00000070018	LRP6	protein_coding	-1.05059	0.00734701
ENSG00000138071	ACTR2	protein_coding	-1.05075	0.00629878
ENSG00000105323	HNRNPUL1	protein_coding	-1.051	0.007538
ENSG00000073111	MCM2	protein_coding	-1.05107	0.012678
ENSG00000022976	ZNF839	protein_coding	-1.05107	0.0224381
ENSG00000170631	ZNF16	protein_coding	-1.05109	0.00802931
ENSG00000100802	C14orf93	protein_coding	-1.05118	0.0114183
ENSG00000125868	DSTN	protein_coding	-1.05142	0.00613013
ENSG00000093000	NUP50	protein_coding	-1.05142	0.00830047
ENSG00000131398	KCNC3	protein_coding	-1.05146	0.0360814
ENSG00000121988	ZRANB3	protein_coding	-1.05159	0.0125959
ENSG00000184517	ZFP1	protein_coding	-1.05175	0.0301479
ENSG00000103657	HERC1	protein_coding	-1.05193	0.00804369
ENSG00000122952	ZWINT	protein_coding	-1.05219	0.00633971
ENSG00000128989	ARPP19	protein_coding	-1.05223	0.00513825
ENSG00000162714	ZNF496	protein_coding	-1.05233	0.00673097
ENSG00000196757	ZNF700	protein_coding	-1.0525	0.019582
ENSG00000178035	IMPDH2	protein_coding	-1.05255	0.00612725
ENSG00000189057	FAM111B	protein_coding	-1.05271	0.0128666
ENSG00000162777	DENND2D	protein_coding	-1.05278	0.0082374
ENSG00000184916	JAG2	protein_coding	-1.05304	0.0322586
ENSG00000198089	SFI1	protein_coding	-1.05332	0.0092733
ENSG00000145391	SETD7	protein_coding	-1.05356	0.00698817
ENSG00000138756	BMP2K	protein_coding	-1.05424	0.0096273
ENSG00000156136	DCK	protein_coding	-1.05425	0.024132
ENSG00000141424	SLC39A6	protein_coding	-1.05436	0.00536309
ENSG00000140992	PDPK1	protein_coding	-1.05451	0.0051992
ENSG00000114790	ARHGEF26	protein_coding	-1.05453	0.00703574
ENSG00000154274	C4orf19	protein_coding	-1.05501	0.0125217
ENSG00000213213	CCDC183	protein_coding	-1.05535	0.0177749
ENSG00000160993	ALKBH4	protein_coding	-1.0555	0.00474761
ENSG00000179889	PDXDC1	protein_coding	-1.05557	0.00533312
ENSG00000197122	SRC	protein_coding	-1.05564	0.00746116
ENSG00000100997	ABHD12	protein_coding	-1.05595	0.0314618
ENSG00000143418	CERS2	protein_coding	-1.05614	0.00632767
ENSG00000198919	DZIP3	protein_coding	-1.05623	0.00566916
ENSG00000182749	PAQR7	protein_coding	-1.0564	0.0185356
ENSG00000154920	EME1	protein_coding	-1.05642	0.0170997
ENSG00000130958	SLC35D2	protein_coding	-1.05657	0.00421885
ENSG00000135211	TMEM60	protein_coding	-1.05659	0.0178113
ENSG00000156471	PTDSS1	protein_coding	-1.05703	0.00721473
ENSG00000166025	AMOTL1	protein_coding	-1.05707	0.013551
ENSG00000158234	FAIM	protein_coding	-1.05718	0.00855714
ENSG00000104671	DCTN6	protein_coding	-1.05718	0.0111617
ENSG00000278129	ZNF8	protein_coding	-1.05755	0.00429264
ENSG00000214546	AC087491.1	lncRNA	-1.05761	0.0400897
ENSG00000164331	ANKRA2	protein_coding	-1.05788	0.0128317
ENSG00000159461	AMFR	protein_coding	-1.058	0.0197886
ENSG00000155876	RRAGA	protein_coding	-1.05822	0.0223954
ENSG00000205758	CRYZL1	protein_coding	-1.05857	0.0152679
ENSG00000146733	PSPH	protein_coding	-1.05891	0.015033
ENSG00000196739	COL27A1	protein_coding	-1.05907	0.0102338
ENSG00000036672	USP2	protein_coding	-1.05931	0.00474188
ENSG00000006607	FARP2	protein_coding	-1.05944	0.00673306
ENSG00000144815	NXPE3	protein_coding	-1.05954	0.00599314
ENSG00000267317	AC027307.2	lncRNA	-1.05958	0.0152742
ENSG00000278535	DHRS11	protein_coding	-1.06007	0.00714293
ENSG00000059145	UNKL	protein_coding	-1.06015	0.0174241
ENSG00000120860	WASHC3	protein_coding	-1.06019	0.00566916
ENSG00000167986	DDB1	protein_coding	-1.06079	0.00743191
ENSG00000103460	TOX3	protein_coding	-1.06104	0.00895964
ENSG00000243415	AC107021.1	lncRNA	-1.06145	0.0399495
ENSG00000078061	ARAF	protein_coding	-1.06177	0.00546774
ENSG00000153310	CYRIB	protein_coding	-1.06251	0.00748329
ENSG00000167523	SPATA33	protein_coding	-1.06259	0.00571985
ENSG00000076201	PTPN23	protein_coding	-1.06269	0.00642094
ENSG00000061273	HDAC7	protein_coding	-1.06272	0.0166812
ENSG00000065029	ZNF76	protein_coding	-1.06281	0.0125335
ENSG00000152558	TMEM123	protein_coding	-1.0629	0.00689038
ENSG00000109265	CRACD	protein_coding	-1.06297	0.00497036
ENSG00000100296	THOC5	protein_coding	-1.06303	0.00530391
ENSG00000071894	CPSF1	protein_coding	-1.06306	0.0149783
ENSG00000104960	PTOV1	protein_coding	-1.06311	0.0276325
ENSG00000111725	PRKAB1	protein_coding	-1.06313	0.00455145
ENSG00000176681	LRRC37A	protein_coding	-1.06333	0.00514714
ENSG00000106049	HIBADH	protein_coding	-1.06333	0.00575108
ENSG00000197157	SND1	protein_coding	-1.06343	0.00633314
ENSG00000115183	TANC1	protein_coding	-1.06353	0.00673147
ENSG00000116962	NID1	protein_coding	-1.06382	0.00496869
ENSG00000254726	MEX3A	protein_coding	-1.06382	0.0084006
ENSG00000137261	KIAA0319	protein_coding	-1.06388	0.00789345
ENSG00000007255	TRAPPC6A	protein_coding	-1.06406	0.027675
ENSG00000227217	AL356276.1	lncRNA	-1.06421	0.0398244
ENSG00000030419	IKZF2	protein_coding	-1.06469	0.0046163
ENSG00000114779	ABHD14B	protein_coding	-1.06481	0.0212368
ENSG00000176222	ZNF404	protein_coding	-1.06485	0.0120643
ENSG00000081760	AACS	protein_coding	-1.06485	0.0178342
ENSG00000229525	AC053503.1	lncRNA	-1.06488	0.0207941
ENSG00000100865	CINP	protein_coding	-1.06532	0.00596978
ENSG00000076928	ARHGEF1	protein_coding	-1.06542	0.0258306
ENSG00000119636	BBOF1	protein_coding	-1.06542	0.00513825
ENSG00000203780	FANK1	protein_coding	-1.06562	0.00418523
ENSG00000130338	TULP4	protein_coding	-1.06573	0.0116713
ENSG00000170500	LONRF2	protein_coding	-1.06574	0.0221939
ENSG00000139133	ALG10	protein_coding	-1.06576	0.0221355
ENSG00000143889	HNRNPLL	protein_coding	-1.06593	0.0115018
ENSG00000104691	UBXN8	protein_coding	-1.06611	0.00603236
ENSG00000167393	PPP2R3B	protein_coding	-1.06626	0.0442187
ENSG00000126216	TUBGCP3	protein_coding	-1.06639	0.00473443
ENSG00000227946	AC007383.1	lncRNA	-1.06647	0.00732599
ENSG00000164414	SLC35A1	protein_coding	-1.06652	0.00833135
ENSG00000120708	TGFBI	protein_coding	-1.06659	0.00932985
ENSG00000163214	DHX57	protein_coding	-1.06701	0.00505397
ENSG00000178038	ALS2CL	protein_coding	-1.06732	0.0235686
ENSG00000184922	FMNL1	protein_coding	-1.06753	0.0163122
ENSG00000175548	ALG10B	protein_coding	-1.06761	0.0124726
ENSG00000169756	LIMS1	protein_coding	-1.06775	0.00619963
ENSG00000159176	CSRP1	protein_coding	-1.06775	0.00721307
ENSG00000205572	SERF1B	protein_coding	-1.06785	0.00605751
ENSG00000138867	GUCD1	protein_coding	-1.06788	0.0137462
ENSG00000162402	USP24	protein_coding	-1.06812	0.0114817
ENSG00000116874	WARS2	protein_coding	-1.06845	0.00815163
ENSG00000205531	NAP1L4	protein_coding	-1.06852	0.00566916
ENSG00000106609	TMEM248	protein_coding	-1.06861	0.0047152
ENSG00000014641	MDH1	protein_coding	-1.06901	0.0131795
ENSG00000004487	KDM1A	protein_coding	-1.06907	0.00466694
ENSG00000173852	DPY19L1	protein_coding	-1.06921	0.0101224
ENSG00000286555	AP003065.2	lncRNA	-1.06934	0.0057351
ENSG00000136444	RSAD1	protein_coding	-1.06939	0.0257363
ENSG00000167770	OTUB1	protein_coding	-1.06976	0.0101872
ENSG00000139579	NABP2	protein_coding	-1.06977	0.00747839
ENSG00000272068	AL365181.2	lncRNA	-1.07001	0.00855744
ENSG00000198276	UCKL1	protein_coding	-1.07005	0.0151281
ENSG00000101474	APMAP	protein_coding	-1.07008	0.00595435
ENSG00000160957	RECQL4	protein_coding	-1.07038	0.0332181
ENSG00000073417	PDE8A	protein_coding	-1.07065	0.00727781
ENSG00000140694	PARN	protein_coding	-1.07071	0.00419962
ENSG00000205544	TMEM256	protein_coding	-1.07116	0.00961426
ENSG00000140350	ANP32A	protein_coding	-1.07117	0.00500762
ENSG00000076555	ACACB	protein_coding	-1.07142	0.0096566
ENSG00000120324	PCDHB10	protein_coding	-1.07172	0.00604279
ENSG00000188322	SBK1	protein_coding	-1.07188	0.0141791
ENSG00000036828	CASR	protein_coding	-1.07208	0.00566916
ENSG00000156453	PCDH1	protein_coding	-1.07215	0.00566916
ENSG00000173227	SYT12	protein_coding	-1.07225	0.0118781
ENSG00000242247	ARFGAP3	protein_coding	-1.07242	0.00727165
ENSG00000100003	SEC14L2	protein_coding	-1.07245	0.0158328
ENSG00000111701	APOBEC1	protein_coding	-1.07246	0.00897983
ENSG00000198908	BHLHB9	protein_coding	-1.07265	0.00575108
ENSG00000113638	TTC33	protein_coding	-1.07268	0.00468977
ENSG00000133103	COG6	protein_coding	-1.07286	0.00436888
ENSG00000143772	ITPKB	protein_coding	-1.07298	0.00766191
ENSG00000132424	PNISR	protein_coding	-1.07315	0.00962111
ENSG00000161653	NAGS	protein_coding	-1.07342	0.0436455
ENSG00000151092	NGLY1	protein_coding	-1.07344	0.00656302
ENSG00000153246	PLA2R1	protein_coding	-1.07373	0.00418523
ENSG00000138382	METTL5	protein_coding	-1.07393	0.00487344
ENSG00000159055	MIS18A	protein_coding	-1.07404	0.0242973
ENSG00000119820	YIPF4	protein_coding	-1.07421	0.0123826
ENSG00000175582	RAB6A	protein_coding	-1.07449	0.00673813
ENSG00000183828	NUDT14	protein_coding	-1.07456	0.0175938
ENSG00000122417	ODF2L	protein_coding	-1.07465	0.00611319
ENSG00000169410	PTPN9	protein_coding	-1.07507	0.00887024
ENSG00000179134	SAMD4B	protein_coding	-1.07544	0.00520915
ENSG00000182518	FAM104B	protein_coding	-1.0756	0.0072955
ENSG00000112977	DAP	protein_coding	-1.07587	0.00439401
ENSG00000151693	ASAP2	protein_coding	-1.07597	0.00790481
ENSG00000267216	AC020915.1	lncRNA	-1.07604	0.00624713
ENSG00000269044	AC024075.2	lncRNA	-1.07635	0.013701
ENSG00000173588	CEP83	protein_coding	-1.07636	0.0368955
ENSG00000143252	SDHC	protein_coding	-1.07651	0.00492745
ENSG00000154380	ENAH	protein_coding	-1.07684	0.00814115
ENSG00000104679	R3HCC1	protein_coding	-1.07694	0.0356075
ENSG00000164944	VIRMA	protein_coding	-1.07706	0.00491748
ENSG00000142208	AKT1	protein_coding	-1.07712	0.00487385
ENSG00000177602	HASPIN	protein_coding	-1.07714	0.00549684
ENSG00000119514	GALNT12	protein_coding	-1.0775	0.00504477
ENSG00000167653	PSCA	protein_coding	-1.07758	0.00724352
ENSG00000070367	EXOC5	protein_coding	-1.07758	0.0051411
ENSG00000108883	EFTUD2	protein_coding	-1.07766	0.00614122
ENSG00000115204	MPV17	protein_coding	-1.07779	0.00695305
ENSG00000152942	RAD17	protein_coding	-1.07795	0.0129565
ENSG00000089220	PEBP1	protein_coding	-1.07796	0.00549684
ENSG00000113522	RAD50	protein_coding	-1.07825	0.00594089
ENSG00000127990	SGCE	protein_coding	-1.07826	0.00895217
ENSG00000134901	POGLUT2	protein_coding	-1.07828	0.0142517
ENSG00000123094	RASSF8	protein_coding	-1.07831	0.00901759
ENSG00000106086	PLEKHA8	protein_coding	-1.0785	0.00599086
ENSG00000239415	AP001469.3	lncRNA	-1.07871	0.0104
ENSG00000122218	COPA	protein_coding	-1.07874	0.00672207
ENSG00000123836	PFKFB2	protein_coding	-1.07903	0.00959814
ENSG00000158711	ELK4	protein_coding	-1.0792	0.00779023
ENSG00000122912	SLC25A16	protein_coding	-1.07923	0.00584295
ENSG00000160447	PKN3	protein_coding	-1.0794	0.0406297
ENSG00000168904	LRRC28	protein_coding	-1.07951	0.00759698
ENSG00000243317	STMP1	protein_coding	-1.07962	0.00464841
ENSG00000167220	HDHD2	protein_coding	-1.07977	0.0121001
ENSG00000169727	GPS1	protein_coding	-1.08013	0.00878038
ENSG00000137815	RTF1	protein_coding	-1.08015	0.00732059
ENSG00000203965	EFCAB7	protein_coding	-1.08021	0.00512062
ENSG00000112167	SAYSD1	protein_coding	-1.08027	0.0307153
ENSG00000140365	COMMD4	protein_coding	-1.08036	0.0448933
ENSG00000128268	MGAT3	protein_coding	-1.08036	0.0134143
ENSG00000128573	FOXP2	protein_coding	-1.08039	0.00741919
ENSG00000157593	SLC35B2	protein_coding	-1.08057	0.00897761
ENSG00000197081	IGF2R	protein_coding	-1.08064	0.0119609
ENSG00000103249	CLCN7	protein_coding	-1.08074	0.0212622
ENSG00000091140	DLD	protein_coding	-1.08094	0.00421357
ENSG00000183011	NAA38	protein_coding	-1.08096	0.00880651
ENSG00000225733	FGD5-AS1	lncRNA	-1.08103	0.00436888
ENSG00000164068	RNF123	protein_coding	-1.08118	0.00768183
ENSG00000182240	BACE2	protein_coding	-1.08119	0.00663784
ENSG00000250073	AP000866.2	lncRNA	-1.08126	0.007504
ENSG00000143258	USP21	protein_coding	-1.0814	0.0177765
ENSG00000003147	ICA1	protein_coding	-1.08162	0.00768973
ENSG00000132478	UNK	protein_coding	-1.08167	0.0193266
ENSG00000166689	PLEKHA7	protein_coding	-1.08167	0.00755769
ENSG00000198807	PAX9	protein_coding	-1.08168	0.00754458
ENSG00000204590	GNL1	protein_coding	-1.08172	0.00743392
ENSG00000070950	RAD18	protein_coding	-1.08175	0.0128047
ENSG00000001631	KRIT1	protein_coding	-1.0818	0.00753627
ENSG00000158122	PRXL2C	protein_coding	-1.08188	0.0172532
ENSG00000178568	ERBB4	protein_coding	-1.08189	0.00681124
ENSG00000054148	PHPT1	protein_coding	-1.08191	0.00596624
ENSG00000138669	PRKG2	protein_coding	-1.08198	0.0128416
ENSG00000111203	ITFG2	protein_coding	-1.08256	0.0051904
ENSG00000149554	CHEK1	protein_coding	-1.08288	0.00548893
ENSG00000196305	IARS1	protein_coding	-1.0829	0.00779466
ENSG00000205323	SARNP	protein_coding	-1.08297	0.00421951
ENSG00000183454	GRIN2A	protein_coding	-1.08312	0.00420411
ENSG00000067560	RHOA	protein_coding	-1.08326	0.00475243
ENSG00000188959	C9orf152	protein_coding	-1.08351	0.0266563
ENSG00000185658	BRWD1	protein_coding	-1.08361	0.00852263
ENSG00000176399	DMRTA1	protein_coding	-1.08367	0.008139
ENSG00000119965	C10orf88	protein_coding	-1.0838	0.00904147
ENSG00000159708	LRRC36	protein_coding	-1.08385	0.0305571
ENSG00000168591	TMUB2	protein_coding	-1.08386	0.0104583
ENSG00000111802	TDP2	protein_coding	-1.08413	0.0139639
ENSG00000198081	ZBTB14	protein_coding	-1.08424	0.00409483
ENSG00000108219	TSPAN14	protein_coding	-1.08444	0.00523251
ENSG00000070961	ATP2B1	protein_coding	-1.0846	0.00640873
ENSG00000141441	GAREM1	protein_coding	-1.08486	0.00451904
ENSG00000162599	NFIA	protein_coding	-1.08487	0.00428929
ENSG00000183496	MEX3B	protein_coding	-1.0849	0.0133406
ENSG00000198951	NAGA	protein_coding	-1.08507	0.0133413
ENSG00000104133	SPG11	protein_coding	-1.08522	0.0127461
ENSG00000070214	SLC44A1	protein_coding	-1.08524	0.00814679
ENSG00000188428	BLOC1S5	protein_coding	-1.08527	0.0152285
ENSG00000075089	ACTR6	protein_coding	-1.08532	0.0142468
ENSG00000099284	MACROH2A2	protein_coding	-1.08534	0.00537493
ENSG00000140263	SORD	protein_coding	-1.08547	0.00504242
ENSG00000163629	PTPN13	protein_coding	-1.0856	0.00702867
ENSG00000249115	HAUS5	protein_coding	-1.0857	0.00857423
ENSG00000066557	LRRC40	protein_coding	-1.08575	0.0047491
ENSG00000090054	SPTLC1	protein_coding	-1.08601	0.00498726
ENSG00000159792	PSKH1	protein_coding	-1.08601	0.0064459
ENSG00000120334	CENPL	protein_coding	-1.08603	0.0213149
ENSG00000160075	SSU72	protein_coding	-1.08632	0.00450566
ENSG00000177628	GBA	protein_coding	-1.08634	0.00664372
ENSG00000125122	LRRC29	protein_coding	-1.08637	0.00520915
ENSG00000126821	SGPP1	protein_coding	-1.08649	0.012045
ENSG00000197841	ZNF181	protein_coding	-1.08693	0.00486914
ENSG00000115073	ACTR1B	protein_coding	-1.08694	0.0212606
ENSG00000176225	RTTN	protein_coding	-1.08704	0.00743668
ENSG00000170144	HNRNPA3	protein_coding	-1.08718	0.0106909
ENSG00000176834	VSIG10	protein_coding	-1.08728	0.0059385
ENSG00000156239	N6AMT1	protein_coding	-1.08734	0.00785869
ENSG00000101210	EEF1A2	protein_coding	-1.08743	0.010004
ENSG00000063587	ZNF275	protein_coding	-1.0875	0.0254523
ENSG00000006432	MAP3K9	protein_coding	-1.08752	0.0142979
ENSG00000153814	JAZF1	protein_coding	-1.08756	0.0087595
ENSG00000260643	AC092718.3	protein_coding	-1.08763	0.0183004
ENSG00000188283	ZNF383	protein_coding	-1.08777	0.00608282
ENSG00000173210	ABLIM3	protein_coding	-1.08798	0.011541
ENSG00000091483	FH	protein_coding	-1.08803	0.0118549
ENSG00000164190	NIPBL	protein_coding	-1.08804	0.0115908
ENSG00000173275	ZNF449	protein_coding	-1.08811	0.00856079
ENSG00000123416	TUBA1B	protein_coding	-1.0884	0.0044348
ENSG00000115616	SLC9A2	protein_coding	-1.08845	0.00452511
ENSG00000233818	AP000695.2	lncRNA	-1.08846	0.0350942
ENSG00000113300	CNOT6	protein_coding	-1.08854	0.00607459
ENSG00000146039	SLC17A4	protein_coding	-1.08873	0.00549684
ENSG00000213380	COG8	protein_coding	-1.08882	0.00561174
ENSG00000171103	TRMT61B	protein_coding	-1.08891	0.00476773
ENSG00000164615	CAMLG	protein_coding	-1.08908	0.0173786
ENSG00000164751	PEX2	protein_coding	-1.08938	0.00727859
ENSG00000167118	URM1	protein_coding	-1.0894	0.0104197
ENSG00000198034	RPS4X	protein_coding	-1.08943	0.00464346
ENSG00000186635	ARAP1	protein_coding	-1.0898	0.0214615
ENSG00000112378	PERP	protein_coding	-1.08981	0.00971667
ENSG00000235092	ID2-AS1	lncRNA	-1.08986	0.00487344
ENSG00000288558	DUS4L-BCAP29	protein_coding	-1.08987	0.00703818
ENSG00000117906	RCN2	protein_coding	-1.09059	0.0105984
ENSG00000121753	ADGRB2	protein_coding	-1.09075	0.0049326
ENSG00000088930	XRN2	protein_coding	-1.09076	0.0044348
ENSG00000104331	IMPAD1	protein_coding	-1.09077	0.00428929
ENSG00000141504	SAT2	protein_coding	-1.09089	0.0290586
ENSG00000132613	MTSS2	protein_coding	-1.09101	0.00436888
ENSG00000173156	RHOD	protein_coding	-1.09105	0.00955847
ENSG00000159023	EPB41	protein_coding	-1.09107	0.00463523
ENSG00000204116	CHIC1	protein_coding	-1.0913	0.0105158
ENSG00000185418	TARS3	protein_coding	-1.09174	0.00509581
ENSG00000278878	CU638689.1	lncRNA	-1.0918	0.00479208
ENSG00000107669	ATE1	protein_coding	-1.09191	0.0103061
ENSG00000136828	RALGPS1	protein_coding	-1.09204	0.0133406
ENSG00000101161	PRPF6	protein_coding	-1.09233	0.00763392
ENSG00000106392	C1GALT1	protein_coding	-1.09239	0.00599086
ENSG00000076067	RBMS2	protein_coding	-1.09257	0.0049724
ENSG00000259977	AL121578.2	lncRNA	-1.09268	0.00556445
ENSG00000072501	SMC1A	protein_coding	-1.09336	0.0106417
ENSG00000170325	PRDM10	protein_coding	-1.09339	0.00764479
ENSG00000113161	HMGCR	protein_coding	-1.09357	0.00853905
ENSG00000138032	PPM1B	protein_coding	-1.09362	0.00615377
ENSG00000049618	ARID1B	protein_coding	-1.09383	0.0043802
ENSG00000162755	KLHDC9	protein_coding	-1.09401	0.00908133
ENSG00000135778	NTPCR	protein_coding	-1.09412	0.0044348
ENSG00000114520	SNX4	protein_coding	-1.09417	0.00698681
ENSG00000134900	TPP2	protein_coding	-1.09422	0.022608
ENSG00000134709	HOOK1	protein_coding	-1.09445	0.0059617
ENSG00000130741	EIF2S3	protein_coding	-1.09476	0.00671966
ENSG00000072310	SREBF1	protein_coding	-1.09501	0.011541
ENSG00000108588	CCDC47	protein_coding	-1.09521	0.00517258
ENSG00000120925	RNF170	protein_coding	-1.09527	0.0107502
ENSG00000269926	DDIT4-AS1	lncRNA	-1.09608	0.0179232
ENSG00000083544	TDRD3	protein_coding	-1.09609	0.0096273
ENSG00000068308	OTUD5	protein_coding	-1.0962	0.00602316
ENSG00000093009	CDC45	protein_coding	-1.09621	0.00848473
ENSG00000168438	CDC40	protein_coding	-1.09622	0.00917605
ENSG00000128928	IVD	protein_coding	-1.09634	0.0106377
ENSG00000141905	NFIC	protein_coding	-1.09668	0.00648618
ENSG00000144021	CIAO1	protein_coding	-1.09681	0.0104383
ENSG00000179262	RAD23A	protein_coding	-1.09691	0.00734691
ENSG00000180573	H2AC6	protein_coding	-1.09698	0.00560341
ENSG00000166682	TMPRSS5	protein_coding	-1.09727	0.0206149
ENSG00000155463	OXA1L	protein_coding	-1.0973	0.00491748
ENSG00000131116	ZNF428	protein_coding	-1.09737	0.00697788
ENSG00000087299	L2HGDH	protein_coding	-1.0974	0.0096218
ENSG00000174915	PTDSS2	protein_coding	-1.09756	0.0125259
ENSG00000198586	TLK1	protein_coding	-1.09758	0.00515849
ENSG00000118960	HS1BP3	protein_coding	-1.0978	0.0104383
ENSG00000154760	SLFN13	protein_coding	-1.09801	0.00995538
ENSG00000163507	CIP2A	protein_coding	-1.09809	0.0047239
ENSG00000172269	DPAGT1	protein_coding	-1.09814	0.00779185
ENSG00000197978	GOLGA6L9	protein_coding	-1.09818	0.0177914
ENSG00000006704	GTF2IRD1	protein_coding	-1.09833	0.0118786
ENSG00000013297	CLDN11	protein_coding	-1.09866	0.0147919
ENSG00000170310	STX8	protein_coding	-1.09904	0.0107502
ENSG00000136238	RAC1	protein_coding	-1.09913	0.0046235
ENSG00000235863	B3GALT4	protein_coding	-1.09973	0.0308037
ENSG00000196367	TRRAP	protein_coding	-1.10006	0.0101504
ENSG00000249631	AC005699.1	lncRNA	-1.10011	0.00750682
ENSG00000011021	CLCN6	protein_coding	-1.1002	0.00685037
ENSG00000196419	XRCC6	protein_coding	-1.10028	0.00517258
ENSG00000131351	HAUS8	protein_coding	-1.10033	0.00765757
ENSG00000133119	RFC3	protein_coding	-1.10135	0.00442379
ENSG00000086189	DIMT1	protein_coding	-1.10174	0.00836464
ENSG00000123124	WWP1	protein_coding	-1.10176	0.00636419
[truncated: 3,745 more rows]
