# Supplementary material for: Computational and Transcriptome Analyses Revealed Preferential Induction of Chemotaxis and Lipid Synthesis by SARS-CoV-2
Source: Biology (Basel). 2020 Sep 1;9(9):260. doi: 10.3390/biology9090260 (PMC7564677; doi:10.3390/biology9090260)
Supplement: Supplementary file 1 [file biology-09-00260-s001.zip › Table S6.xlsx]

## Sheet: GE.Rhino_24h_vs_mock_24h-fold2.
Table S6. Differentially expressed genes in Calu-3 cells infected with RHINO, 2.0 FC, p(corr) < 0.05.
GeneID (Regulation criterion: fold > 2.0 and adjp p-value < 0.05)	Gene stable ID	Gene name	Gene type	Rhino_24h_vs_mock_24h-log_fold	Rhino_24h_vs_mock_24h-p_value
ENSG00000169245	ENSG00000169245	CXCL10	protein_coding	7.56857	0.00540202
ENSG00000134321	ENSG00000134321	RSAD2	protein_coding	6.82264	0.00819016
ENSG00000111335	ENSG00000111335	OAS2	protein_coding	6.61644	0.00540202
ENSG00000131203	ENSG00000131203	IDO1	protein_coding	6.37017	0.00540202
ENSG00000134326	ENSG00000134326	CMPK2	protein_coding	6.23633	0.00540202
ENSG00000132274	ENSG00000132274	TRIM22	protein_coding	6.08892	0.00540202
ENSG00000169248	ENSG00000169248	CXCL11	protein_coding	6.00012	0.00540202
ENSG00000183486	ENSG00000183486	MX2	protein_coding	5.9489	0.00540202
ENSG00000157601	ENSG00000157601	MX1	protein_coding	5.50907	0.00715888
ENSG00000182393	ENSG00000182393	IFNL1	protein_coding	5.44015	0.00540202
ENSG00000119922	ENSG00000119922	IFIT2	protein_coding	5.40564	0.00540202
ENSG00000119917	ENSG00000119917	IFIT3	protein_coding	5.39548	0.00540202
ENSG00000135114	ENSG00000135114	OASL	protein_coding	5.39373	0.00787534
ENSG00000185745	ENSG00000185745	IFIT1	protein_coding	5.32624	0.00540202
ENSG00000162654	ENSG00000162654	GBP4	protein_coding	5.30943	0.00540202
ENSG00000130303	ENSG00000130303	BST2	protein_coding	5.12211	0.0127705
ENSG00000184979	ENSG00000184979	USP18	protein_coding	5.0861	0.00793109
ENSG00000183709	ENSG00000183709	IFNL2	protein_coding	5.05871	0.0063734
ENSG00000078081	ENSG00000078081	LAMP3	protein_coding	4.99082	0.00540202
ENSG00000168062	ENSG00000168062	BATF2	protein_coding	4.98832	0.008545
ENSG00000185885	ENSG00000185885	IFITM1	protein_coding	4.9563	0.00897729
ENSG00000197110	ENSG00000197110	IFNL3	protein_coding	4.91353	0.00540202
ENSG00000187608	ENSG00000187608	ISG15	protein_coding	4.78603	0.0280248
ENSG00000132530	ENSG00000132530	XAF1	protein_coding	4.76475	0.00540202
ENSG00000171855	ENSG00000171855	IFNB1	protein_coding	4.71449	0.00540202
ENSG00000089127	ENSG00000089127	OAS1	protein_coding	4.65306	0.00787534
ENSG00000010030	ENSG00000010030	ETV7	protein_coding	4.53971	0.00540202
ENSG00000177409	ENSG00000177409	SAMD9L	protein_coding	4.4436	0.00540202
ENSG00000137959	ENSG00000137959	IFI44L	protein_coding	4.4242	0.00540202
ENSG00000271503	ENSG00000271503	CCL5	protein_coding	4.32296	0.010702
ENSG00000138646	ENSG00000138646	HERC5	protein_coding	4.25028	0.00540202
ENSG00000136514	ENSG00000136514	RTP4	protein_coding	4.22681	0.00787534
ENSG00000130589	ENSG00000130589	HELZ2	protein_coding	4.18836	0.0175763
ENSG00000117228	ENSG00000117228	GBP1	protein_coding	4.15749	0.00540202
ENSG00000133106	ENSG00000133106	EPSTI1	protein_coding	4.15051	0.00897729
ENSG00000165949	ENSG00000165949	IFI27	protein_coding	4.00987	0.0330748
ENSG00000140853	ENSG00000140853	NLRC5	protein_coding	3.9837	0.00819016
ENSG00000111331	ENSG00000111331	OAS3	protein_coding	3.93624	0.00607851
ENSG00000068079	ENSG00000068079	IFI35	protein_coding	3.91933	0.0154576
ENSG00000102962	ENSG00000102962	CCL22	protein_coding	3.87731	0.008545
ENSG00000172183	ENSG00000172183	ISG20	protein_coding	3.85564	0.00540202
ENSG00000128284	ENSG00000128284	APOL3	protein_coding	3.84659	0.00697368
ENSG00000120217	ENSG00000120217	CD274	protein_coding	3.81547	0.00540202
ENSG00000185507	ENSG00000185507	IRF7	protein_coding	3.80456	0.0204759
ENSG00000115267	ENSG00000115267	IFIH1	protein_coding	3.79104	0.00540202
ENSG00000006210	ENSG00000006210	CX3CL1	protein_coding	3.78721	0.00540202
ENSG00000168016	ENSG00000168016	TRANK1	protein_coding	3.76064	0.0066594
ENSG00000168961	ENSG00000168961	LGALS9	protein_coding	3.70496	0.00540202
ENSG00000110446	ENSG00000110446	SLC15A3	protein_coding	3.69406	0.00819016
ENSG00000181381	ENSG00000181381	DDX60L	protein_coding	3.64487	0.00540202
ENSG00000136244	ENSG00000136244	IL6	protein_coding	3.60146	0.0161312
ENSG00000107201	ENSG00000107201	DDX58	protein_coding	3.53947	0.00540202
ENSG00000101347	ENSG00000101347	SAMHD1	protein_coding	3.52751	0.00540202
ENSG00000178685	ENSG00000178685	PARP10	protein_coding	3.52607	0.0175763
ENSG00000125148	ENSG00000125148	MT2A	protein_coding	3.47649	0.0128529
ENSG00000152689	ENSG00000152689	RASGRP3	protein_coding	3.43452	0.00717484
ENSG00000141574	ENSG00000141574	SECTM1	protein_coding	3.39498	0.0272242
ENSG00000137965	ENSG00000137965	IFI44	protein_coding	3.37334	0.00540202
ENSG00000108771	ENSG00000108771	DHX58	protein_coding	3.36262	0.00787534
ENSG00000168394	ENSG00000168394	TAP1	protein_coding	3.34923	0.0157386
ENSG00000137628	ENSG00000137628	DDX60	protein_coding	3.30468	0.00897729
ENSG00000182179	ENSG00000182179	UBA7	protein_coding	3.28403	0.0122049
ENSG00000221963	ENSG00000221963	APOL6	protein_coding	3.26032	0.00540202
ENSG00000102524	ENSG00000102524	TNFSF13B	protein_coding	3.22111	0.00540202
ENSG00000156587	ENSG00000156587	UBE2L6	protein_coding	3.19444	0.00540202
ENSG00000272666	ENSG00000272666	U62317.1	lncRNA	3.17937	0.0435763
ENSG00000122643	ENSG00000122643	NT5C3A	protein_coding	3.15702	0.00717484
ENSG00000197632	ENSG00000197632	SERPINB2	protein_coding	3.1286	0.00540202
ENSG00000152778	ENSG00000152778	IFIT5	protein_coding	3.12076	0.00540202
ENSG00000115415	ENSG00000115415	STAT1	protein_coding	3.10228	0.0062775
ENSG00000173193	ENSG00000173193	PARP14	protein_coding	3.08396	0.00540202
ENSG00000129048	ENSG00000129048	ACKR4	protein_coding	3.06425	0.00787534
ENSG00000124256	ENSG00000124256	ZBP1	protein_coding	3.0424	0.0063734
ENSG00000126709	ENSG00000126709	IFI6	protein_coding	3.01888	0.0369508
ENSG00000163565	ENSG00000163565	IFI16	protein_coding	3.00945	0.00599115
ENSG00000138642	ENSG00000138642	HERC6	protein_coding	2.98291	0.0128513
ENSG00000059378	ENSG00000059378	PARP12	protein_coding	2.97487	0.0066594
ENSG00000138035	ENSG00000138035	PNPT1	protein_coding	2.95236	0.00540202
ENSG00000138496	ENSG00000138496	PARP9	protein_coding	2.94665	0.00540202
ENSG00000115009	ENSG00000115009	CCL20	protein_coding	2.88976	0.0342474
ENSG00000135899	ENSG00000135899	SP110	protein_coding	2.86878	0.00540202
ENSG00000240065	ENSG00000240065	PSMB9	protein_coding	2.86627	0.0257065
ENSG00000130487	ENSG00000130487	KLHDC7B	protein_coding	2.85111	0.00540202
ENSG00000205413	ENSG00000205413	SAMD9	protein_coding	2.84915	0.00731785
ENSG00000169429	ENSG00000169429	CXCL8	protein_coding	2.84453	0.00715888
ENSG00000142089	ENSG00000142089	IFITM3	protein_coding	2.82091	0.0066594
ENSG00000185201	ENSG00000185201	IFITM2	protein_coding	2.80815	0.0111142
ENSG00000106785	ENSG00000106785	TRIM14	protein_coding	2.71596	0.00540202
ENSG00000134363	ENSG00000134363	FST	protein_coding	2.7032	0.00897729
ENSG00000002549	ENSG00000002549	LAP3	protein_coding	2.70143	0.00715888
ENSG00000137198	ENSG00000137198	GMPR	protein_coding	2.70072	0.00666544
ENSG00000287001	ENSG00000287001	AC010624.5	lncRNA	2.69029	0.00793446
ENSG00000106560	ENSG00000106560	GIMAP2	protein_coding	2.65537	0.0116646
ENSG00000166750	ENSG00000166750	SLFN5	protein_coding	2.62924	0.00540202
ENSG00000212724	ENSG00000212724	KRTAP2-3	protein_coding	2.62275	0.00715888
ENSG00000125347	ENSG00000125347	IRF1	protein_coding	2.59665	0.008545
ENSG00000163840	ENSG00000163840	DTX3L	protein_coding	2.5313	0.00819016
ENSG00000204267	ENSG00000204267	TAP2	protein_coding	2.50709	0.00540202
ENSG00000256262	ENSG00000256262	USP30-AS1	lncRNA	2.5065	0.0404044
ENSG00000288587	ENSG00000288587	AL645933.5	lncRNA	2.48041	0.0245572
ENSG00000170581	ENSG00000170581	STAT2	protein_coding	2.4755	0.016488
ENSG00000130775	ENSG00000130775	THEMIS2	protein_coding	2.4399	0.017909
ENSG00000196684	ENSG00000196684	HSH2D	protein_coding	2.43701	0.00954467
ENSG00000104951	ENSG00000104951	IL4I1	protein_coding	2.42605	0.0145465
ENSG00000100336	ENSG00000100336	APOL4	protein_coding	2.41456	0.00540202
ENSG00000140105	ENSG00000140105	WARS1	protein_coding	2.39785	0.00622999
ENSG00000124201	ENSG00000124201	ZNFX1	protein_coding	2.39012	0.00540202
ENSG00000164342	ENSG00000164342	TLR3	protein_coding	2.38959	0.0195788
ENSG00000135363	ENSG00000135363	LMO2	protein_coding	2.38046	0.0334602
ENSG00000132256	ENSG00000132256	TRIM5	protein_coding	2.37318	0.008545
ENSG00000185338	ENSG00000185338	SOCS1	protein_coding	2.35944	0.0120096
ENSG00000272669	ENSG00000272669	AL021707.6	lncRNA	2.3341	0.0354762
ENSG00000173702	ENSG00000173702	MUC13	protein_coding	2.32156	0.0160821
ENSG00000133321	ENSG00000133321	PLAAT4	protein_coding	2.31651	0.0352172
ENSG00000162772	ENSG00000162772	ATF3	protein_coding	2.2701	0.0174667
ENSG00000025708	ENSG00000025708	TYMP	protein_coding	2.26428	0.0195788
ENSG00000204264	ENSG00000204264	PSMB8	protein_coding	2.25857	0.027847
ENSG00000141682	ENSG00000141682	PMAIP1	protein_coding	2.25693	0.00715888
ENSG00000196116	ENSG00000196116	TDRD7	protein_coding	2.25236	0.00715888
ENSG00000204642	ENSG00000204642	HLA-F	protein_coding	2.25064	0.0352623
ENSG00000128965	ENSG00000128965	CHAC1	protein_coding	2.24504	0.0184237
ENSG00000132109	ENSG00000132109	TRIM21	protein_coding	2.20022	0.00984213
ENSG00000147003	ENSG00000147003	CLTRN	protein_coding	2.19329	0.0111142
ENSG00000173821	ENSG00000173821	RNF213	protein_coding	2.19054	0.0075271
ENSG00000123609	ENSG00000123609	NMI	protein_coding	2.17473	0.0102094
ENSG00000117226	ENSG00000117226	GBP3	protein_coding	2.17459	0.00787534
ENSG00000140464	ENSG00000140464	PML	protein_coding	2.16252	0.0174667
ENSG00000213689	ENSG00000213689	TREX1	protein_coding	2.15372	0.0305746
ENSG00000163644	ENSG00000163644	PPM1K	protein_coding	2.13676	0.008545
ENSG00000197536	ENSG00000197536	IRF1-AS1	lncRNA	2.12063	0.0150724
ENSG00000167034	ENSG00000167034	NKX3-1	protein_coding	2.11635	0.00883283
ENSG00000111912	ENSG00000111912	NCOA7	protein_coding	2.10811	0.01272
ENSG00000236098	ENSG00000236098	AC097059.1	lncRNA	2.09479	0.0241275
ENSG00000075213	ENSG00000075213	SEMA3A	protein_coding	2.08705	0.00824226
ENSG00000130813	ENSG00000130813	SHFL	protein_coding	2.08699	0.0075271
ENSG00000122641	ENSG00000122641	INHBA	protein_coding	2.08051	0.0063734
ENSG00000184371	ENSG00000184371	CSF1	protein_coding	2.07514	0.0148075
ENSG00000137745	ENSG00000137745	MMP13	protein_coding	2.06981	0.00738802
ENSG00000113070	ENSG00000113070	HBEGF	protein_coding	2.06668	0.0124215
ENSG00000105559	ENSG00000105559	PLEKHA4	protein_coding	2.06277	0.00844417
ENSG00000136147	ENSG00000136147	PHF11	protein_coding	2.01342	0.0146236
ENSG00000067066	ENSG00000067066	SP100	protein_coding	2.00033	0.0122049
ENSG00000160710	ENSG00000160710	ADAR	protein_coding	1.9926	0.00984784
ENSG00000079385	ENSG00000079385	CEACAM1	protein_coding	1.98857	0.0165294
ENSG00000239713	ENSG00000239713	APOBEC3G	protein_coding	1.98839	0.031445
ENSG00000105939	ENSG00000105939	ZC3HAV1	protein_coding	1.98158	0.016488
ENSG00000115008	ENSG00000115008	IL1A	protein_coding	1.97016	0.0277459
ENSG00000105371	ENSG00000105371	ICAM4	protein_coding	1.9608	0.00787534
ENSG00000204261	ENSG00000204261	PSMB8-AS1	lncRNA	1.95982	0.042742
ENSG00000000971	ENSG00000000971	CFH	protein_coding	1.93999	0.01272
ENSG00000169252	ENSG00000169252	ADRB2	protein_coding	1.91555	0.008545
ENSG00000055332	ENSG00000055332	EIF2AK2	protein_coding	1.89626	0.0137639
ENSG00000105376	ENSG00000105376	ICAM5	protein_coding	1.88216	0.00936709
ENSG00000103966	ENSG00000103966	EHD4	protein_coding	1.88077	0.00828114
ENSG00000212479	ENSG00000212479	AF124730.1	snoRNA	1.87719	0.0129015
ENSG00000081041	ENSG00000081041	CXCL2	protein_coding	1.86177	0.0233454
ENSG00000168811	ENSG00000168811	IL12A	protein_coding	1.84853	0.0204759
ENSG00000134470	ENSG00000134470	IL15RA	protein_coding	1.83738	0.0165294
ENSG00000162595	ENSG00000162595	DIRAS3	protein_coding	1.82589	0.0293518
ENSG00000185880	ENSG00000185880	TRIM69	protein_coding	1.82581	0.008545
ENSG00000139269	ENSG00000139269	INHBE	protein_coding	1.82093	0.0281813
ENSG00000070190	ENSG00000070190	DAPP1	protein_coding	1.81464	0.0128513
ENSG00000134716	ENSG00000134716	CYP2J2	protein_coding	1.8126	0.0186103
ENSG00000140280	ENSG00000140280	LYSMD2	protein_coding	1.78529	0.0243491
ENSG00000181026	ENSG00000181026	AEN	protein_coding	1.78417	0.01272
ENSG00000116663	ENSG00000116663	FBXO6	protein_coding	1.7756	0.0325671
ENSG00000163823	ENSG00000163823	CCR1	protein_coding	1.77481	0.0330748
ENSG00000121858	ENSG00000121858	TNFSF10	protein_coding	1.77035	0.0248819
ENSG00000188290	ENSG00000188290	HES4	protein_coding	1.77013	0.0288823
ENSG00000206337	ENSG00000206337	HCP5	lncRNA	1.76552	0.0288775
ENSG00000185479	ENSG00000185479	KRT6B	protein_coding	1.75926	0.0187855
ENSG00000203797	ENSG00000203797	DDO	protein_coding	1.74341	0.0326447
ENSG00000168404	ENSG00000168404	MLKL	protein_coding	1.73839	0.0248819
ENSG00000151014	ENSG00000151014	NOCT	protein_coding	1.73648	0.0292995
ENSG00000282851	ENSG00000282851	BISPR	lncRNA	1.72785	0.010856
ENSG00000121380	ENSG00000121380	BCL2L14	protein_coding	1.71708	0.02376
ENSG00000172243	ENSG00000172243	CLEC7A	protein_coding	1.71517	0.008445
ENSG00000277511	ENSG00000277511	AC116407.2	lncRNA	1.71335	0.0496677
ENSG00000181634	ENSG00000181634	TNFSF15	protein_coding	1.71172	0.0292995
ENSG00000137752	ENSG00000137752	CASP1	protein_coding	1.70073	0.0272242
ENSG00000172936	ENSG00000172936	MYD88	protein_coding	1.70032	0.0113731
ENSG00000142677	ENSG00000142677	IL22RA1	protein_coding	1.70024	0.0101097
ENSG00000133401	ENSG00000133401	PDZD2	protein_coding	1.68934	0.0146299
ENSG00000180611	ENSG00000180611	MB21D2	protein_coding	1.68289	0.0177293
ENSG00000104213	ENSG00000104213	PDGFRL	protein_coding	1.664	0.0254494
ENSG00000114450	ENSG00000114450	GNB4	protein_coding	1.65705	0.0116075
ENSG00000188313	ENSG00000188313	PLSCR1	protein_coding	1.63782	0.0177293
ENSG00000244731	ENSG00000244731	C4A	protein_coding	1.63433	0.0196843
ENSG00000265972	ENSG00000265972	TXNIP	protein_coding	1.61646	0.0187899
ENSG00000213928	ENSG00000213928	IRF9	protein_coding	1.60918	0.0243491
ENSG00000272941	ENSG00000272941	AC083862.1	lncRNA	1.60769	0.0356125
ENSG00000138623	ENSG00000138623	SEMA7A	protein_coding	1.6071	0.0297051
ENSG00000113739	ENSG00000113739	STC2	protein_coding	1.60082	0.00896984
ENSG00000234745	ENSG00000234745	HLA-B	protein_coding	1.59464	0.0473321
ENSG00000105287	ENSG00000105287	PRKD2	protein_coding	1.59043	0.0148075
ENSG00000176697	ENSG00000176697	BDNF	protein_coding	1.58991	0.00897729
ENSG00000106366	ENSG00000106366	SERPINE1	protein_coding	1.58737	0.0174667
ENSG00000130766	ENSG00000130766	SESN2	protein_coding	1.58605	0.0160104
ENSG00000157303	ENSG00000157303	SUSD3	protein_coding	1.583	0.030639
ENSG00000174808	ENSG00000174808	BTC	protein_coding	1.57544	0.0174667
ENSG00000185404	ENSG00000185404	SP140L	protein_coding	1.56925	0.0160104
ENSG00000155287	ENSG00000155287	SLC25A28	protein_coding	1.564	0.0177293
ENSG00000267607	ENSG00000267607	AC011511.5	lncRNA	1.55295	0.0268615
ENSG00000120129	ENSG00000120129	DUSP1	protein_coding	1.53476	0.0366651
ENSG00000204592	ENSG00000204592	HLA-E	protein_coding	1.52887	0.0342089
ENSG00000225963	ENSG00000225963	AC009950.1	lncRNA	1.52203	0.027847
ENSG00000268223	ENSG00000268223	ARL14EPL	protein_coding	1.52112	0.0461185
ENSG00000136826	ENSG00000136826	KLF4	protein_coding	1.51997	0.027847
ENSG00000173432	ENSG00000173432	SAA1	protein_coding	1.51913	0.0496677
ENSG00000181903	ENSG00000181903	OR4C6	protein_coding	1.51547	0.0236001
ENSG00000242082	ENSG00000242082	SLC5A4-AS1	lncRNA	1.50839	0.0157719
ENSG00000135069	ENSG00000135069	PSAT1	protein_coding	1.50139	0.00930998
ENSG00000162739	ENSG00000162739	SLAMF6	protein_coding	1.50003	0.0146299
ENSG00000223960	ENSG00000223960	CHROMR	lncRNA	1.499	0.0101097
ENSG00000213886	ENSG00000213886	UBD	protein_coding	1.49386	0.0435763
ENSG00000155918	ENSG00000155918	RAET1L	protein_coding	1.49367	0.0465793
ENSG00000123689	ENSG00000123689	G0S2	protein_coding	1.49297	0.00897729
ENSG00000100346	ENSG00000100346	CACNA1I	protein_coding	1.47424	0.0205423
ENSG00000137200	ENSG00000137200	CMTR1	protein_coding	1.47419	0.0385368
ENSG00000129226	ENSG00000129226	CD68	protein_coding	1.46708	0.0184801
ENSG00000011422	ENSG00000011422	PLAUR	protein_coding	1.46685	0.030639
ENSG00000155363	ENSG00000155363	MOV10	protein_coding	1.46114	0.0360677
ENSG00000106278	ENSG00000106278	PTPRZ1	protein_coding	1.45528	0.0139331
ENSG00000166123	ENSG00000166123	GPT2	protein_coding	1.45515	0.0266334
ENSG00000028137	ENSG00000028137	TNFRSF1B	protein_coding	1.45148	0.0266334
ENSG00000157111	ENSG00000157111	TMEM171	protein_coding	1.44854	0.031445
ENSG00000100911	ENSG00000100911	PSME2	protein_coding	1.43736	0.027847
ENSG00000227507	ENSG00000227507	LTB	protein_coding	1.43574	0.0174667
ENSG00000144837	ENSG00000144837	PLA1A	protein_coding	1.42565	0.0378193
ENSG00000204397	ENSG00000204397	CARD16	protein_coding	1.42464	0.0276217
ENSG00000108679	ENSG00000108679	LGALS3BP	protein_coding	1.40412	0.0318612
ENSG00000050344	ENSG00000050344	NFE2L3	protein_coding	1.4004	0.02376
ENSG00000120738	ENSG00000120738	EGR1	protein_coding	1.39606	0.0174667
ENSG00000237988	ENSG00000237988	OR2I1P	protein_coding	1.39574	0.0337021
ENSG00000156966	ENSG00000156966	B3GNT7	protein_coding	1.39364	0.0342474
ENSG00000214872	ENSG00000214872	SMTNL1	protein_coding	1.39086	0.0248819
ENSG00000185215	ENSG00000185215	TNFAIP2	protein_coding	1.3904	0.0369473
ENSG00000173786	ENSG00000173786	CNP	protein_coding	1.37583	0.0342474
ENSG00000121060	ENSG00000121060	TRIM25	protein_coding	1.37491	0.0160104
ENSG00000175197	ENSG00000175197	DDIT3	protein_coding	1.37387	0.0346795
ENSG00000258551	ENSG00000258551	AC104035.1	lncRNA	1.37071	0.0148665
ENSG00000155629	ENSG00000155629	PIK3AP1	protein_coding	1.36676	0.018597
ENSG00000060491	ENSG00000060491	OGFR	protein_coding	1.36285	0.02376
ENSG00000262074	ENSG00000262074	SNORD3B-2	snoRNA	1.3595	0.031445
ENSG00000175048	ENSG00000175048	ZDHHC14	protein_coding	1.35391	0.010856
ENSG00000196196	ENSG00000196196	HRCT1	protein_coding	1.33872	0.0482653
ENSG00000232949	ENSG00000232949	AC002480.2	lncRNA	1.33124	0.0210187
ENSG00000128394	ENSG00000128394	APOBEC3F	protein_coding	1.33069	0.0368328
ENSG00000102921	ENSG00000102921	N4BP1	protein_coding	1.32959	0.0146236
ENSG00000270030	ENSG00000270030	AC136475.7	lncRNA	1.32567	0.0257065
ENSG00000164308	ENSG00000164308	ERAP2	protein_coding	1.32461	0.0198187
ENSG00000115963	ENSG00000115963	RND3	protein_coding	1.31848	0.017909
ENSG00000111801	ENSG00000111801	BTN3A3	protein_coding	1.31767	0.0243491
ENSG00000112343	ENSG00000112343	TRIM38	protein_coding	1.30678	0.021372
ENSG00000013374	ENSG00000013374	NUB1	protein_coding	1.29855	0.0186178
ENSG00000116717	ENSG00000116717	GADD45A	protein_coding	1.29727	0.0249864
ENSG00000082074	ENSG00000082074	FYB1	protein_coding	1.29601	0.027847
ENSG00000127325	ENSG00000127325	BEST3	protein_coding	1.29512	0.0233454
ENSG00000196517	ENSG00000196517	SLC6A9	protein_coding	1.29452	0.0165294
ENSG00000140044	ENSG00000140044	JDP2	protein_coding	1.29305	0.0165467
ENSG00000245556	ENSG00000245556	SCAMP1-AS1	lncRNA	1.28862	0.0402699
ENSG00000198604	ENSG00000198604	BAZ1A	protein_coding	1.28365	0.030639
ENSG00000116761	ENSG00000116761	CTH	protein_coding	1.28213	0.0186178
ENSG00000255071	ENSG00000255071	SAA2-SAA4	protein_coding	1.27829	0.032897
ENSG00000096968	ENSG00000096968	JAK2	protein_coding	1.27359	0.0210187
ENSG00000197646	ENSG00000197646	PDCD1LG2	protein_coding	1.26543	0.0342474
ENSG00000168505	ENSG00000168505	GBX2	protein_coding	1.26529	0.0195788
ENSG00000148677	ENSG00000148677	ANKRD1	protein_coding	1.26124	0.0177293
ENSG00000261889	ENSG00000261889	AC108134.2	lncRNA	1.25861	0.0360677
ENSG00000135148	ENSG00000135148	TRAFD1	protein_coding	1.25679	0.0277459
ENSG00000158050	ENSG00000158050	DUSP2	protein_coding	1.25652	0.036689
ENSG00000258659	ENSG00000258659	TRIM34	protein_coding	1.25452	0.0146236
ENSG00000179044	ENSG00000179044	EXOC3L1	protein_coding	1.25055	0.036689
ENSG00000153879	ENSG00000153879	CEBPG	protein_coding	1.24112	0.0230392
ENSG00000165259	ENSG00000165259	HDX	protein_coding	1.23027	0.037409
ENSG00000142961	ENSG00000142961	MOB3C	protein_coding	1.22177	0.0151704
ENSG00000196449	ENSG00000196449	YRDC	protein_coding	1.21956	0.0445368
ENSG00000105402	ENSG00000105402	NAPA	protein_coding	1.21932	0.0248819
ENSG00000100906	ENSG00000100906	NFKBIA	protein_coding	1.21707	0.0260973
ENSG00000198133	ENSG00000198133	TMEM229B	protein_coding	1.21677	0.0325671
ENSG00000106100	ENSG00000106100	NOD1	protein_coding	1.21191	0.0479999
ENSG00000110057	ENSG00000110057	UNC93B1	protein_coding	1.20559	0.0366651
ENSG00000235750	ENSG00000235750	KIAA0040	protein_coding	1.20065	0.0175763
ENSG00000090339	ENSG00000090339	ICAM1	protein_coding	1.19825	0.029668
ENSG00000125848	ENSG00000125848	FLRT3	protein_coding	1.19229	0.027847
ENSG00000078098	ENSG00000078098	FAP	protein_coding	1.19109	0.0146911
ENSG00000165271	ENSG00000165271	NOL6	protein_coding	1.18843	0.0165271
ENSG00000006652	ENSG00000006652	IFRD1	protein_coding	1.1876	0.0195788
ENSG00000137801	ENSG00000137801	THBS1	protein_coding	1.18486	0.0144179
ENSG00000073605	ENSG00000073605	GSDMB	protein_coding	1.1835	0.0409034
ENSG00000175764	ENSG00000175764	TTLL11	protein_coding	1.17579	0.035767
ENSG00000164430	ENSG00000164430	CGAS	protein_coding	1.17531	0.0205423
ENSG00000076356	ENSG00000076356	PLXNA2	protein_coding	1.17493	0.0174667
ENSG00000234127	ENSG00000234127	TRIM26	protein_coding	1.17455	0.0196843
ENSG00000229372	ENSG00000229372	SZT2-AS1	lncRNA	1.17418	0.031445
ENSG00000271646	ENSG00000271646	AC099343.4	lncRNA	1.17083	0.030639
ENSG00000100219	ENSG00000100219	XBP1	protein_coding	1.1698	0.0195135
ENSG00000232810	ENSG00000232810	TNF	protein_coding	1.16918	0.0212407
ENSG00000260953	ENSG00000260953	AC009093.4	lncRNA	1.16823	0.0186508
ENSG00000004468	ENSG00000004468	CD38	protein_coding	1.16543	0.0186178
ENSG00000131979	ENSG00000131979	GCH1	protein_coding	1.16511	0.016488
ENSG00000126778	ENSG00000126778	SIX1	protein_coding	1.1639	0.0195788
ENSG00000111252	ENSG00000111252	SH2B3	protein_coding	1.1604	0.0150724
ENSG00000196371	ENSG00000196371	FUT4	protein_coding	1.15944	0.0342474
ENSG00000184584	ENSG00000184584	STING1	protein_coding	1.15862	0.0461236
ENSG00000103257	ENSG00000103257	SLC7A5	protein_coding	1.15846	0.0221389
ENSG00000137842	ENSG00000137842	TMEM62	protein_coding	1.15614	0.0336335
ENSG00000038210	ENSG00000038210	PI4K2B	protein_coding	1.15573	0.0300373
ENSG00000247626	ENSG00000247626	MARS2	protein_coding	1.1545	0.0408419
ENSG00000072858	ENSG00000072858	SIDT1	protein_coding	1.15337	0.0177293
ENSG00000163734	ENSG00000163734	CXCL3	protein_coding	1.15098	0.0179658
ENSG00000266074	ENSG00000266074	BAHCC1	protein_coding	1.14607	0.016488
ENSG00000117475	ENSG00000117475	BLZF1	protein_coding	1.14241	0.0175763
ENSG00000243649	ENSG00000243649	CFB	protein_coding	1.1419	0.0411763
ENSG00000124762	ENSG00000124762	CDKN1A	protein_coding	1.14065	0.0342474
ENSG00000229195	ENSG00000229195	AC009495.1	lncRNA	1.1369	0.027847
ENSG00000118503	ENSG00000118503	TNFAIP3	protein_coding	1.13176	0.044084
ENSG00000132911	ENSG00000132911	NMUR2	protein_coding	1.1309	0.0272242
ENSG00000197506	ENSG00000197506	SLC28A3	protein_coding	1.12472	0.0315126
ENSG00000184232	ENSG00000184232	OAF	protein_coding	1.12085	0.0303873
ENSG00000146859	ENSG00000146859	TMEM140	protein_coding	1.11749	0.0368551
ENSG00000225886	ENSG00000225886	AL445490.1	lncRNA	1.11401	0.0385368
ENSG00000187510	ENSG00000187510	PLEKHG7	protein_coding	1.11316	0.0347743
ENSG00000104856	ENSG00000104856	RELB	protein_coding	1.10949	0.0446318
ENSG00000164307	ENSG00000164307	ERAP1	protein_coding	1.10901	0.0266334
ENSG00000198959	ENSG00000198959	TGM2	protein_coding	1.10851	0.0221927
ENSG00000165997	ENSG00000165997	ARL5B	protein_coding	1.10324	0.0185105
ENSG00000026950	ENSG00000026950	BTN3A1	protein_coding	1.10201	0.036689
ENSG00000106829	ENSG00000106829	TLE4	protein_coding	1.10137	0.0385368
ENSG00000148841	ENSG00000148841	ITPRIP	protein_coding	1.09797	0.0215128
ENSG00000069011	ENSG00000069011	PITX1	protein_coding	1.09558	0.0253438
ENSG00000153294	ENSG00000153294	ADGRF4	protein_coding	1.09558	0.030771
ENSG00000112773	ENSG00000112773	TENT5A	protein_coding	1.08974	0.0248819
ENSG00000109321	ENSG00000109321	AREG	protein_coding	1.08804	0.027847
ENSG00000146592	ENSG00000146592	CREB5	protein_coding	1.08704	0.030771
ENSG00000100084	ENSG00000100084	HIRA	protein_coding	1.08626	0.0177293
ENSG00000169255	ENSG00000169255	B3GALNT1	protein_coding	1.08184	0.017909
ENSG00000135318	ENSG00000135318	NT5E	protein_coding	1.07743	0.0165294
ENSG00000104689	ENSG00000104689	TNFRSF10A	protein_coding	1.07288	0.02376
ENSG00000023445	ENSG00000023445	BIRC3	protein_coding	1.07014	0.0280248
ENSG00000176170	ENSG00000176170	SPHK1	protein_coding	1.07005	0.037409
ENSG00000163131	ENSG00000163131	CTSS	protein_coding	1.06966	0.0494733
ENSG00000142396	ENSG00000142396	ERVK3-1	protein_coding	1.06899	0.042641
ENSG00000164054	ENSG00000164054	SHISA5	protein_coding	1.06786	0.0254494
ENSG00000104432	ENSG00000104432	IL7	protein_coding	1.06681	0.0492044
ENSG00000163661	ENSG00000163661	PTX3	protein_coding	1.06346	0.0369473
ENSG00000135763	ENSG00000135763	URB2	protein_coding	1.06316	0.0254494
ENSG00000155158	ENSG00000155158	TTC39B	protein_coding	1.06164	0.0431649
ENSG00000188404	ENSG00000188404	SELL	protein_coding	1.06031	0.0318612
ENSG00000174574	ENSG00000174574	AKIRIN1	protein_coding	1.05417	0.0177293
ENSG00000180628	ENSG00000180628	PCGF5	protein_coding	1.05312	0.0283074
ENSG00000285744	ENSG00000285744	AC083837.1	lncRNA	1.05148	0.0356125
ENSG00000136689	ENSG00000136689	IL1RN	protein_coding	1.05079	0.0238248
ENSG00000204525	ENSG00000204525	HLA-C	protein_coding	1.05043	0.0468566
ENSG00000170684	ENSG00000170684	ZNF296	protein_coding	1.04524	0.042641
ENSG00000120526	ENSG00000120526	NUDCD1	protein_coding	1.04437	0.0248819
ENSG00000070669	ENSG00000070669	ASNS	protein_coding	1.0432	0.0248819
ENSG00000157557	ENSG00000157557	ETS2	protein_coding	1.04241	0.0402699
ENSG00000234264	ENSG00000234264	DEPDC1-AS1	lncRNA	1.04047	0.0292995
ENSG00000261534	ENSG00000261534	AL596244.1	lncRNA	1.03556	0.0248819
ENSG00000008405	ENSG00000008405	CRY1	protein_coding	1.03513	0.0204937
ENSG00000128165	ENSG00000128165	ADM2	protein_coding	1.0326	0.037409
ENSG00000112576	ENSG00000112576	CCND3	protein_coding	1.03227	0.039921
ENSG00000044574	ENSG00000044574	HSPA5	protein_coding	1.0313	0.0177293
ENSG00000254166	ENSG00000254166	CASC19	lncRNA	1.02254	0.0214008
ENSG00000216490	ENSG00000216490	IFI30	protein_coding	1.02236	0.0337021
ENSG00000185722	ENSG00000185722	ANKFY1	protein_coding	1.02109	0.0177293
ENSG00000179111	ENSG00000179111	HES7	protein_coding	1.01607	0.0178556
ENSG00000221676	ENSG00000221676	RNU6ATAC	snRNA	1.01416	0.0195788
ENSG00000065060	ENSG00000065060	UHRF1BP1	protein_coding	1.0134	0.0195788
ENSG00000159200	ENSG00000159200	RCAN1	protein_coding	1.01079	0.0319477
ENSG00000166986	ENSG00000166986	MARS1	protein_coding	1.01001	0.0184801
ENSG00000115902	ENSG00000115902	SLC1A4	protein_coding	1.00979	0.040862
ENSG00000118894	ENSG00000118894	EEF2KMT	protein_coding	1.00926	0.0266527
ENSG00000148840	ENSG00000148840	PPRC1	protein_coding	1.00923	0.037409
ENSG00000182326	ENSG00000182326	C1S	protein_coding	1.00885	0.0223593
ENSG00000026103	ENSG00000026103	FAS	protein_coding	1.0074	0.0177293
ENSG00000078018	ENSG00000078018	MAP2	protein_coding	1.00466	0.0245572
ENSG00000280466	ENSG00000280466	SCARNA4	scaRNA	1.00274	0.0196843
ENSG00000112559	ENSG00000112559	MDFI	protein_coding	1.00222	0.030639
ENSG00000107984	ENSG00000107984	DKK1	protein_coding	1.00212	0.0392745
ENSG00000111641	ENSG00000111641	NOP2	protein_coding	1.00073	0.0242874
ENSG00000274180	ENSG00000274180	NATD1	protein_coding	-1.00051	0.027847
ENSG00000184481	ENSG00000184481	FOXO4	protein_coding	-1.00529	0.0365946
ENSG00000260604	ENSG00000260604	AL590004.3	lncRNA	-1.00603	0.0266334
ENSG00000073150	ENSG00000073150	PANX2	protein_coding	-1.00848	0.0177293
ENSG00000111319	ENSG00000111319	SCNN1A	protein_coding	-1.01002	0.0241275
ENSG00000157399	ENSG00000157399	ARSL	protein_coding	-1.01164	0.0388131
ENSG00000196159	ENSG00000196159	FAT4	protein_coding	-1.01299	0.0276217
ENSG00000145012	ENSG00000145012	LPP	protein_coding	-1.01469	0.0342474
ENSG00000173530	ENSG00000173530	TNFRSF10D	protein_coding	-1.01748	0.0260973
ENSG00000187134	ENSG00000187134	AKR1C1	protein_coding	-1.02238	0.0366651
ENSG00000127249	ENSG00000127249	ATP13A4	protein_coding	-1.02295	0.0347743
ENSG00000092964	ENSG00000092964	DPYSL2	protein_coding	-1.02315	0.0177293
ENSG00000158373	ENSG00000158373	H2BC5	protein_coding	-1.02466	0.0426403
ENSG00000134533	ENSG00000134533	RERG	protein_coding	-1.02555	0.0315126
ENSG00000065717	ENSG00000065717	TLE2	protein_coding	-1.02573	0.0286949
ENSG00000130701	ENSG00000130701	RBBP8NL	protein_coding	-1.02597	0.0347743
ENSG00000134215	ENSG00000134215	VAV3	protein_coding	-1.02766	0.0177293
ENSG00000163817	ENSG00000163817	SLC6A20	protein_coding	-1.03361	0.0207091
ENSG00000157551	ENSG00000157551	KCNJ15	protein_coding	-1.03367	0.027847
ENSG00000204936	ENSG00000204936	CD177	protein_coding	-1.0348	0.030771
ENSG00000259207	ENSG00000259207	ITGB3	protein_coding	-1.03801	0.0203728
ENSG00000132470	ENSG00000132470	ITGB4	protein_coding	-1.03832	0.0352623
ENSG00000259459	ENSG00000259459	LINC02568	lncRNA	-1.03874	0.0344648
ENSG00000183690	ENSG00000183690	EFHC2	protein_coding	-1.03933	0.031445
ENSG00000038427	ENSG00000038427	VCAN	protein_coding	-1.04372	0.0385368
ENSG00000273314	ENSG00000273314	AC005229.4	lncRNA	-1.04385	0.0439228
ENSG00000084731	ENSG00000084731	KIF3C	protein_coding	-1.04436	0.0342474
ENSG00000113083	ENSG00000113083	LOX	protein_coding	-1.0459	0.0369473
ENSG00000198074	ENSG00000198074	AKR1B10	protein_coding	-1.0488	0.0368432
ENSG00000124942	ENSG00000124942	AHNAK	protein_coding	-1.0507	0.0335043
ENSG00000170381	ENSG00000170381	SEMA3E	protein_coding	-1.05414	0.0300373
ENSG00000186007	ENSG00000186007	LEMD1	protein_coding	-1.05524	0.036077
ENSG00000270103	ENSG00000270103	AL360012.1	lncRNA	-1.05588	0.0177293
ENSG00000144455	ENSG00000144455	SUMF1	protein_coding	-1.056	0.0318612
ENSG00000182670	ENSG00000182670	TTC3	protein_coding	-1.05648	0.0186178
ENSG00000240032	ENSG00000240032	LNCSRLR	lncRNA	-1.06291	0.0467307
ENSG00000171992	ENSG00000171992	SYNPO	protein_coding	-1.06478	0.027847
ENSG00000155111	ENSG00000155111	CDK19	protein_coding	-1.06513	0.0280248
ENSG00000071967	ENSG00000071967	CYBRD1	protein_coding	-1.06603	0.0351027
ENSG00000140526	ENSG00000140526	ABHD2	protein_coding	-1.06775	0.0333617
ENSG00000136235	ENSG00000136235	GPNMB	protein_coding	-1.06924	0.0405548
ENSG00000225269	ENSG00000225269	LINC00705	lncRNA	-1.06994	0.0489354
ENSG00000137731	ENSG00000137731	FXYD2	protein_coding	-1.07705	0.0180008
ENSG00000129595	ENSG00000129595	EPB41L4A	protein_coding	-1.07719	0.0349406
ENSG00000272009	ENSG00000272009	AL121944.2	lncRNA	-1.07766	0.036689
ENSG00000138587	ENSG00000138587	MNS1	protein_coding	-1.08289	0.0397777
ENSG00000257315	ENSG00000257315	ZBED6	protein_coding	-1.08766	0.036689
ENSG00000285155	ENSG00000285155	AC092153.1	lncRNA	-1.08963	0.0487485
ENSG00000100271	ENSG00000100271	TTLL1	protein_coding	-1.10097	0.0312786
ENSG00000004777	ENSG00000004777	ARHGAP33	protein_coding	-1.10103	0.0365946
ENSG00000169231	ENSG00000169231	THBS3	protein_coding	-1.10545	0.037409
ENSG00000124602	ENSG00000124602	UNC5CL	protein_coding	-1.10781	0.0465793
ENSG00000170962	ENSG00000170962	PDGFD	protein_coding	-1.11091	0.0494142
ENSG00000229539	ENSG00000229539	PANK2-AS1	lncRNA	-1.11445	0.0393097
ENSG00000163346	ENSG00000163346	PBXIP1	protein_coding	-1.11709	0.0437745
ENSG00000171885	ENSG00000171885	AQP4	protein_coding	-1.11713	0.0349406
ENSG00000267751	ENSG00000267751	AC009005.1	lncRNA	-1.11794	0.035185
ENSG00000111404	ENSG00000111404	RERGL	protein_coding	-1.11852	0.0288823
ENSG00000180354	ENSG00000180354	MTURN	protein_coding	-1.11898	0.0248819
ENSG00000137486	ENSG00000137486	ARRB1	protein_coding	-1.12297	0.0292011
ENSG00000109205	ENSG00000109205	ODAM	protein_coding	-1.12314	0.0342474
ENSG00000134873	ENSG00000134873	CLDN10	protein_coding	-1.12425	0.0241444
ENSG00000184368	ENSG00000184368	MAP7D2	protein_coding	-1.12614	0.0384822
ENSG00000273033	ENSG00000273033	LINC02035	lncRNA	-1.12975	0.0266334
ENSG00000271737	ENSG00000271737	AC008608.2	lncRNA	-1.13376	0.0223593
ENSG00000226853	ENSG00000226853	AC010894.2	lncRNA	-1.13638	0.0368328
ENSG00000197180	ENSG00000197180	AC244090.1	lncRNA	-1.13868	0.0471749
ENSG00000077585	ENSG00000077585	GPR137B	protein_coding	-1.13899	0.0175763
ENSG00000130270	ENSG00000130270	ATP8B3	protein_coding	-1.13915	0.0193698
ENSG00000276846	ENSG00000276846	AC016590.3	lncRNA	-1.14666	0.0364987
ENSG00000168004	ENSG00000168004	PLAAT5	protein_coding	-1.14735	0.037409
ENSG00000224043	ENSG00000224043	CCNT2-AS1	lncRNA	-1.14937	0.0266907
ENSG00000167964	ENSG00000167964	RAB26	protein_coding	-1.15524	0.0488449
ENSG00000246228	ENSG00000246228	CASC8	lncRNA	-1.1606	0.0177293
ENSG00000012822	ENSG00000012822	CALCOCO1	protein_coding	-1.16104	0.0372575
ENSG00000212283	ENSG00000212283	SNORD89	snoRNA	-1.16341	0.0160104
ENSG00000185585	ENSG00000185585	OLFML2A	protein_coding	-1.16805	0.0435763
ENSG00000286443	ENSG00000286443	AC091178.2	lncRNA	-1.16988	0.030639
ENSG00000073910	ENSG00000073910	FRY	protein_coding	-1.1711	0.0174667
ENSG00000250266	ENSG00000250266	LINC01612	lncRNA	-1.17179	0.027847
ENSG00000231418	ENSG00000231418	AC005090.1	lncRNA	-1.17224	0.0384363
ENSG00000158825	ENSG00000158825	CDA	protein_coding	-1.1765	0.0266334
ENSG00000099260	ENSG00000099260	PALMD	protein_coding	-1.17901	0.0146299
ENSG00000187867	ENSG00000187867	PALM3	protein_coding	-1.18872	0.0150724
ENSG00000053254	ENSG00000053254	FOXN3	protein_coding	-1.18876	0.0222462
ENSG00000185630	ENSG00000185630	PBX1	protein_coding	-1.18936	0.016488
ENSG00000237476	ENSG00000237476	LINC01637	lncRNA	-1.18986	0.0248819
ENSG00000119711	ENSG00000119711	ALDH6A1	protein_coding	-1.18995	0.0248819
ENSG00000274070	ENSG00000274070	CASTOR2	protein_coding	-1.19109	0.0221389
ENSG00000141542	ENSG00000141542	RAB40B	protein_coding	-1.19466	0.0384822
ENSG00000275410	ENSG00000275410	HNF1B	protein_coding	-1.20741	0.0274482
ENSG00000154175	ENSG00000154175	ABI3BP	protein_coding	-1.21642	0.0424058
ENSG00000067992	ENSG00000067992	PDK3	protein_coding	-1.21985	0.017909
ENSG00000185499	ENSG00000185499	MUC1	protein_coding	-1.22119	0.0376863
ENSG00000196549	ENSG00000196549	MME	protein_coding	-1.22238	0.0292011
ENSG00000169562	ENSG00000169562	GJB1	protein_coding	-1.22745	0.0317573
ENSG00000213347	ENSG00000213347	MXD3	protein_coding	-1.23772	0.030639
ENSG00000198125	ENSG00000198125	MB	protein_coding	-1.23927	0.0391915
ENSG00000138764	ENSG00000138764	CCNG2	protein_coding	-1.25073	0.0386847
ENSG00000175928	ENSG00000175928	LRRN1	protein_coding	-1.25531	0.0240296
ENSG00000114796	ENSG00000114796	KLHL24	protein_coding	-1.25605	0.0317573
ENSG00000275759	ENSG00000275759	AC026367.3	lncRNA	-1.25854	0.030639
ENSG00000095932	ENSG00000095932	SMIM24	protein_coding	-1.25996	0.0292995
ENSG00000185567	ENSG00000185567	AHNAK2	protein_coding	-1.26049	0.030639
ENSG00000186529	ENSG00000186529	CYP4F3	protein_coding	-1.26109	0.0287085
ENSG00000134258	ENSG00000134258	VTCN1	protein_coding	-1.26581	0.0408007
ENSG00000227051	ENSG00000227051	C14orf132	protein_coding	-1.26626	0.0384822
ENSG00000122035	ENSG00000122035	RASL11A	protein_coding	-1.26833	0.0447239
ENSG00000214049	ENSG00000214049	UCA1	lncRNA	-1.27331	0.0405548
ENSG00000259171	ENSG00000259171	AL163636.2	protein_coding	-1.27394	0.0199609
ENSG00000074410	ENSG00000074410	CA12	protein_coding	-1.27825	0.0248819
ENSG00000183091	ENSG00000183091	NEB	protein_coding	-1.28753	0.0300373
ENSG00000159713	ENSG00000159713	TPPP3	protein_coding	-1.28944	0.0467148
ENSG00000128849	ENSG00000128849	CGNL1	protein_coding	-1.29238	0.0325671
ENSG00000154153	ENSG00000154153	RETREG1	protein_coding	-1.29373	0.0195788
ENSG00000286546	ENSG00000286546	AL079338.1	lncRNA	-1.29957	0.0464395
ENSG00000233610	ENSG00000233610	LINC00462	lncRNA	-1.3155	0.0461236
ENSG00000270084	ENSG00000270084	GAS5-AS1	lncRNA	-1.31662	0.0241275
ENSG00000109193	ENSG00000109193	SULT1E1	protein_coding	-1.31746	0.0392527
ENSG00000235142	ENSG00000235142	LINC02532	lncRNA	-1.31814	0.0116761
ENSG00000277639	ENSG00000277639	AC007906.2	protein_coding	-1.34323	0.0307192
ENSG00000226950	ENSG00000226950	DANCR	lncRNA	-1.34585	0.0279951
ENSG00000068489	ENSG00000068489	PRR11	protein_coding	-1.34662	0.0274482
ENSG00000261051	ENSG00000261051	AC107021.2	lncRNA	-1.35789	0.0211249
ENSG00000286535	ENSG00000286535	AC139019.1	lncRNA	-1.35962	0.0354762
ENSG00000227946	ENSG00000227946	AC007383.1	lncRNA	-1.3769	0.0160104
ENSG00000115461	ENSG00000115461	IGFBP5	protein_coding	-1.37766	0.0456614
ENSG00000152133	ENSG00000152133	GPATCH11	protein_coding	-1.38484	0.027847
ENSG00000260804	ENSG00000260804	LINC01963	lncRNA	-1.38985	0.0280248
ENSG00000260708	ENSG00000260708	AL118516.1	lncRNA	-1.39393	0.0330748
ENSG00000281332	ENSG00000281332	LINC00997	lncRNA	-1.41136	0.030639
ENSG00000169891	ENSG00000169891	REPS2	protein_coding	-1.41984	0.0144179
ENSG00000285542	ENSG00000285542	AC013717.1	protein_coding	-1.42215	0.0266334
ENSG00000272851	ENSG00000272851	AC096772.2	lncRNA	-1.46164	0.010856
ENSG00000012504	ENSG00000012504	NR1H4	protein_coding	-1.47811	0.0177293
ENSG00000183729	ENSG00000183729	NPBWR1	protein_coding	-1.48998	0.0411057
ENSG00000274561	ENSG00000274561	AC005332.3	lncRNA	-1.51807	0.0233454
ENSG00000105516	ENSG00000105516	DBP	protein_coding	-1.51961	0.0369947
ENSG00000259291	ENSG00000259291	ZNF710-AS1	lncRNA	-1.52268	0.0355259
ENSG00000167552	ENSG00000167552	TUBA1A	protein_coding	-1.52465	0.010856
ENSG00000123095	ENSG00000123095	BHLHE41	protein_coding	-1.60034	0.030771
ENSG00000148702	ENSG00000148702	HABP2	protein_coding	-1.65213	0.008545
ENSG00000228288	ENSG00000228288	PCAT6	lncRNA	-1.66112	0.0335718
ENSG00000122729	ENSG00000122729	ACO1	protein_coding	-1.6858	0.0160821
ENSG00000064787	ENSG00000064787	BCAS1	protein_coding	-1.69255	0.0146299
ENSG00000138079	ENSG00000138079	SLC3A1	protein_coding	-1.70309	0.0471551
ENSG00000134013	ENSG00000134013	LOXL2	protein_coding	-1.76299	0.037409
ENSG00000139055	ENSG00000139055	ERP27	protein_coding	-1.8257	0.0243491
ENSG00000100027	ENSG00000100027	YPEL1	protein_coding	-1.89007	0.0344913
ENSG00000188223	ENSG00000188223	AD000671.1	protein_coding	-1.92367	0.00908957
ENSG00000185432	ENSG00000185432	METTL7A	protein_coding	-1.94027	0.014649
ENSG00000113249	ENSG00000113249	HAVCR1	protein_coding	-2.139	0.01272
ENSG00000257607	ENSG00000257607	AC073957.2	lncRNA	-3.11259	0.0238048
ENSG00000267469	ENSG00000267469	AC005944.1	lncRNA	-4.06359	0.00897729
