# Supplementary material for: Computational and Transcriptome Analyses Revealed Preferential Induction of Chemotaxis and Lipid Synthesis by SARS-CoV-2
Source: Biology (Basel). 2020 Sep 1;9(9):260. doi: 10.3390/biology9090260 (PMC7564677; doi:10.3390/biology9090260)
Supplement: Supplementary file 1 [file biology-09-00260-s001.zip › Table S7.xlsx]

## Sheet: Sheet0
Table S7. Canonical pathway comparison for differentially expressed genes in Calu-3 cells infected with the indicated virus based on IPA analysis
Canonical Pathways	GE.Calu3-SARS-COV-2_vs_Calu3-mock-fold2.0_adjp0.05 - 2020-05-15 03:34 AM	GE.SARS-CoV_vs_Calu3-mock-fold2.0_adjp0.05 - 2020-05-15 03:35 AM	GE.Calu3-SARS-MERS_vs_Calu3-mock-fold2.0_adjp0.05 - 2020-05-15 03:36 AM	GE.FLUA_24h_vs_mock_24h-fold2.0_adjp0.05 - 2020-05-15 03:37 AM	GE.FLUB_24h_vs_mock_24h-fold2.0_adjp0.05 - 2020-05-15 03:38 AM	GE.Rhino_24h_vs_mock_24h-fold2.0_adjp0.05 - 2020-05-15 04:00 AM
Systemic Lupus Erythematosus In B Cell Signaling Pathway	5.485	5.547	4.41	4.743	-0.825	5.292
Dendritic Cell Maturation	5.292	4.802	3.244	4.596	2.213	4.359
Cardiac Hypertrophy Signaling (Enhanced)	4.003	4.743	4.454	1.372	-5.959	3.317
TREM1 Signaling	4.472	3.606	3.873	4.123	2.414	3.162
Interferon Signaling	3.9	3.873	2.53	3.9	3.578	3.771
Neuroinflammation Signaling Pathway	4.012	3.618	3.054	4.439	1.309	4.146
HMGB1 Signaling	4.69	3.578	3.528	3.5	-1.692	3
Superpathway of Inositol Phosphate Compounds	2.496	4.025	3.536	-0.832	-6.401	2
Crosstalk between Dendritic Cells and Natural Killer Cells	3.742	1.941	1.698	4.123	4.264	3.317
Role of Pattern Recognition Receptors in Recognition of Bacteria and Viruses	4.472	4.69	3.411	2.837	-0.16	3.464
B Cell Receptor Signaling	3.674	4.7	4.32	0.905	-3.732	1.633
IL-8 Signaling	4.243	3.638	3	1.069	-4.608	1.89
Colorectal Cancer Metastasis Signaling	3.411	4.2	3.244	1.414	-3.441	2.333
Estrogen Receptor Signaling	2.711	4	3.515	-0.728	-5.738	1.342
Hepatic Fibrosis Signaling Pathway	3.727	3.647	2.753	2.197	-4.281	1.414
Cardiac Hypertrophy Signaling	1.667	3.578	3.452	-0.832	-6.364	2
Production of Nitric Oxide and Reactive Oxygen Species in Macrophages	3.674	4.315	2.722	3.128	-0.819	2.828
Necroptosis Signaling Pathway	3.157	3.873	1.671	2.837	-1.769	3.873
Senescence Pathway	2.92	3.795	2.91	1.715	-3.336	2.5
iNOS Signaling	3.464	3.606	3.464	2.828	1.807	2
IL-15 Production	3.3	4.123	2.711	1.155	-3.592	2.236
NGF Signaling	2.828	4.146	4.2	1	-4.919	N/A
3-phosphoinositide Biosynthesis	2.309	3.638	2.858	-0.302	-5.777	2
IL-6 Signaling	3.771	3.962	3.657	1.698	-1.286	2.333
Phospholipase C Signaling	3.051	3.578	3.212	-1.155	-5.17	0.447
Cholecystokinin/Gastrin-mediated Signaling	3.162	2.887	3	1.633	-3.569	2.236
RANK Signaling in Osteoclasts	2.828	4.243	4.6	0.816	-3.795	N/A
Role of IL-17F in Allergic Inflammatory Airway Diseases	3.317	3	3.207	2.449	2	2
NF-κB Signaling	2.353	4.131	2.874	1.091	-3.402	2.111
Synaptogenesis Signaling Pathway	0.775	3.578	1.715	-1.069	-7.362	1.342
Natural Killer Cell Signaling	2.357	3.8	4.459	0.471	-4.131	0.302
PI3K Signaling in B Lymphocytes	3.638	3.638	3.128	1.069	-2.661	1.342
Adrenomedullin signaling pathway	1.508	3.357	3.411	0	-5.08	2
Tec Kinase Signaling	2.714	3.357	2.236	1.941	-2.654	2.121
Th17 Activation Pathway	3	3.153	2.982	2.309	1.147	2.236
HGF Signaling	1.89	3.3	3.441	-0.447	-5.571	N/A
P2Y Purigenic Receptor Signaling Pathway	1.89	3.051	2.828	-2.121	-4.621	N/A
GNRH Signaling	1.941	2.668	2.683	-1.134	-5.988	N/A
Thrombin Signaling	2.646	3.051	2.982	-0.333	-5.338	N/A
Role of PKR in Interferon Induction and Antiviral Response	3.657	3.266	1.976	2.4	-0.309	2.668
PDGF Signaling	2.333	3.5	3.5	0.378	-2.921	1.342
Pancreatic Adenocarcinoma Signaling	2.673	3.317	2.5	1.134	-2.333	2
3-phosphoinositide Degradation	2.309	3.051	2.837	-0.333	-5.374	N/A
D-myo-inositol-5-phosphate Metabolism	2.309	2.887	2.4	-0.905	-5.374	N/A
PKCθ Signaling in T Lymphocytes	3.051	3.4	2.921	1.732	-2.598	N/A
Retinoic acid Mediated Apoptosis Signaling	2.111	3.464	3.051	2.53	-0.209	2.333
Oxidative Phosphorylation	-3.771	-3	-4.491	N/A	-2.324	N/A
Apelin Endothelial Signaling Pathway	3	3.207	3	1.134	-3.244	N/A
D-myo-inositol (3,4,5,6)-tetrakisphosphate Biosynthesis	2.309	3.051	2.683	-0.333	-5.196	N/A
D-myo-inositol (1,4,5,6)-Tetrakisphosphate Biosynthesis	2.309	3.051	2.683	-0.333	-5.196	N/A
Role of NFAT in Cardiac Hypertrophy	0.447	3.051	1.789	-2.138	-6	N/A
Renin-Angiotensin Signaling	2.53	3.5	3	0.333	-4.025	N/A
Signaling by Rho Family GTPases	1.897	3.441	1.915	0.302	-5.812	N/A
FLT3 Signaling in Hematopoietic Progenitor Cells	2.646	2.714	3.464	1	-3.413	N/A
FAT10 Cancer Signaling Pathway	3.317	3	1.807	2.828	0	2.236
NF-κB Activation by Viruses	2.449	3.357	2.5	1	-3.773	N/A
T Cell Exhaustion Signaling Pathway	3.638	2.132	1.569	2.357	0.302	3
CREB Signaling in Neurons	N/A	2.53	2.138	-2.646	-5.642	N/A
IL-15 Signaling	2.828	2.53	3.606	1.89	-2.043	N/A
Antioxidant Action of Vitamin C	-3.606	-3.162	-1.414	-2.111	0.6	-2
Toll-like Receptor Signaling	2.53	2.714	2.53	2.53	0.688	1.89
Xenobiotic Metabolism General Signaling Pathway	2	1.789	0.928	-1.633	-6.505	N/A
CXCR4 Signaling	2.236	2.714	2.357	-0.447	-4.901	N/A
FGF Signaling	1.134	3.317	3.051	-1	-4.131	N/A
Acute Phase Response Signaling	3.13	2.191	1.715	2.065	-0.802	2.714
CD28 Signaling in T Helper Cells	2.646	3.742	3.153	0	-3	N/A
Type I Diabetes Mellitus Signaling	3.5	2.183	1.606	1.807	1.095	2.333
Salvage Pathways of Pyrimidine Ribonucleotides	0.905	2.496	1.698	1.134	-4.743	1.342
Integrin Signaling	1	3.051	2.043	-0.378	-5.75	0
Gα12/13 Signaling	1.633	3.357	3.3	0	-3.904	N/A
B Cell Activating Factor Signaling	2.646	3.317	3.606	2	-0.535	N/A
p38 MAPK Signaling	2.138	2.673	2.353	1.667	-0.928	2.333
Endothelin-1 Signaling	2.714	3.153	1.347	0.333	-4.543	N/A
Glioma Signaling	1.342	2.53	1.265	-2	-4.95	N/A
Neurotrophin/TRK Signaling	1.633	3.207	3.464	N/A	-3.772	N/A
Gαq Signaling	2.646	2.673	1.569	0	-5.082	N/A
IL-1 Signaling	2.714	3.207	3.606	1.265	-1.177	N/A
Estrogen-Dependent Breast Cancer Signaling	2.828	2.887	3.464	N/A	-2.785	N/A
VDR/RXR Activation	1.897	1	1.508	2.828	2.711	2
LPS-stimulated MAPK Signaling	1.89	2.84	2.84	0.816	-3.55	N/A
Role of RIG1-like Receptors in Antiviral Innate Immunity	2.121	2.714	2.496	1.667	1.265	1.633
SAPK/JNK Signaling	0	2.324	2.132	-2	-5.333	N/A
EIF2 Signaling	-0.447	0.905	-2.785	-1.633	-4.667	-1.342
IL-3 Signaling	1.89	2.309	2.309	-0.816	-4.427	N/A
ILK Signaling	2.357	4.146	2.188	1.155	-1.524	0.378
Ovarian Cancer Signaling	1.633	2.121	2.53	-1.342	-4.017	N/A
TNFR2 Signaling	2.53	2.887	2.138	1.89	2.111	N/A
Apelin Cardiomyocyte Signaling Pathway	N/A	2.646	1.941	-1.89	-5.048	N/A
EGF Signaling	2	3	3.162	N/A	-3.266	N/A
Type II Diabetes Mellitus Signaling	2.53	3.742	2.183	1.414	-1.543	N/A
Neuropathic Pain Signaling In Dorsal Horn Neurons	N/A	2.646	1.667	-2.121	-4.95	N/A
White Adipose Tissue Browning Pathway	0	3.051	2.524	-0.816	-4.841	N/A
ErbB Signaling	1.89	1.897	1.941	-0.447	-4.964	N/A
Melanocyte Development and Pigmentation Signaling	N/A	2.887	3.606	N/A	-4.642	N/A
Dopamine-DARPP32 Feedback in cAMP Signaling	1.342	1.89	1	-2.309	-4.523	N/A
Opioid Signaling Pathway	0.277	2.5	1.177	-1.387	-5.259	0.447
Acute Myeloid Leukemia Signaling	1.633	2.111	2.714	-0.447	-4.131	N/A
Thrombopoietin Signaling	2.449	2.53	2.714	0	-3.286	N/A
Reelin Signaling in Neurons	N/A	1.667	0.728	-2.121	-6.456	N/A
ERK5 Signaling	2.714	2.111	3.051	N/A	-2.982	N/A
VEGF Family Ligand-Receptor Interactions	2.236	2.714	1.807	N/A	-4.004	N/A
Activation of IRF by Cytosolic Pattern Recognition Receptors	1.091	2.294	2.6	1.789	1.177	1.807
Pyridoxal 5'-phosphate Salvage Pathway	1	2.828	2.111	0	-4.811	N/A
eNOS Signaling	1.414	2.111	0.5	-1.633	-4.919	N/A
14-3-3-mediated Signaling	2.236	1.732	1.291	-1.633	-3.683	N/A
Relaxin Signaling	0.333	2.138	2.324	-1.414	-4.333	N/A
Rac Signaling	1.633	2.714	1.528	0	-4.629	N/A
Mouse Embryonic Stem Cell Pluripotency	0.447	2.53	1.941	-1	-4.564	N/A
Role of NFAT in Regulation of the Immune Response	2.333	2.236	2.117	1	-2.771	N/A
Ephrin Receptor Signaling	2.236	1.265	1.606	0	-5.337	N/A
CD27 Signaling in Lymphocytes	2.449	3	3.464	N/A	-1.528	N/A
VEGF Signaling	2.236	2.121	1.732	1	-3.182	N/A
fMLP Signaling in Neutrophils	0.707	1.941	1.213	-1.414	-4.938	N/A
PAK Signaling	1.342	2.714	2.111	0	-4.017	N/A
Death Receptor Signaling	1.414	2.524	0.816	2.4	-0.649	2.309
Sirtuin Signaling Pathway	1.859	3.053	1.604	0.277	-2.853	-0.447
ERK/MAPK Signaling	1.604	2.985	2.333	-0.277	-2.433	0.447
GM-CSF Signaling	1.633	1.897	2.333	1	-3.157	N/A
Sphingosine-1-phosphate Signaling	1.134	2.333	2.324	-0.632	-3.124	0.447
LXR/RXR Activation	-2	-1.732	-1	-1.291	-2.294	-1.667
Prolactin Signaling	1.89	1.5	1.291	-0.707	-3.569	1
Aldosterone Signaling in Epithelial Cells	N/A	1.667	0.535	-2.449	-5.303	N/A
Nitric Oxide Signaling in the Cardiovascular System	1	2.53	0.535	-1.342	-4.542	N/A
IGF-1 Signaling	1.134	1.069	1.387	-2.121	-4.218	N/A
Lymphotoxin β Receptor Signaling	1.89	2.714	2.84	0.447	-1.961	N/A
Fcγ Receptor-mediated Phagocytosis in Macrophages and Monocytes	1.89	2	-0.832	-0.378	-4.629	N/A
PPAR Signaling	-3.441	-2.132	-0.577	-1.897	0	-1.633
PEDF Signaling	0.447	2.714	2.673	0.707	-3.087	N/A
Glioblastoma Multiforme Signaling	0.632	1	1.633	-1.667	-4.621	0
Inflammasome pathway	2.646	N/A	2.236	2	2.646	N/A
Oncostatin M Signaling	2.449	1	0.816	2.236	-1	2
Sperm Motility	1.89	1.633	0	-1.633	-4.271	N/A
GDNF Family Ligand-Receptor Interactions	1	2.53	2.309	N/A	-3.545	N/A
HOTAIR Regulatory Pathway	0	2.236	3.053	-0.302	-3.286	-0.447
Actin Cytoskeleton Signaling	0	2.5	1.4	-0.816	-4.5	N/A
Renal Cell Carcinoma Signaling	N/A	2.333	2.828	N/A	-4.017	N/A
TNFR1 Signaling	2.333	2.887	1.807	1.89	-0.229	N/A
Thyroid Cancer Signaling	1.342	1.732	2.524	0	-3.536	N/A
Hypoxia Signaling in the Cardiovascular System	2.646	2.333	2.887	N/A	1.265	N/A
MIF Regulation of Innate Immunity	2.714	2.333	1.155	2	0.832	N/A
G Beta Gamma Signaling	1	0.816	0	-1.134	-5.947	N/A
ErbB4 Signaling	N/A	1.89	1.89	N/A	-4.914	N/A
Cell Cycle Control of Chromosomal Replication	-3.051	N/A	-0.378	N/A	-5.196	N/A
PTEN Signaling	-0.905	-1.698	-1.46	0.378	4.117	N/A
TGF-β Signaling	1.89	1.291	1.5	0.447	-3.413	N/A
UVB-Induced MAPK Signaling	1	2.646	1.414	N/A	-3.411	N/A
Stearate Biosynthesis I (Animals)	-2	N/A	-2.449	N/A	-4	N/A
UVA-Induced MAPK Signaling	N/A	1.633	1.89	-1.342	-3.578	N/A
IL-2 Signaling	1	1.89	1.89	N/A	-3.657	N/A
IL-23 Signaling Pathway	2.121	2.111	2.53	0.707	-0.894	N/A
Superpathway of Cholesterol Biosynthesis	-4	N/A	N/A	N/A	-4.359	N/A
Macropinocytosis Signaling	N/A	2.121	1.89	0	-4.315	N/A
PFKFB4 Signaling Pathway	1.342	2	2.333	N/A	-2.558	N/A
IL-7 Signaling Pathway	0.816	1.414	1.265	1.134	-2.556	1
Androgen Signaling	0.447	2.333	1	-1.134	-3.157	N/A
4-1BB Signaling in T Lymphocytes	2.236	2.828	3	N/A	0	N/A
IL-17A Signaling in Airway Cells	0.707	2.496	1.732	0.707	-1.4	1
Inhibition of ARE-Mediated mRNA Degradation Pathway	0.471	0.277	-0.218	1.698	2.714	2.646
Aryl Hydrocarbon Receptor Signaling	1.069	1.698	2.746	1.155	0.632	0.707
April Mediated Signaling	1.265	2.496	3	0.447	-0.775	N/A
p53 Signaling	1.667	-0.277	0.243	3	0.324	2.449
Fc Epsilon RI Signaling	1	1.897	0	N/A	-5.032	N/A
PI3K/AKT Signaling	1.732	1.789	1.091	2.673	0.632	N/A
Huntington's Disease Signaling	0.378	1.667	0.943	-1.155	-3.727	0
CNTF Signaling	N/A	1.89	2.828	N/A	-3.13	N/A
SPINK1 General Cancer Pathway	1	1.667	1.89	0	-3.273	N/A
Glioma Invasiveness Signaling	N/A	1.633	2.138	0	-3.053	1
NER Pathway	-2.309	-1.155	-0.832	N/A	-3.528	N/A
Leukocyte Extravasation Signaling	1.508	2.111	0.557	0.707	-2.941	0
NRF2-mediated Oxidative Stress Response	0.333	1.897	1.342	N/A	-4.243	N/A
Small Cell Lung Cancer Signaling	0.816	2.309	2.496	1	-1.091	N/A
Paxillin Signaling	N/A	1.89	1.134	N/A	-4.642	N/A
Unfolded protein response	0.447	1.667	3.317	N/A	-0.229	2
Endocannabinoid Cancer Inhibition Pathway	0	-1.5	-1.89	2.111	1.336	0.816
Telomerase Signaling	0.447	1.897	2.5	1.134	-1.671	N/A
Neuregulin Signaling	1.89	0	0.632	0.447	-4.667	N/A
Cell Cycle: G2/M DNA Damage Checkpoint Regulation	2.333	-0.378	-0.277	2.828	1.789	N/A
p70S6K Signaling	0.447	1.89	1.069	-0.333	-3.833	N/A
STAT3 Pathway	1.807	0	0.471	-0.632	-3.452	1
AMPK Signaling	0.302	2.524	1.976	-0.277	-2.25	N/A
CD40 Signaling	0.632	2.324	2.524	0.333	-1.512	N/A
Osteoarthritis Pathway	1.512	0.816	0.457	2.324	0.788	1.414
JAK/Stat Signaling	2.111	1.342	1.698	0	-1.265	0.816
Non-Small Cell Lung Cancer Signaling	N/A	1.134	1.89	N/A	-4.2	N/A
PPARα/RXRα Activation	-2.714	-1.342	-1.043	-2.121	0	N/A
IL-9 Signaling	1.89	1.897	2.333	0.816	-0.258	N/A
Melatonin Signaling	N/A	N/A	-0.447	-2.236	-4.491	N/A
Endocannabinoid Developing Neuron Pathway	N/A	1.508	1.698	N/A	-3.893	N/A
Protein Kinase A Signaling	2.268	1.095	0.555	-0.426	-1.748	-1
ErbB2-ErbB3 Signaling	N/A	1.134	1.667	N/A	-4.271	N/A
mTOR Signaling	0.447	1.667	1.789	0.333	-2.782	N/A
Insulin Receptor Signaling	1.134	1.069	1.528	0	-3.266	N/A
Systemic Lupus Erythematosus In T Cell Signaling Pathway	1.291	0.192	0	2.2	-1.118	2.111
1D-myo-inositol Hexakisphosphate Biosynthesis II (Mammalian)	N/A	2	2.449	N/A	-2.449	N/A
CCR3 Signaling in Eosinophils	N/A	1.89	0.707	N/A	-4.158	N/A
Amyotrophic Lateral Sclerosis Signaling	1	2.333	1.291	0	-2.117	N/A
Melanoma Signaling	N/A	1.134	1.89	N/A	-3.71	N/A
Th2 Pathway	1.667	2.138	1.732	1	0.192	0
Cholesterol Biosynthesis I	-3.162	N/A	N/A	N/A	-3.464	N/A
Cholesterol Biosynthesis II (via 24,25-dihydrolanosterol)	-3.162	N/A	N/A	N/A	-3.464	N/A
Cholesterol Biosynthesis III (via Desmosterol)	-3.162	N/A	N/A	N/A	-3.464	N/A
Ceramide Signaling	2.714	0.832	0.943	1.265	0.87	N/A
Endometrial Cancer Signaling	N/A	1.134	1.89	N/A	-3.545	N/A
Role of p14/p19ARF in Tumor Suppression	N/A	-2	-2.449	N/A	2.111	N/A
Xenobiotic Metabolism CAR Signaling Pathway	1.069	-0.775	-0.686	-1.069	-2.941	N/A
LPS/IL-1 Mediated Inhibition of RXR Function	2.111	0.302	-0.243	0.577	2.294	1
Growth Hormone Signaling	1.342	0.832	0	-1.134	-3.157	N/A
Regulation of Actin-based Motility by Rho	N/A	1.342	0.832	2	-2.268	N/A
Leptin Signaling in Obesity	N/A	1.134	1	-1	-3.3	N/A
RhoGDI Signaling	N/A	-0.632	-0.2	-0.378	5.196	N/A
Xenobiotic Metabolism PXR Signaling Pathway	0.535	0.243	0	-1.5	-4.106	N/A
Role of PI3K/AKT Signaling in the Pathogenesis of Influenza	0.378	1.897	1.667	0	-2.4	N/A
Superpathway of Geranylgeranyldiphosphate Biosynthesis I (via Mevalonate)	-2.449	N/A	-1	N/A	-2.828	N/A
Antiproliferative Role of Somatostatin Receptor 2	N/A	1	0.378	-1	-3.838	N/A
RhoA Signaling	-0.378	1.897	-0.816	0	-3.086	N/A
Chemokine Signaling	2.236	0.816	1.897	N/A	-1.225	N/A
Apelin Cardiac Fibroblast Signaling Pathway	-2	-1	-0.707	-0.447	-2	N/A
Serotonin Degradation	0	-0.816	-1.941	-0.378	-2.982	N/A
UVC-Induced MAPK Signaling	N/A	1.342	1.134	N/A	-3.578	N/A
Valine Degradation I	N/A	N/A	-2.236	N/A	-3.742	N/A
MIF-mediated Glucocorticoid Regulation	1.897	1.414	0	2	0.632	N/A
Melatonin Degradation I	0.816	-1.342	-1.633	0	-2.138	N/A
Fatty Acid β-oxidation I	N/A	N/A	-2.449	N/A	-3.464	N/A
Cdc42 Signaling	N/A	1.89	1.291	N/A	-2.502	N/A
Cell Cycle: G1/S Checkpoint Regulation	0.707	1.342	-2	0.378	1.213	N/A
TCA Cycle II (Eukaryotic)	N/A	N/A	-2.236	N/A	-3.162	N/A
Myc Mediated Apoptosis Signaling	0.832	1	-0.577	0.302	-0.447	2.236
IL-17A Signaling in Gastric Cells	2.449	N/A	2.236	N/A	0.707	N/A
α-Adrenergic Signaling	N/A	N/A	-0.378	-1	-3.962	N/A
FAT10 Signaling Pathway	N/A	N/A	1	2	2.236	N/A
Pyrimidine Ribonucleotides Interconversion	-1.134	N/A	-0.447	N/A	-3.5	N/A
Pyrimidine Ribonucleotides De Novo Biosynthesis	-1.134	N/A	-0.447	N/A	-3.5	N/A
Glutaryl-CoA Degradation	N/A	N/A	-2.236	N/A	-2.828	N/A
CDK5 Signaling	1.633	0.447	0.302	-0.333	-2.335	N/A
Tryptophan Degradation III (Eukaryotic)	0.447	N/A	-1.89	N/A	-2.53	N/A
Actin Nucleation by ARP-WASP Complex	N/A	0.447	1.134	N/A	-3.266	N/A
Isoleucine Degradation I	N/A	N/A	-2	N/A	-2.828	N/A
Glycolysis I	N/A	-0.447	-1.134	N/A	-3.207	N/A
Superpathway of Melatonin Degradation	0.707	-0.816	-1	0	-2.183	N/A
Mevalonate Pathway I	-2.236	N/A	N/A	N/A	-2.449	N/A
Pyrimidine Deoxyribonucleotides De Novo Biosynthesis I	-1.134	N/A	-1	N/A	-2.53	N/A
Complement System	2.236	N/A	1.342	-0.333	0.707	0
Cyclins and Cell Cycle Regulation	-1.667	-2	0.258	0	0.688	N/A
ATM Signaling	-0.302	-1.265	-0.655	2.121	0.18	N/A
Apelin Pancreas Signaling Pathway	-1	-0.333	-0.707	0	-2.449	N/A
Sumoylation Pathway	0.302	-0.832	-1.279	0	2	N/A
Apelin Muscle Signaling Pathway	N/A	1	N/A	N/A	-3.317	N/A
Agrin Interactions at Neuromuscular Junction	N/A	N/A	-0.333	N/A	-3.962	N/A
Gluconeogenesis I	N/A	-0.447	-1.134	N/A	-2.714	N/A
Ketolysis	N/A	N/A	-2	N/A	-2.236	N/A
Zymosterol Biosynthesis	-2	N/A	N/A	N/A	-2.236	N/A
HIPPO signaling	0	0.447	-0.277	1	2.324	N/A
Endoplasmic Reticulum Stress Pathway	N/A	0.816	2.236	N/A	0.816	N/A
Granzyme B Signaling	-2	N/A	N/A	N/A	-1.667	N/A
Tryptophan Degradation X (Mammalian, via Tryptamine)	0	N/A	-1.134	N/A	-2.333	N/A
Cell Cycle Regulation by BTG Family Proteins	N/A	N/A	2	N/A	-1.342	N/A
Noradrenaline and Adrenaline Degradation	N/A	N/A	-1	N/A	-2.309	N/A
Neuroprotective Role of THOP1 in Alzheimer's Disease	0	N/A	0	2	1.155	N/A
Purine Nucleotides De Novo Biosynthesis II	N/A	N/A	N/A	N/A	-2.828	N/A
Remodeling of Epithelial Adherens Junctions	N/A	N/A	-0.447	N/A	-2.333	N/A
Angiopoietin Signaling	0	0	0	-0.378	-2.294	N/A
Methylglyoxal Degradation III	N/A	N/A	N/A	N/A	-2.646	N/A
Glutathione-mediated Detoxification	N/A	N/A	-2.646	N/A	N/A	N/A
Dopamine Receptor Signaling	N/A	N/A	N/A	N/A	-2.53	N/A
Glutathione Redox Reactions I	N/A	N/A	-2.53	N/A	N/A	N/A
Pentose Phosphate Pathway	N/A	N/A	N/A	N/A	-2.449	N/A
Phosphatidylethanolamine Biosynthesis II	N/A	N/A	N/A	N/A	-2.236	N/A
Heme Biosynthesis II	N/A	N/A	N/A	N/A	-2.236	N/A
Leucine Degradation I	N/A	N/A	N/A	N/A	-2.236	N/A
Acetyl-CoA Biosynthesis I (Pyruvate Dehydrogenase Complex)	N/A	N/A	N/A	N/A	-2	N/A
dTMP De Novo Biosynthesis	N/A	N/A	N/A	N/A	-2	N/A
Branched-chain α-keto acid Dehydrogenase Complex	N/A	N/A	N/A	N/A	-2	N/A
Heme Biosynthesis from Uroporphyrinogen-III I	N/A	N/A	N/A	N/A	-2	N/A
2-oxobutanoate Degradation I	N/A	N/A	N/A	N/A	-2	N/A
Bile Acid Biosynthesis, Neutral Pathway	N/A	N/A	N/A	N/A	-2	N/A
