# Supplementary material for: Computational and Transcriptome Analyses Revealed Preferential Induction of Chemotaxis and Lipid Synthesis by SARS-CoV-2
Source: Biology (Basel). 2020 Sep 1;9(9):260. doi: 10.3390/biology9090260 (PMC7564677; doi:10.3390/biology9090260)
Supplement: Supplementary file 1 [file biology-09-00260-s001.zip › Table S8.xlsx]

## Sheet: Sheet0
Table S8. Casual network pathway comparison for differentially expressed genes in Calu-3 cells infected with the indicated virus based on IPA analysis
Causal Networks	Depth	GE.Calu3-SARS-COV-2_vs_Calu3-mock-fold2.0_adjp0.05 - 2020-05-15 03:34 AM	GE.SARS-CoV_vs_Calu3-mock-fold2.0_adjp0.05 - 2020-05-15 03:35 AM	GE.Calu3-SARS-MERS_vs_Calu3-mock-fold2.0_adjp0.05 - 2020-05-15 03:36 AM	GE.FLUA_24h_vs_mock_24h-fold2.0_adjp0.05 - 2020-05-15 03:37 AM	GE.FLUB_24h_vs_mock_24h-fold2.0_adjp0.05 - 2020-05-15 03:38 AM	GE.Rhino_24h_vs_mock_24h-fold2.0_adjp0.05 - 2020-05-15 04:00 AM
TNFRSF8	2	10.009	7.839	5.174	10.334	10.752	10.052
JAK	3	12.425	7.795	5.284	9.706	8.392	9.704
IFNG	1	9.698	8.49	4.544	9.699	8.699	9.271
HSPB8	2	9.43	7.201	4.538	9.26	8.93	8.721
IFNG	2	10.154	8.706	4.536	9.798	4.612	10.183
MRE11	3	11.476	7.547	N/A	10.298	7.812	10.183
SFTPA1	2	-9.186	-7.433	-5.33	-8.411	-8.2	-8.189
IFNB1	2	10.137	8.064	5.821	8.287	6.066	8
SUMO1	2	-9.077	-7.366	-5.392	-8.292	-7.95	-8.066
IL1RN	2	-10.774	-9.213	-5.268	-10.049	N/A	-10.042
JAK	2	10.19	6.931	5.853	7.95	7.093	7.288
TLR4	2	11.094	7.901	6.9	7.754	3.882	7.553
CD22	3	-10.477	-8.318	-5.438	-10.371	N/A	-10.477
DDX58	2	9.57	7.675	4.747	7.89	6.447	8.497
JAK1	2	9.706	7.723	N/A	9.348	8.164	9.545
IFNL1	1	7.874	7.483	4.439	7.941	7.685	7.878
FANCC	2	-8.341	-7.632	-5.83	-7.18	-6.864	-7.366
TNF	1	10.262	6.866	5.516	7.452	6.452	6.6
MAPK1	1	-7.341	-5.582	-3.046	-8.798	-9.254	-8.379
TNFSF11	2	8.728	7.407	5.41	6.866	6.148	7.473
caspase	2	8.255	7.298	5.392	6.975	6.602	7.16
Ifn gamma	2	9.017	6.396	4.951	7.695	5.874	7.44
Tnf receptor	2	8.081	7.374	5.813	6.638	6.303	6.75
LBP	2	8.342	7.034	4.849	7.419	6.142	7.103
SNAPIN	2	-8.556	-6.755	-4.965	-7.307	-6.332	-6.64
PRL	1	7.433	7.421	4.841	7.23	6.303	7.285
SSTR2	3	8.962	8.315	6.047	5.743	4.4	6.882
IFNA2	1	6.934	7.071	4.427	7.285	6.532	7.005
CGAS	2	7.28	5.84	4.542	7.416	7.16	6.64
Interferon alpha	2	9.855	8.169	4.435	8.227	N/A	8.159
IFNL4	2	7.141	5.925	4.768	7.348	7.02	6.564
Cr3	3	9.522	6.903	N/A	7.769	6.148	7.673
CSF1	2	-9.052	-6.864	-4.456	N/A	-9.046	-8.561
SH3BP2	2	8.102	5.334	4.503	6.813	7	6.173
PRKCD	2	9.429	6.789	N/A	7.762	6.031	7.553
P2RX7	2	-6.184	-5.093	-2.54	-7.839	-8.333	-7.509
APP	2	9.887	6.85	N/A	7.659	5.869	7.22
IFNE	2	7.071	5.667	4	7.28	6.949	6.487
USP13	2	7	5.667	4.226	7.211	6.877	6.41
CDC73	2	7	5.667	4.226	7.211	6.877	6.41
TMEM173	3	8.889	7	5.137	8.041	N/A	7.842
STAT1	1	6.928	5.578	4.116	7.141	6.804	6.332
TLR7	2	9.978	6.881	5.547	6.803	N/A	7.275
HDAC3	2	-8.232	-7.353	-5.674	-7.374	N/A	-7.353
IL1RN	1	-7.005	-6.351	-3.647	-6.379	-5.907	-6.64
ADRB2	2	-10.147	-7.248	-5.6	-6.33	N/A	-6.464
BCL2L1	3	-8.931	-8.192	-6.085	-5.774	N/A	-6.626
HLA-B	2	6.714	5.333	3.888	6.934	6.414	6.112
TLR7	1	6.557	5.925	5.729	5.425	6.062	5.396
IFNA2	2	7.398	6.755	3.381	6.86	4.063	6.343
RNF216	2	-7.918	-6.9	-5.598	-6.882	N/A	-7.421
Bvr	2	8.192	6.964	6.07	6.791	N/A	6.633
TLR6	2	8.749	6.765	6.172	6.476	N/A	6.414
MAVS	2	8.701	6.858	5.157	6.6	N/A	7.147
ADAR	2	-6.03	-5.84	-5.06	-5.947	-5.657	-5.604
TGFB2	2	8.4	6.863	N/A	6.325	5.628	6.475
FOXO3	2	6.148	4.421	3.05	5.858	7.75	5.963
HERPUD1	2	7.071	5	4.258	5.729	4.993	6
IL13	2	7.462	6.728	4.763	5.212	3.133	5.511
IRF1	3	8.701	N/A	4.772	6.653	5.66	6.971
GSK3A	2	7.858	6.047	4.49	6.604	N/A	7.002
PAF1	1	5.568	5.292	5.292	5.099	5.657	5
LPCAT1	3	-7.74	-6.114	-4.4	-5.911	N/A	-7.276
DDX3X	2	6.326	4.808	3.709	6.063	5.222	5.252
PARP16	3	7.74	6.114	4.322	5.911	N/A	7.276
NUPR1	1	7.462	3.349	5.842	4.662	9.981	N/A
PLG	2	9.535	7.444	N/A	6.582	N/A	7.652
API5	2	7.112	4.464	4.72	5.171	5.729	3.888
IL15	2	7.602	6.6	N/A	6.556	3.695	6.47
RC3H1	1	-5.745	-5.477	-3.53	-5.745	-4.849	-5.568
PLK1	2	-5.087	-4.977	-2.722	-5.98	-5.96	-6.037
IL21	2	9.535	6.736	N/A	6.718	N/A	7.715
IFNL2	2	7	5.667	4.333	7.211	N/A	6.41
TGM2	2	9.308	6.64	N/A	6.579	N/A	7.463
PLAAT4	2	7.988	7.076	N/A	7.344	N/A	7.416
EIF2AK4	2	-6.181	-5.754	-4.542	-6.607	N/A	-6.272
PRNP	2	-4.683	-3.498	-1.386	-6.7	-6.465	-6.6
IL1A	1	6.557	4.49	3.051	4.747	5.689	4.707
RNASEL	2	5.17	5.286	4.106	4.992	4.331	5.337
RPS6KA3	2	8.854	N/A	N/A	7.605	5.49	7.168
MGAT5	2	N/A	N/A	-3.402	-8.607	-8.908	-8.172
EBI3	2	N/A	4.964	2.777	7.55	7.181	6.564
mir-15	2	6.272	4.116	3.501	5.191	4.296	5.477
TGM2	1	6.877	5	N/A	5.612	5.522	5.814
IL31	2	7.945	5.79	N/A	5.385	3.144	6.111
FCAR	2	3.623	4.098	1.251	6.369	6.316	6.6
MGAT5	3	-3.127	-3.123	N/A	-7.72	-6.863	-7.108
FANCA	2	-5.991	-5.742	-4.427	-5.899	N/A	-5.88
CEL	3	-7.733	-5.895	N/A	-6.846	N/A	-7.184
COPS5	2	9.415	5.651	4.323	N/A	N/A	7.701
TICAM1	2	8.292	N/A	5.213	6.548	N/A	6.861
PROC	2	-9.754	-7.878	N/A	N/A	N/A	-9.125
UNC93B1	2	8.586	N/A	5.157	6.29	N/A	6.532
EIF2AK2	1	4.802	4.642	3.9	4.596	4.226	4.382
RNY3	1	4.472	4.472	3.578	4.796	4.583	4.583
mir-15	3	8.195	N/A	4.587	6.401	N/A	7
TLR9	1	5.477	5.292	N/A	5.303	4.964	5.014
GCA	2	8.981	N/A	4.782	5.737	N/A	6.456
ECSIT	2	6.203	4.258	4.391	3.91	3.263	3.92
TBK1	2	7.649	N/A	5.033	6.49	N/A	6.708
TIRAP	2	7.608	N/A	5.115	6.455	N/A	6.64
DRD2	2	-3.44	-4.082	-0.87	-6.076	-5.092	-6.139
MAP3K14	2	8.333	N/A	4.477	6.173	N/A	6.708
TNFRSF17	2	8.315	N/A	5.363	5.908	N/A	5.98
SPI1	1	5.014	4.796	N/A	5.488	5.425	4.811
TLR3	2	8.918	N/A	5.131	5.025	N/A	6.277
Cr3	2	5.689	4.439	4.808	4.95	5.338	N/A
TRIM27	3	8.836	N/A	N/A	7.786	N/A	8.54
TNIP1	2	-8.091	N/A	-4.364	-6.018	N/A	-6.633
EIF2AK3	2	7.284	5.417	3.811	5.513	3.077	N/A
IL27	2	7.937	6.039	N/A	6.533	4.578	N/A
IKK (complex)	2	8.152	N/A	4.417	5.939	N/A	6.557
GPX4	2	-8.091	N/A	-4.5	-5.859	N/A	-6.557
AKAP13	2	8.091	N/A	4.5	5.859	N/A	6.557
TERF2IP	2	8.091	N/A	4.5	5.859	N/A	6.557
LTF	2	8.091	N/A	4.5	5.859	N/A	6.557
RELA	2	8.091	N/A	4.5	5.859	N/A	6.557
PLAA	2	8.152	N/A	4.583	5.777	N/A	6.481
Igm	2	-6.98	N/A	-2.028	-7.946	-7.982	N/A
TRAF3	2	-7.73	N/A	-4.69	-6	N/A	-6.487
PDLIM2	2	4.554	2.639	N/A	5.702	5.169	6.812
PRKCD	1	5.603	4.333	4.715	4.849	5.252	N/A
BMX	2	8.515	N/A	4.461	5.267	N/A	6.337
BAX	3	8.142	N/A	5.364	4.96	N/A	6.096
TGFB2	3	9.119	N/A	N/A	7.421	N/A	8
NPM1-ALK	3	7.071	5.637	N/A	5.633	N/A	6.187
MAP3K1	2	7.584	N/A	4.588	5.907	N/A	6.403
NPM1-ALK	2	8.043	5.966	N/A	5.93	4.512	N/A
ALB	2	-6.399	N/A	-2.25	-8.045	N/A	-7.73
INTS3	3	10.513	6.892	N/A	N/A	6.959	N/A
MMS22L	3	-10.513	-6.892	N/A	N/A	-6.959	N/A
INIP	3	10.513	6.892	N/A	N/A	6.959	N/A
BIRC3	2	7.863	N/A	4.447	5.762	N/A	6.252
N4BP1	2	-7.699	N/A	-3.967	-6.018	N/A	-6.633
IRAK2	2	8.111	N/A	4.69	5.588	N/A	5.898
IRF1	1	4.583	3	2	4.899	5	4.796
IL1A	2	9.192	N/A	4.371	4.617	N/A	5.986
DNMT1	3	10.377	6.655	N/A	N/A	7.1	N/A
DYNLL1	2	-6.465	N/A	N/A	-5.776	-5.788	-6
TAB1	1	-4.243	-3.606	-3.207	-4.243	-4.583	-4.123
TRAF5	2	7.736	N/A	4.196	5.515	N/A	6.172
FANCG	2	-5.06	-5.145	-3.781	-4.768	N/A	-4.802
TNFSF13B	2	7.139	N/A	4.882	5.741	N/A	5.754
IFNA1/IFNA13	2	8.232	5.742	4.613	N/A	4.885	N/A
LIF	2	7.981	5.965	N/A	5.63	3.79	N/A
NUPR1	2	4.725	1.555	4.5	3.349	9.045	N/A
mir-203	2	-8.292	-5.662	-4.111	N/A	-5.103	N/A
YBX1	2	7	N/A	4.064	5.657	N/A	6.083
GADD45B	2	7.738	N/A	4.346	5.333	N/A	5.374
LIFR	2	8.172	5.582	4.076	N/A	4.958	N/A
AKT2	3	-3.623	-3.272	N/A	-4.362	-5.452	-5.858
SOCS1	2	-4.87	-2.83	N/A	-5.743	-3.911	-5.196
HERPUD1	3	8.684	N/A	N/A	6.621	N/A	7.211
LYN	2	8.196	N/A	N/A	6.864	N/A	7.407
APOH	2	7.313	N/A	4.181	5.334	N/A	5.603
CASP8	2	7.662	N/A	5.058	4.217	N/A	5.443
SRP54	3	-7.348	-5.5	-3.761	-5.742	N/A	N/A
KSR2	2	-7.553	N/A	-3.96	-5.17	N/A	-5.632
IFNLR1	2	8.013	5.416	4.163	N/A	4.693	N/A
NTRK1	2	-6.932	-5.093	-2.032	N/A	N/A	-7.889
Interferon alpha	1	5.814	5.308	N/A	5.397	N/A	5.425
CD40LG	2	9.147	7.262	5.486	N/A	N/A	N/A
RNF31	2	5.592	3.629	N/A	3.843	4.702	4.096
ITGA5	2	7.4	N/A	4.577	4.303	N/A	5.528
IL6R	2	7.382	5.444	N/A	5.363	3.547	N/A
TRIM37	2	-6.929	N/A	-3.586	-5.374	N/A	-5.84
RNU1-1	2	4.359	4.123	N/A	4.472	4.491	4.243
IL22RA2	2	-7.889	-5.25	-3.989	N/A	-4.544	N/A
SOCS2	2	-7.889	-5.25	-3.989	N/A	-4.544	N/A
IL10RA	2	7.889	5.25	3.989	N/A	4.544	N/A
Ifn gamma	3	8.278	N/A	N/A	6.124	N/A	7.251
SAMHD1	3	-6.782	N/A	-4.243	-5.096	N/A	-5.385
NOX1	3	6.419	4.667	N/A	N/A	10.317	N/A
GLRX	3	-8.764	N/A	-5.462	N/A	N/A	-7.139
CSF3	2	6.784	3.498	N/A	4.249	2.433	4.366
MGAT3	2	-5.821	-4.899	-4.818	N/A	-5.682	N/A
TLR9	2	7.47	4.49	N/A	4.16	N/A	5.098
IRF3	1	4.243	4	N/A	4.359	4.379	4.123
ZEB2	3	6.278	4.5	N/A	N/A	10.317	N/A
FAM168A	3	6.192	4.5	N/A	N/A	10.277	N/A
SAFB	1	-4.583	-2	-1.177	-4.491	-5.014	-3.606
PKD2	3	-4.807	N/A	N/A	-8.168	N/A	-7.845
IL25	2	6.948	N/A	4.041	4.608	N/A	5.181
IL27	1	3.4	2.837	1.569	4.6	4.459	3.9
CACTIN	2	-7.519	N/A	N/A	-6.49	N/A	-6.633
ZC3HAV1	2	7.519	N/A	N/A	6.49	N/A	6.633
IL23A	2	8.572	6.396	5.66	N/A	N/A	N/A
BBC3	3	7.452	N/A	N/A	6.49	N/A	6.633
CYCS	3	7.452	N/A	N/A	6.49	N/A	6.633
ADAR	3	-2.335	-2.424	-2.359	-4.587	-4.362	-4.478
P2RX7	3	-1.732	-1.324	0.733	-5.735	-5.949	-5.019
IL36A	2	6.993	N/A	4.569	3.667	N/A	5.259
ARF6	2	7.542	N/A	N/A	6.455	N/A	6.487
PELI3	2	-5.315	-4.202	-3.403	-3.556	N/A	-3.96
SLC52A1	2	8.091	N/A	N/A	5.777	N/A	6.481
PLC gamma	2	-8.091	N/A	N/A	-5.777	N/A	-6.481
TAB2	2	6.465	N/A	4.271	4.359	N/A	5.252
HSPB8	3	7.859	N/A	N/A	8.82	3.642	N/A
PLC	2	8.769	N/A	N/A	5.501	N/A	5.907
CLDN7	3	6.719	4.475	N/A	N/A	8.878	N/A
GPR34	2	7.264	N/A	3.108	4.936	N/A	4.719
NUMBL	3	-7.926	N/A	N/A	-5.68	N/A	-6.332
GMFG	2	-6.51	N/A	-4.281	-4.093	N/A	-5.013
HCK	2	5.657	3.881	4	2.09	2.864	1.395
NOD2	2	8.39	N/A	N/A	5.435	N/A	6.018
BTK	1	-3.024	-3.024	-2.746	-3.53	-3.772	-3.674
DRD3	2	N/A	N/A	-2.889	-8.644	N/A	-8.213
Integrin alpha 5 beta 1	2	N/A	N/A	-2.889	-8.644	N/A	-8.213
CD79B	2	N/A	N/A	-2.889	-8.644	N/A	-8.213
GRK4	2	N/A	N/A	-2.889	-8.644	N/A	-8.213
IGF2BP2	2	N/A	N/A	-2.889	-8.644	N/A	-8.213
SERPINE2	3	6.565	5.289	N/A	N/A	7.747	N/A
CASP1	2	8.05	N/A	N/A	5.588	N/A	5.898
FASLG	2	8.05	N/A	N/A	5.588	N/A	5.898
IGFBP7	2	N/A	N/A	-2.474	N/A	-8.825	-8.213
IL11	2	7.135	5	3.623	N/A	3.736	N/A
ECSIT	1	4.69	3.873	3.771	3.317	3.771	N/A
TRIM38	2	-5.812	-4.533	N/A	-4.5	N/A	-4.525
ECSIT	3	7.3	N/A	3.639	3.969	N/A	4.447
DDX3X	3	7.437	N/A	N/A	5.277	N/A	6.592
Ikb	2	-7.863	N/A	N/A	-5.252	N/A	-6.172
TICAM2	2	7.181	N/A	N/A	5.94	N/A	6.164
TREM1	2	-2.258	-1.686	0.92	-5.101	-4.466	-4.841
CASP2	3	-8.232	N/A	-4.951	N/A	N/A	-5.898
HSPH1	2	6.164	N/A	3.395	4.49	N/A	5
TRAF3IP2	2	7.042	N/A	N/A	5.857	N/A	6.083
IFNL4	1	3.162	3.162	3.162	3.162	3.162	3.162
GSK3B	2	7.098	4.665	N/A	N/A	N/A	7.193
TCP1	2	7.042	N/A	N/A	5.857	N/A	6
PDLIM1	2	6.971	N/A	N/A	5.857	N/A	6
IFNB1	1	3.441	3.873	N/A	4.025	3.578	3.9
MYD88	2	6.04	N/A	3.145	4.464	N/A	5.126
PRKD2	2	6.971	N/A	N/A	5.774	N/A	6
ATP1B3	2	-6.971	N/A	N/A	-5.774	N/A	-6
TRIM8	2	6.971	N/A	N/A	5.774	N/A	6
OTUB2	2	-6.971	N/A	N/A	-5.774	N/A	-6
SNW1	2	6.971	N/A	N/A	5.774	N/A	6
NUP98	2	6.971	N/A	N/A	5.774	N/A	6
CC2D1A	2	6.971	N/A	N/A	5.774	N/A	6
STRAP	3	6.564	5.318	N/A	N/A	6.839	N/A
RELA	1	6.083	N/A	3.28	4.382	N/A	4.899
AKT1S1	2	6.971	N/A	N/A	5.571	N/A	6.083
NOS2	2	-5.812	N/A	-3.183	-4.543	N/A	-5.06
CD40LG	1	5.385	4.583	N/A	4.472	N/A	4.123
XRCC5	2	6.786	N/A	N/A	5.774	N/A	6
TGM2	3	3.564	4	N/A	4.236	-2.188	4.571
Metalloprotease	2	-4.157	N/A	-0.726	-6.871	-6.786	N/A
NFkB (complex)	1	6.9	N/A	N/A	5.689	N/A	5.916
CDC25C	2	6.713	N/A	N/A	5.774	N/A	6
SGK1	2	-5.897	-4.131	-3.669	-2.853	-1.907	N/A
TRIP6	2	7.738	N/A	N/A	5.333	N/A	5.374
CAT	2	7.738	N/A	N/A	5.333	N/A	5.374
TNFSF14	2	7.608	N/A	4.801	N/A	N/A	6.008
Tlr	2	6.964	N/A	N/A	5.443	N/A	6.008
TRADD	2	6.794	N/A	N/A	5.528	N/A	6.091
ICOSLG/LOC102723996	2	8.275	N/A	4.233	N/A	N/A	5.777
CD14	2	7	N/A	N/A	5.571	N/A	5.667
CYLD	2	-6.671	N/A	N/A	-5.612	N/A	-5.947
HOXA-AS2	3	-7.587	N/A	-5.085	N/A	N/A	-5.528
TIFA	2	6.858	N/A	N/A	5.657	N/A	5.667
PTPN6	3	3.914	N/A	N/A	6.99	7.234	N/A
RNF11	2	6.677	N/A	N/A	5.461	N/A	6
IFNAR2	1	3.317	2.646	1.414	3.606	3.606	3.464
BCL11B	2	6.786	N/A	N/A	5.571	N/A	5.667
IFNAR1	2	7.951	5.333	N/A	N/A	4.619	N/A
ING4	2	-6.713	N/A	N/A	-5.485	N/A	-5.667
RRM2	2	6.713	N/A	N/A	5.485	N/A	5.667
GNL3L	2	6.713	N/A	N/A	5.485	N/A	5.667
TAC4	2	7.909	N/A	3.845	N/A	N/A	6
LIG1	3	-10.502	N/A	N/A	N/A	-7.231	N/A
PRKCQ	2	7.25	N/A	4.391	N/A	N/A	6.083
TNFRSF25	2	7.981	N/A	N/A	4.65	N/A	5.078
NCF1	3	10.707	N/A	N/A	N/A	6.971	N/A
MMP9	2	-8.1	N/A	-3.892	N/A	N/A	-5.632
S100A7	2	7	N/A	N/A	5.341	N/A	5.27
TLR4	1	5.099	N/A	3.651	4.707	N/A	4.123
FCGR2B	3	-5.75	N/A	N/A	-5.879	N/A	-5.941
MRE11	2	4.158	4.379	N/A	4.315	N/A	4.69
RXRG	3	10.451	N/A	N/A	N/A	7.086	N/A
Growth hormone	3	9.982	7.507	N/A	N/A	N/A	N/A
XBP1	3	-5.4	N/A	N/A	-5.571	N/A	-6.478
FCGR2B	2	-5.969	-4.627	N/A	N/A	-6.822	N/A
WWOX	2	-7.168	N/A	N/A	-5.009	N/A	-5.196
PLK1	3	N/A	-4.877	N/A	-5.814	N/A	-6.582
NDRG1	3	-7.337	-5.662	-4.249	N/A	N/A	N/A
EGOT	3	6.53	N/A	N/A	5.286	N/A	5.425
GPER1	2	-2.615	-1.837	0.577	-5.975	-6.226	N/A
TAL1	1	-3.657	-4.315	-2.535	-3.545	-3.13	N/A
SAMHD1	1	-2.828	-3	-2.828	-2.828	-3	-2.646
PLAUR	2	-0.407	-1.925	N/A	-4.966	-4.543	-5.245
AKT2	2	-4.557	-3.479	-1.633	-2.412	-0.232	-4.747
TERT	3	-9.707	N/A	N/A	N/A	-7.338	N/A
mir-15	1	2.673	2.496	2.138	3.317	3.357	3
SUMO3	3	-3.956	N/A	N/A	-6.473	-6.542	N/A
ATG5	2	6.061	3.545	N/A	3.498	N/A	3.75
ELANE	2	7.695	N/A	4.662	4.417	N/A	N/A
Fc gamma receptor	2	6.197	N/A	N/A	5.196	N/A	5.333
TNFSF14	1	3.606	N/A	3.051	3.317	3.742	3
PDGF BB	1	6.245	5.292	5.145	N/A	N/A	N/A
USP10	2	-7.249	N/A	N/A	-5.976	-3.429	N/A
CD19	2	-5.966	N/A	-2.357	N/A	-8.299	N/A
RBM3	3	-7.348	N/A	-3.671	-5.59	N/A	N/A
IRF9	1	2.828	2.828	2.449	2.828	2.828	2.828
IRS2	2	5.815	4.341	N/A	N/A	6.399	N/A
AKT1	2	6.223	N/A	N/A	N/A	10.311	N/A
Fcer1	2	7.12	N/A	N/A	3.962	N/A	5.417
TNFSF15	2	7.251	N/A	N/A	3.889	N/A	5.345
FBXW7	3	6.621	N/A	N/A	N/A	9.809	N/A
IFNA1/IFNA13	1	2.828	2.828	2.646	2.646	2.828	2.646
EP300	3	-9.569	N/A	N/A	N/A	-6.814	N/A
BRD7	3	-6.106	N/A	N/A	N/A	-10.243	N/A
ANXA1	2	6.801	N/A	4.383	N/A	N/A	5.077
DDX58	1	3.357	3.606	N/A	3.051	3.5	2.714
HNF4A	2	-6.128	N/A	N/A	-4.901	N/A	-5.032
SRC (family)	3	1.908	4.272	3.732	N/A	-6.103	N/A
CASP7	3	8.104	N/A	N/A	N/A	N/A	7.867
IL36G	2	6.533	N/A	N/A	3.973	N/A	5.397
miR-200b-3p (and other miRNAs w/seed AAUACUG)	3	6.35	N/A	3.881	5.657	N/A	N/A
FGF9	2	-6.325	N/A	-1.359	N/A	-8.176	N/A
PLCE1	2	6.245	N/A	N/A	4.596	N/A	5
FOXL2	1	4.379	3.9	4.379	N/A	N/A	3.162
AREG	1	-3.674	-2.84	N/A	-3.9	-5.333	N/A
CG	2	-6.886	-5.316	-3.513	N/A	N/A	N/A
PLAAT4	1	2.646	2.449	2.646	2.646	2.646	2.646
SMARCA4	1	4.064	N/A	1.913	5	N/A	4.642
PLAAT4	3	10.206	N/A	5.408	N/A	N/A	N/A
IFNL1	2	10.369	N/A	5.2	N/A	N/A	N/A
PARP9	2	N/A	5.333	3.888	N/A	6.337	N/A
SOCS3	2	-6.801	-3.838	N/A	N/A	-4.902	N/A
DEFB4A/DEFB4B	2	5.737	N/A	4.076	2.449	N/A	3.244
TRIB2	3	6.701	N/A	N/A	3.657	N/A	5.115
USP20	2	-6.609	N/A	N/A	-5.657	-3.145	N/A
USP18	1	-2.828	-2.646	-1.633	-2.828	-2.646	-2.828
RALA	3	-8.296	N/A	N/A	N/A	-6.996	N/A
RIPK2	2	6.042	N/A	N/A	4.341	N/A	4.901
H2AX	3	8.819	N/A	N/A	N/A	6.402	N/A
HMGB1	2	6.425	N/A	4.906	N/A	N/A	3.873
PPP1R17	2	-7.183	-5.427	-2.593	N/A	N/A	N/A
JAK	1	3.464	3.051	N/A	3.051	2.138	3.464
TBK1	1	3.162	2.828	3.162	3	N/A	3
FCAR	3	1.29	2.304	-0.768	5.244	5.54	N/A
TIFA	1	2.53	2.333	2.714	2.714	2.714	2.121
FBH1	3	8.601	N/A	N/A	N/A	6.402	N/A
RGS6	3	8.636	N/A	N/A	N/A	6.364	N/A
mir-630	3	-8.717	N/A	N/A	N/A	-6.273	N/A
TERF2	3	-8.717	N/A	N/A	N/A	-6.273	N/A
DUSP14	2	-5.899	N/A	N/A	-4.464	N/A	-4.621
CCL5	2	-3.012	N/A	-0.266	N/A	-5.601	-6.022
GLRX	2	-6.481	-4.352	-4.061	N/A	N/A	N/A
ACOX1	3	8.509	N/A	N/A	N/A	6.364	N/A
SIRT5	3	-8.509	N/A	N/A	N/A	-6.364	N/A
GDNF	2	-4.308	-3.878	-0.962	N/A	-5.666	N/A
CD36	1	4.491	N/A	2.837	3.873	N/A	3.606
NBN	3	8.59	N/A	N/A	N/A	6.208	N/A
IKZF1	1	-3.962	-3.71	N/A	-3.657	N/A	-3.441
LAT	3	N/A	-3.763	N/A	-5.769	-5.19	N/A
SOD2	2	-6.333	N/A	-3.04	N/A	N/A	-5.217
FGF5	3	0.206	-0.856	N/A	-4.559	-4.633	-4.326
TLR3	1	3.9	3	N/A	4	N/A	3.606
FGF18	2	5.737	N/A	4.163	2.449	2.132	N/A
UNC93B1	3	7.537	N/A	N/A	N/A	N/A	6.894
TAP1	3	-6.701	N/A	N/A	-3.416	N/A	-4.281
AHR	2	N/A	N/A	N/A	4.392	4.299	5.578
IKZF3	1	-4	-3.742	N/A	-2.84	N/A	-3.606
CSF2	2	-1.548	-1.983	N/A	-5.248	-5.332	N/A
IL17F	2	6.765	N/A	N/A	3.395	N/A	3.938
MAP2K6	2	8.011	N/A	N/A	N/A	N/A	6.062
PLCD4	2	-5.213	N/A	-1.565	N/A	N/A	-7.267
ALOX12	2	6.351	N/A	2.871	N/A	N/A	4.743
SPRY2	2	4.8	N/A	0.497	N/A	8.63	N/A
MAPK1	2	-2.708	N/A	N/A	-5.941	-5.207	N/A
PCBP2	3	-8.814	N/A	-5.027	N/A	N/A	N/A
TICAM1	1	2.333	2.121	2.333	2.333	2.333	2.333
IL18	2	8.76	N/A	4.98	N/A	N/A	N/A
CHD1	1	4	N/A	3.464	N/A	3.606	2.646
TRAF7	2	7.633	N/A	N/A	N/A	N/A	6.021
TMEM173	2	7.23	N/A	N/A	N/A	N/A	6.379
DRD2	3	-2.317	N/A	N/A	-5.485	-5.794	N/A
ERBB4	2	-5.308	N/A	0.241	N/A	-8.033	N/A
HDAC11	3	-8.074	-5.498	N/A	N/A	N/A	N/A
FYB2	2	-6.263	-5.301	-1.964	N/A	N/A	N/A
SRC (family)	2	4.122	4.166	N/A	3.123	-2.068	N/A
IL1	2	6.425	N/A	N/A	2.862	N/A	4.158
Hsp90	2	4.538	4.798	3.725	N/A	0.378	N/A
KIF5B-RET	3	4.316	N/A	N/A	2.899	-1.866	4.346
DHX9	1	2.236	2.236	2.236	2.236	2.236	2.236
CHKA	2	-6.263	-5.301	-1.844	N/A	N/A	N/A
PDGF-DD	2	-6.263	-5.301	-1.844	N/A	N/A	N/A
AGER	2	6.2	N/A	N/A	3.444	N/A	3.713
MAP3K3	2	7.695	N/A	N/A	N/A	N/A	5.632
SHARPIN	2	8.021	N/A	N/A	N/A	N/A	5.286
BMP4	2	4.025	3.806	3.082	2.312	N/A	N/A
PDPK1	2	4.386	4.313	4.526	N/A	N/A	N/A
IRF4	1	-3.411	-3.3	N/A	-2.982	N/A	-3.5
IL2RG	2	7.526	5.657	N/A	N/A	N/A	N/A
NGLY1	1	-2	-2.236	-2.236	-2.236	-2.236	-2.236
KLRB1	3	7.764	N/A	N/A	5.416	N/A	N/A
GAPDH	1	-2.357	-2.496	N/A	-3	-1.964	-3.357
NPC2	2	6.261	4.608	2.286	N/A	N/A	N/A
MAP2K1/2	2	-4.8	N/A	-1.442	N/A	-6.888	N/A
CDK8	3	-7.375	N/A	N/A	N/A	-5.754	N/A
CTLA4	2	6.08	5.176	1.802	N/A	N/A	N/A
TNF	2	8.677	4.371	N/A	N/A	N/A	N/A
DHCR24	3	N/A	7.506	5.534	N/A	N/A	N/A
GPER1	1	4.491	4.583	3.962	N/A	N/A	N/A
MYLK	2	6.929	N/A	N/A	N/A	N/A	6.083
RTKN	2	6.971	N/A	N/A	N/A	N/A	6
CXCL16	2	6.971	N/A	N/A	N/A	N/A	6
KLRC2	2	-6.556	-4.565	-1.833	N/A	N/A	N/A
NPPC	2	6.556	4.565	1.833	N/A	N/A	N/A
MAVS	1	2.53	2.828	N/A	2.53	2.714	2.333
TLR2	2	7.671	N/A	5.246	N/A	N/A	N/A
PTPN2	2	-7.688	-5.222	N/A	N/A	N/A	N/A
FES	2	-7.398	-5.498	N/A	N/A	N/A	N/A
FBXW5	2	-4.158	-3.175	-2.769	-1.98	-0.759	N/A
RUNX1	2	7	N/A	N/A	N/A	N/A	5.84
IKBKG	1	2.646	2.449	2.646	2.646	N/A	2.449
ALB	3	-2.509	N/A	N/A	-5.382	-4.894	N/A
RAF1	2	0.16	-1.742	N/A	-3.547	-3.674	-3.637
CYP2E1	3	7.589	N/A	N/A	5.17	N/A	N/A
ABCB6	3	7.589	N/A	N/A	5.17	N/A	N/A
USP7	2	-4.914	N/A	N/A	-3.273	-4.571	N/A
LINC01410	2	6.971	N/A	N/A	5.774	N/A	N/A
miR-532-5p (and other miRNAs w/seed AUGCCUU)	2	-6.971	N/A	N/A	-5.774	N/A	N/A
ZC3H18	2	6.971	N/A	N/A	5.774	N/A	N/A
TNPO2	2	6.971	N/A	N/A	5.774	N/A	N/A
PPP2R5C	2	-7.208	N/A	N/A	N/A	N/A	-5.516
OSM	2	6.841	5.859	N/A	N/A	N/A	N/A
PKMYT1	2	7.112	N/A	N/A	5.571	N/A	N/A
PKN3	2	7.112	N/A	N/A	5.571	N/A	N/A
miR-155-5p (miRNAs w/seed UAAUGCU)	2	-4	N/A	N/A	-3.464	-1.877	-3.317
Tlr	1	3.162	3.162	N/A	3.317	N/A	3
CNOT7	1	-2.449	-2.449	N/A	-2.646	-2.449	-2.646
XBP1	2	N/A	N/A	N/A	-4.264	-4.221	-4.131
SMAD7	2	3.543	2.661	2.325	2.1	1.97	N/A
TNFAIP3	2	N/A	N/A	N/A	-6.379	N/A	-6.193
NPC2	3	2.148	N/A	N/A	5.578	4.841	N/A
SFTPA1	3	-8.854	N/A	-3.71	N/A	N/A	N/A
CSF1R	2	4.964	N/A	3.647	3.9	N/A	N/A
CaMKII	3	7.988	N/A	4.5	N/A	N/A	N/A
SUMO1	3	-8.751	N/A	-3.729	N/A	N/A	N/A
RARA	2	N/A	N/A	N/A	-4.727	-3.967	-3.78
IRAK4	1	2.646	2.236	N/A	2.449	2.646	2.449
ERBB3	2	-4.299	N/A	N/A	N/A	-8.12	N/A
TNFSF12	2	-0.805	-1.539	0.756	N/A	-4.909	-4.4
MAP3K7	2	6.129	N/A	N/A	2.746	N/A	3.534
PDE4A	2	5.737	N/A	4.163	2.449	N/A	N/A
PTCH1	3	-7.777	N/A	-4.502	N/A	N/A	N/A
TNFRSF13B	2	-6.786	N/A	N/A	-5.485	N/A	N/A
AREG	2	-5.019	N/A	N/A	-7.248	N/A	N/A
UXT	2	6.75	N/A	N/A	5.461	N/A	N/A
SLK	3	-4.805	-4.856	-2.546	N/A	N/A	N/A
mir-506	2	-6.713	N/A	N/A	-5.485	N/A	N/A
TRAF3	1	-1.667	-2.333	-2.333	-2.333	-1.897	-1.633
SAMHD1	2	-3.162	N/A	-2.714	N/A	-3.317	-3
IFN Beta	3	6.755	5.427	N/A	N/A	N/A	N/A
ARHGDIA	3	8.287	N/A	3.862	N/A	N/A	N/A
GSDMB	3	8.287	N/A	3.862	N/A	N/A	N/A
EIF4EBP1	3	-6.677	N/A	N/A	-5.461	N/A	N/A
DDIT3	3	7.784	N/A	N/A	4.333	N/A	N/A
USP43	2	3.879	N/A	N/A	3.394	4.768	N/A
NUP62	2	6.75	N/A	N/A	5.286	N/A	N/A
AMOTL1	2	6.35	N/A	N/A	N/A	N/A	5.667
TAP1	2	-2.335	-2.041	-2.449	-1.671	-1.567	-1.89
Beta Arrestin	2	4.814	1.333	N/A	3	N/A	2.785
ZNF148	3	7.587	N/A	N/A	4.303	N/A	N/A
EIF2A	3	8.013	N/A	3.85	N/A	N/A	N/A
CSNK2B	2	7.553	N/A	N/A	4.272	N/A	N/A
ZNF395	1	2	2.236	2.236	2	1.342	2
IL5	2	-2.874	-2.887	-0.173	-5.874	N/A	N/A
RAP1GDS1	2	6.5	N/A	N/A	N/A	N/A	5.191
F2RL1	2	7.367	N/A	N/A	4.313	N/A	N/A
NGFR	3	8.057	N/A	3.603	N/A	N/A	N/A
PTGER3	2	-2.818	-2.538	N/A	-6.236	N/A	N/A
SAA1	2	6.679	N/A	N/A	N/A	N/A	4.906
Notch	3	6.775	4.8	N/A	N/A	N/A	N/A
Gamma tubulin	3	-6.862	N/A	N/A	N/A	-4.672	N/A
MITF	1	-4.49	N/A	N/A	N/A	-7.005	N/A
NR4A1	2	N/A	N/A	N/A	-5.741	N/A	-5.754
mir-181	2	N/A	N/A	N/A	5.632	N/A	5.84
IL22	2	6.866	4.556	N/A	N/A	N/A	N/A
PLA2G10	2	-5.823	-4.272	-1.305	N/A	N/A	N/A
SGK1	3	-4.975	N/A	N/A	-3.932	-2.423	N/A
TAP1	1	-3	-2.646	N/A	-2.828	N/A	-2.828
IKBKG	2	N/A	N/A	N/A	5.461	N/A	5.84
GSK3B	3	N/A	N/A	N/A	5.08	N/A	6.169
IRS2	3	5.455	N/A	N/A	5.793	N/A	N/A
ISG15	2	N/A	N/A	N/A	-5.374	N/A	-5.84
PIAS4	2	3.584	N/A	N/A	3.064	4.536	N/A
CD19	3	N/A	N/A	N/A	-5.427	-5.735	N/A
TNFRSF11A	2	N/A	N/A	N/A	5.485	N/A	5.667
RARA	1	N/A	N/A	N/A	-4.11	-3.761	-3.266
CRLF1	3	6.842	4.271	N/A	N/A	N/A	N/A
NFKB2	2	-3.373	N/A	N/A	-3.064	-4.603	N/A
DISC	2	-1.017	-1.265	1.063	-3.834	N/A	-3.839
SOCS1	1	-2.524	-2.236	N/A	-3.273	N/A	-2.982
ITGB2	2	-6.062	-3.951	-0.993	N/A	N/A	N/A
PPIB	2	4.621	N/A	N/A	2.832	N/A	3.536
OLR1	2	7.57	N/A	3.372	N/A	N/A	N/A
STAB2	2	6.778	N/A	N/A	4.158	N/A	N/A
P2RY6	2	6.778	N/A	N/A	4.158	N/A	N/A
TREM1	1	2.714	2.214	2.394	1.761	N/A	1.826
FAS	2	-5.143	N/A	N/A	N/A	-5.629	N/A
MYC	2	N/A	-4.874	N/A	N/A	N/A	-5.821
RBBP4	2	5.217	N/A	N/A	2.959	N/A	2.502
PITX1	2	-5.217	N/A	N/A	-2.959	N/A	-2.502
CD36	2	2.345	1.806	2.857	N/A	3.669	N/A
UBE2N	2	6.464	N/A	N/A	N/A	N/A	4.18
HPRT1	2	7.284	N/A	3.354	N/A	N/A	N/A
ATM	2	10.598	N/A	N/A	N/A	N/A	N/A
PTPN6	2	1.213	3.259	1.08	N/A	5.002	N/A
RACK1	2	2.588	1.116	2.385	1.753	2.694	0
IL36B	2	6.533	N/A	N/A	3.973	N/A	N/A
Cyclin E	3	4.977	N/A	N/A	5.522	N/A	N/A
MAPKAP1	2	5.513	N/A	N/A	N/A	4.977	N/A
IL23A	3	10.473	N/A	N/A	N/A	N/A	N/A
F7	1	4.472	N/A	3	N/A	N/A	3
NRG1	2	-2.572	N/A	N/A	N/A	-7.895	N/A
CD79A	2	-2.703	-2.694	0.483	-4.532	N/A	N/A
CD226	3	-2.396	-2.714	0.094	N/A	N/A	-5.172
BTG3	3	N/A	4.522	N/A	N/A	5.828	N/A
MEN1	3	N/A	N/A	N/A	N/A	-10.277	N/A
mir-27	2	6.183	N/A	N/A	4.093	N/A	N/A
Cdk	1	N/A	3.317	4.123	N/A	N/A	2.828
PCK1	2	N/A	N/A	2.626	4.11	N/A	3.53
SMARCA4	2	4.822	N/A	N/A	5.427	N/A	N/A
TSC22D3	2	-0.781	-0.275	-1.995	3.85	N/A	3.343
PRKCQ	3	10.228	N/A	N/A	N/A	N/A	N/A
RLIM	3	-2.63	-1.753	-1.913	-1.786	-2.132	N/A
RET	2	N/A	N/A	N/A	-3.302	-3.517	-3.363
TRIP10	3	-4.628	N/A	N/A	-3.111	2.4	N/A
RACK1	3	5.638	N/A	N/A	4.472	N/A	N/A
Ifn gamma	1	2.333	2.121	N/A	3	N/A	2.646
NOXO1	3	5.802	N/A	N/A	1.387	N/A	2.895
FGF5	2	N/A	N/A	-1.89	-8.192	N/A	N/A
Immunoglobulin	1	3.873	3.207	N/A	N/A	N/A	3
CTSB	2	5.032	N/A	N/A	2.694	N/A	2.353
PRKCA	2	6.546	N/A	N/A	3.53	N/A	N/A
IGFBP5	2	5.815	N/A	4.249	N/A	N/A	N/A
PLK3	2	N/A	N/A	3.414	3.244	N/A	3.402
ERBB4	3	-2.011	N/A	N/A	-2.492	-5.556	N/A
ISG15	1	-2	-2	N/A	-2	-2	-2
PRC2	1	2.646	2.449	N/A	2.449	N/A	2.449
Cdk	2	N/A	3.051	3.9	N/A	N/A	3
S100A6	1	-3.317	N/A	N/A	-3.317	-3.3	N/A
FOXO3	1	4.536	3.13	2.268	N/A	N/A	N/A
FXN	2	2.626	N/A	0.868	2.534	1.889	1.915
CD24	1	N/A	1.155	N/A	-3.162	-5.488	N/A
Hsp27	2	-4.548	N/A	N/A	N/A	-5.257	N/A
AXL	2	N/A	N/A	4.315	N/A	N/A	5.485
USP18	2	-1.807	-2.309	-0.832	-2.496	N/A	-2.309
IQGAP1	2	-3.858	N/A	N/A	N/A	-5.892	N/A
CSNK1A1	3	N/A	N/A	N/A	4.149	N/A	5.578
RAP1B	2	5.58	N/A	4.146	N/A	N/A	N/A
ROR1	3	N/A	N/A	N/A	N/A	-9.722	N/A
ESR1	1	N/A	N/A	N/A	-3.098	-3.364	-3.244
caspase	3	4.975	N/A	N/A	N/A	N/A	4.724
IFNL1	3	9.656	N/A	N/A	N/A	N/A	N/A
CLDN7	2	3.349	N/A	1.688	1.483	1.748	1.372
SOCS3	1	-3.464	N/A	N/A	-3.162	N/A	-3
MSR1	2	N/A	N/A	N/A	-4.619	N/A	-5
NFKBIZ	2	-5.25	N/A	N/A	-4.33	N/A	N/A
CTLA4	3	3.007	N/A	N/A	N/A	6.567	N/A
S1PR1	3	9.564	N/A	N/A	N/A	N/A	N/A
EGLN	1	N/A	0.5	2	N/A	7.042	N/A
mir-203	3	-9.522	N/A	N/A	N/A	N/A	N/A
CTBP2	3	3.236	2.691	3.584	N/A	N/A	N/A
ANXA2	2	4.298	N/A	2.772	N/A	N/A	2.429
PDLIM2	1	1.414	N/A	1.8	2	2.535	1.732
LIFR	3	9.475	N/A	N/A	N/A	N/A	N/A
LTBR	2	N/A	N/A	N/A	4.352	N/A	5.099
ARNT	2	N/A	N/A	N/A	-2.75	-3.536	-3.162
ADORA2A	2	-6.183	N/A	-3.25	N/A	N/A	N/A
IKBKE	2	N/A	N/A	4.138	N/A	N/A	5.259
MAF	3	N/A	N/A	-5.315	-4.076	N/A	N/A
IGBP1	2	N/A	N/A	N/A	4.533	N/A	4.743
MCL1	2	5.33	3.939	N/A	N/A	N/A	N/A
CXCR4	2	-1.644	-1.803	0.671	N/A	N/A	-5.103
PPP2R5E	2	2.491	N/A	N/A	3.207	N/A	3.507
KDM1A	3	N/A	-2.345	N/A	N/A	-6.856	N/A
FANCC	3	-9.173	N/A	N/A	N/A	N/A	N/A
SIRT6	1	2.449	2.236	N/A	2.236	N/A	2.236
FCGR2B	1	N/A	-2.236	N/A	-2.236	-2.449	-2.236
Secretase gamma	3	N/A	N/A	N/A	N/A	9.157	N/A
CRH	3	9.109	N/A	N/A	N/A	N/A	N/A
Pro-inflammatory Cytokine	3	N/A	N/A	N/A	4.025	N/A	5.078
RHOC	2	6.128	N/A	N/A	N/A	N/A	2.967
TAB1	2	4.001	N/A	N/A	2.287	N/A	2.782
KDM3A	3	-6.236	N/A	-2.785	N/A	N/A	N/A
IL32	2	N/A	N/A	N/A	3.837	N/A	5.17
ADORA3	2	-2.99	N/A	N/A	-5.964	N/A	N/A
PRKCA	1	2.668	2.324	2.065	N/A	N/A	1.897
RNF216	1	N/A	-2.236	-2.449	-2.236	N/A	-2
PDGF-DD	3	-3.281	N/A	N/A	N/A	-5.628	N/A
CHKA	3	-3.281	N/A	N/A	N/A	-5.584	N/A
Lymphotoxin	1	3	N/A	N/A	2.828	3	N/A
PRKAA2	2	-4.226	-2.502	-2.082	N/A	N/A	N/A
DUSP1	2	0.636	1.894	0	N/A	6.278	N/A
MAP3K14	1	N/A	N/A	2.324	3.317	N/A	3.162
PRR7	3	-3.915	N/A	N/A	N/A	4.882	N/A
MAZ	3	8.794	N/A	N/A	N/A	N/A	N/A
EIF2AK2	2	0.921	1.043	1.078	2.929	N/A	2.81
Immunoglobulin Lambda Light Chain	2	N/A	N/A	3.72	N/A	N/A	5.06
Immunoglobulin	2	-1.992	-1.2	0.552	N/A	-5.032	N/A
ESR1	2	-1.479	-1.393	N/A	-2.652	-3.227	N/A
miR-155-5p (miRNAs w/seed UAAUGCU)	1	-3.873	N/A	N/A	N/A	-1.706	-3.162
IKK (complex)	1	2.236	N/A	N/A	2.236	2.236	2
NLRC5	1	N/A	N/A	N/A	3	3	2.646
Aldose Reductase	2	5.97	N/A	2.635	N/A	N/A	N/A
PNPT1	2	N/A	4.747	3.772	N/A	N/A	N/A
FAT1	2	4.867	N/A	3.647	N/A	N/A	N/A
FPR2	3	8.031	N/A	N/A	N/A	0.482	N/A
MYC	1	N/A	-3.464	N/A	N/A	N/A	-5.048
PRKD2	3	8.439	N/A	N/A	N/A	N/A	N/A
PTH	2	4.718	1.183	N/A	N/A	N/A	2.502
CD44	2	-2.571	N/A	N/A	N/A	-5.812	N/A
FABP2	3	N/A	N/A	N/A	N/A	-8.372	N/A
LRPAP1	2	2.635	N/A	-0.311	N/A	5.398	N/A
SOCS1	3	-1.355	N/A	N/A	-3.855	N/A	-3.13
TCF4	1	N/A	-3.893	N/A	N/A	N/A	-4.426
LY96	2	0.258	0.097	2.263	-2.785	N/A	-2.914
LRP1	2	N/A	N/A	N/A	3.888	N/A	4.426
SUMO3	2	-3.403	N/A	N/A	N/A	-4.906	N/A
MAPK15	2	4.422	N/A	3.883	N/A	N/A	N/A
TGFB3	3	N/A	N/A	N/A	-4.345	-3.953	N/A
CDH3	3	8.287	N/A	N/A	N/A	N/A	N/A
VAV2	3	8.287	N/A	N/A	N/A	N/A	N/A
NCR3	2	-4.463	-2.942	-0.87	N/A	N/A	N/A
ESR1	3	-2.563	N/A	N/A	N/A	-5.703	N/A
LRP1	3	4.045	N/A	N/A	4.181	N/A	N/A
Pka	2	N/A	N/A	N/A	-4.233	N/A	-3.989
UCN	3	-1.606	-2.634	N/A	N/A	-3.963	N/A
SGPL1	2	-0.2	-0.108	1.378	-1.572	-3.103	-1.818
DNAJB4	2	1.988	2.109	N/A	N/A	4.081	N/A
IGF2BP1	3	8.167	N/A	N/A	N/A	N/A	N/A
PI3K (complex)	2	2.926	2.144	3.073	N/A	N/A	N/A
LY96	3	3.504	N/A	N/A	-1.375	-3.264	N/A
PCGEM1	2	N/A	N/A	N/A	N/A	-8.119	N/A
CLDN7	1	-1.4	N/A	-1.414	-1.8	-0.98	-2.524
KNG1	2	-5.643	N/A	-2.46	N/A	N/A	N/A
CXCL12	2	-2.912	N/A	N/A	N/A	-5.175	N/A
TNFRSF17	3	8.086	N/A	N/A	N/A	N/A	N/A
CD3 group	2	8.069	N/A	N/A	N/A	N/A	N/A
ISG15	3	N/A	N/A	N/A	-4.561	N/A	-3.498
CD40	1	2.746	N/A	N/A	2.449	N/A	2.828
SHC1	2	-4.662	N/A	-3.349	N/A	N/A	N/A
OSCAR	1	N/A	N/A	N/A	2.496	2.982	2.53
PRL	2	7.865	N/A	N/A	N/A	0.137	N/A
NPLOC4	1	2	2	N/A	2	2	N/A
UFD1	1	2	2	N/A	2	2	N/A
JUN	1	4.667	N/A	3.317	N/A	N/A	N/A
IRAK1	3	7.958	N/A	N/A	N/A	N/A	N/A
PTP4A2	3	6.15	N/A	N/A	N/A	1.803	N/A
MAPK9	2	N/A	4.233	3.704	N/A	N/A	N/A
FCER2	2	7.926	N/A	N/A	N/A	N/A	N/A
TLR5	1	2.828	N/A	N/A	2.646	N/A	2.449
TLR8	2	4.271	N/A	1.579	0.508	N/A	1.565
IL21	3	6.974	N/A	N/A	N/A	0.938	N/A
IL12 (complex)	2	N/A	2.458	N/A	2.556	N/A	2.889
TRIB3	1	-3	N/A	N/A	-2.449	N/A	-2.449
VAV1	3	3.147	N/A	N/A	N/A	-4.693	N/A
FBXW5	3	-7.81	N/A	N/A	N/A	N/A	N/A
PRKAB1	3	N/A	N/A	N/A	N/A	-7.797	N/A
PRKCZ	3	N/A	N/A	2.324	N/A	-5.444	N/A
PRKD1	2	6.364	N/A	N/A	N/A	1.403	N/A
ESR2	3	N/A	N/A	N/A	N/A	-7.758	N/A
LGALS8	1	2.646	N/A	2.646	2.449	N/A	N/A
TREM1	3	-1.722	N/A	N/A	N/A	-5.957	N/A
IL33	2	7.673	N/A	N/A	N/A	N/A	N/A
AZGP1	2	N/A	5.336	2.286	N/A	N/A	N/A
Pka catalytic subunit	3	N/A	N/A	N/A	4.103	N/A	3.482
DDX58	3	7.583	N/A	N/A	N/A	N/A	N/A
TRIM23	2	2.524	2.357	N/A	2.683	N/A	N/A
LILRA2	3	7.549	N/A	N/A	N/A	N/A	N/A
CD6	2	5.222	N/A	N/A	2.324	N/A	N/A
MED28	2	5.222	N/A	N/A	2.324	N/A	N/A
CD300LF	2	N/A	N/A	N/A	2.646	2.646	2.236
PTPN9	3	-0.581	N/A	N/A	N/A	6.946	N/A
RICTOR	2	3.213	N/A	N/A	N/A	4.308	N/A
USP43	3	7.502	N/A	N/A	N/A	N/A	N/A
GCA	3	7.488	N/A	N/A	N/A	N/A	N/A
CASP8	3	7.481	N/A	N/A	N/A	N/A	N/A
SYK/ZAP	2	5.657	N/A	N/A	N/A	1.818	N/A
EGF	2	-0.192	N/A	N/A	N/A	-7.274	N/A
PAK2	2	4.808	N/A	N/A	N/A	N/A	2.646
KDM3B	1	1.265	N/A	N/A	2.53	3.657	N/A
S100A9	3	7.452	N/A	N/A	N/A	N/A	N/A
MAP2K1/2	3	N/A	N/A	N/A	N/A	-7.447	N/A
USP49	3	N/A	N/A	N/A	N/A	7.439	N/A
IKBKG	3	3.808	N/A	N/A	N/A	-3.575	N/A
IFNA1/IFNA13	3	7.379	N/A	N/A	N/A	N/A	N/A
SRA1	3	-1.315	N/A	N/A	-2.553	-3.507	N/A
IFNLR1	3	7.374	N/A	N/A	N/A	N/A	N/A
PIAS4	3	7.371	N/A	N/A	N/A	N/A	N/A
FGF8	3	7.366	N/A	N/A	N/A	N/A	N/A
CD151	3	0.835	N/A	N/A	N/A	-6.53	N/A
MNAT1	3	N/A	-1.474	N/A	-2.729	-3.151	N/A
RAP1B	3	7.347	N/A	N/A	N/A	N/A	N/A
TNKS2	3	N/A	N/A	N/A	N/A	7.337	N/A
TNKS	3	N/A	N/A	N/A	N/A	7.337	N/A
CX3CL1	2	-3.958	-3.372	N/A	N/A	N/A	N/A
CASP1	3	7.328	N/A	N/A	N/A	N/A	N/A
CAK	2	N/A	N/A	N/A	3.795	N/A	3.53
IFNAR1	3	7.316	N/A	N/A	N/A	N/A	N/A
Pkg	2	N/A	-0.956	N/A	-3.299	N/A	-3.051
PAQR3	2	-4.938	N/A	N/A	N/A	N/A	-2.353
IRAK2	3	7.291	N/A	N/A	N/A	N/A	N/A
IL2RG	3	7.28	N/A	N/A	N/A	N/A	N/A
IL22RA2	3	-7.256	N/A	N/A	N/A	N/A	N/A
SOCS2	3	-7.256	N/A	N/A	N/A	N/A	N/A
IL10RA	3	7.256	N/A	N/A	N/A	N/A	N/A
NFKB2	3	-7.241	N/A	N/A	N/A	N/A	N/A
PTGER1	3	3.083	N/A	N/A	3.479	-0.643	N/A
NRP2	2	7.2	N/A	N/A	N/A	N/A	N/A
NFE2L2	3	-7.19	N/A	N/A	N/A	N/A	N/A
C5	2	7.188	N/A	N/A	N/A	N/A	N/A
CSF3	3	7.178	N/A	N/A	N/A	N/A	N/A
MYOC	2	-5.545	N/A	-1.633	N/A	N/A	N/A
IGFBP5	3	7.141	N/A	N/A	N/A	N/A	N/A
MNT	1	-2.236	-2.449	-2.449	N/A	N/A	N/A
MAX	1	-2.236	-2.449	-2.449	N/A	N/A	N/A
BTK	3	5.528	N/A	N/A	N/A	1.602	N/A
SHARPIN	3	7.121	N/A	N/A	N/A	N/A	N/A
NME1	2	-7.112	N/A	N/A	N/A	N/A	N/A
CD24	3	7.098	N/A	N/A	N/A	N/A	N/A
TYK2	3	2.445	2.046	2.602	N/A	N/A	N/A
Cyclin E	2	N/A	N/A	2.182	4.901	N/A	N/A
PRUNE1	3	N/A	-2.888	N/A	N/A	N/A	-4.185
TLR7	3	N/A	N/A	N/A	3.148	N/A	3.92
ERK	1	4.841	N/A	N/A	N/A	N/A	2.2
GPER1	3	N/A	N/A	N/A	N/A	-7.032	N/A
PPP2R1A	3	-7.028	N/A	N/A	N/A	N/A	N/A
DCTN1	3	7.025	N/A	N/A	N/A	N/A	N/A
ERBB2	2	3.098	N/A	N/A	3.113	-0.81	N/A
BTG2	2	1.725	N/A	-1.569	N/A	3.719	N/A
PDE4A	3	7.01	N/A	N/A	N/A	N/A	N/A
FGF18	3	7.01	N/A	N/A	N/A	N/A	N/A
TBK1	3	7.006	N/A	N/A	N/A	N/A	N/A
RNF181	2	-6.971	N/A	N/A	N/A	N/A	N/A
ROCK1	2	6.971	N/A	N/A	N/A	N/A	N/A
RIPK4	2	6.971	N/A	N/A	N/A	N/A	N/A
S1PR3	2	6.971	N/A	N/A	N/A	N/A	N/A
IL1R1	2	6.971	N/A	N/A	N/A	N/A	N/A
UBA7	3	N/A	N/A	N/A	-4.066	N/A	-2.895
DEFB4A/DEFB4B	3	6.959	N/A	N/A	N/A	N/A	N/A
TIPRL	3	N/A	N/A	N/A	N/A	-6.957	N/A
TRAF2	2	6.948	N/A	N/A	N/A	N/A	N/A
UBD	2	N/A	N/A	N/A	-6.934	N/A	N/A
mir-515	2	-6.929	N/A	N/A	N/A	N/A	N/A
AMH	2	6.929	N/A	N/A	N/A	N/A	N/A
GAB1	2	6.928	N/A	N/A	N/A	N/A	N/A
CGAS	1	2.449	N/A	N/A	2.236	N/A	2.236
HDAC11	2	N/A	-2.236	N/A	-2.449	N/A	-2.236
NUPR1	3	-0.205	-1.349	1.692	-1.571	2.087	N/A
S100A11	3	6.888	N/A	N/A	N/A	N/A	N/A
SYK/ZAP	3	6.867	N/A	N/A	N/A	N/A	N/A
DCN	2	1.572	N/A	-0.953	N/A	4.333	N/A
TRAF6	2	5.523	N/A	N/A	1.334	N/A	N/A
ZNF217	1	-2.53	-1.265	-1.807	-1	-0.229	N/A
PRNP	3	-0.322	-0.44	N/A	N/A	-6.04	N/A
Metalloprotease	3	0.261	-0.148	N/A	N/A	-6.39	N/A
LAMA3	2	6.791	N/A	N/A	N/A	N/A	N/A
NPY	2	6.791	N/A	N/A	N/A	N/A	N/A
DOHH	2	6.786	N/A	N/A	N/A	N/A	N/A
CLCF1	3	6.784	N/A	N/A	N/A	N/A	N/A
LPA	2	-1.897	-2.646	N/A	-1.414	N/A	-0.816
HOTAIR	1	-1.387	-1.155	N/A	-1.897	N/A	-2.333
PTGS2	1	N/A	N/A	N/A	3.606	N/A	3.162
SOS1	2	6.754	N/A	N/A	N/A	N/A	N/A
HSPA1A/HSPA1B	3	N/A	N/A	N/A	N/A	-6.753	N/A
SFTPD	2	-6.736	N/A	N/A	N/A	N/A	N/A
mir-17	3	-2.16	-2.592	N/A	-0.354	1.628	N/A
MTDH	2	6.713	N/A	N/A	N/A	N/A	N/A
SGPL1	1	N/A	2.236	N/A	2.236	N/A	2.236
Aldose Reductase	3	N/A	N/A	N/A	N/A	-6.681	N/A
NCR1	2	N/A	-4.801	-1.866	N/A	N/A	N/A
TRIM25	3	N/A	N/A	N/A	N/A	-6.666	N/A
PLCE1	3	N/A	N/A	N/A	5	1.587	N/A
MSR1	3	N/A	N/A	N/A	-3.889	N/A	-2.68
IL11	3	6.565	N/A	N/A	N/A	N/A	N/A
UBE2D2	3	-6.548	N/A	N/A	N/A	N/A	N/A
UBE2D3	3	-6.548	N/A	N/A	N/A	N/A	N/A
SH3GLB2	2	6.53	N/A	N/A	N/A	N/A	N/A
RSU1	3	-5.028	N/A	N/A	N/A	N/A	-1.492
MAP3K20	2	6.496	N/A	N/A	N/A	N/A	N/A
TLR10	2	-6.496	N/A	N/A	N/A	N/A	N/A
VDR	3	4.278	N/A	N/A	N/A	2.214	N/A
SIN3A	2	N/A	-3.162	-3.317	N/A	N/A	N/A
BECN1	3	N/A	N/A	N/A	N/A	-6.478	N/A
S100A7	1	N/A	N/A	2.236	2	2.236	N/A
PRTN3	1	-2.236	-2	N/A	-2.236	N/A	N/A
FAS	1	-1.4	-1.886	-2.2	-0.258	-0.408	-0.302
ERBB2	1	-2.066	N/A	N/A	N/A	-4.366	N/A
DBH-AS1	2	6.413	N/A	N/A	N/A	N/A	N/A
JAG2	1	-1.941	N/A	N/A	-2.111	-2.357	N/A
SNAPIN	3	-6.396	N/A	N/A	N/A	N/A	N/A
IL10	2	2.28	1.32	N/A	1.245	N/A	1.546
PELI1	3	1.591	N/A	N/A	N/A	4.79	N/A
USP14	3	6.38	N/A	N/A	N/A	N/A	N/A
Vegf	3	N/A	N/A	N/A	N/A	-6.369	N/A
STAT3	3	6.351	N/A	N/A	N/A	N/A	N/A
JAK1	1	N/A	3.464	N/A	2.887	N/A	N/A
UCHL5	2	6.35	N/A	N/A	N/A	N/A	N/A
LDL	2	-3.341	-2.629	-0.376	N/A	N/A	N/A
SARM1	3	-6.341	N/A	N/A	N/A	N/A	N/A
HCG11	2	6.341	N/A	N/A	N/A	N/A	N/A
BMP6	3	-6.341	N/A	N/A	N/A	N/A	N/A
NR1I2	3	6.341	N/A	N/A	N/A	N/A	N/A
TMSB4	2	6.333	N/A	N/A	N/A	N/A	N/A
CLEC7A	3	N/A	N/A	N/A	N/A	N/A	6.332
Fcgr3	3	6.326	N/A	N/A	N/A	N/A	N/A
RFFL	3	N/A	N/A	N/A	N/A	-6.325	N/A
DEFB103A/DEFB103B	2	N/A	N/A	N/A	2.534	1.866	1.915
KRT14	3	6.301	N/A	N/A	N/A	N/A	N/A
P38 MAPK	2	6.286	N/A	N/A	N/A	N/A	N/A
TLR7/8	1	3.771	N/A	2.5	N/A	N/A	N/A
FLOT1	3	N/A	N/A	N/A	N/A	N/A	-6.26
LIN9	1	N/A	N/A	N/A	-2.646	-3.606	N/A
CDC73	1	2.236	2	N/A	N/A	N/A	2
PIAS1	3	-1.453	N/A	N/A	N/A	-4.777	N/A
CD244	2	-0.268	-0.6	1.727	-3.621	N/A	N/A
SAA	3	6.185	N/A	N/A	N/A	N/A	N/A
ABI1	2	-4.221	N/A	N/A	N/A	N/A	-1.961
SIN3A	1	N/A	-3	-3.162	N/A	N/A	N/A
Collagen type II	1	N/A	N/A	N/A	1.897	2.138	2.121
CAMP	1	N/A	N/A	N/A	3	3.138	N/A
IGF2	3	N/A	N/A	N/A	N/A	-6.125	N/A
SCD	1	N/A	N/A	N/A	N/A	-3.464	-2.646
RAF1	3	N/A	N/A	N/A	N/A	-6.107	N/A
BTRC	2	N/A	N/A	N/A	3.151	N/A	2.949
RPL11	3	N/A	N/A	N/A	N/A	6.088	N/A
ANXA1	3	6.063	N/A	N/A	N/A	N/A	N/A
AHI1	3	N/A	N/A	N/A	-1.961	-2.72	-1.376
CDK19	1	-0.2	-3.153	-2.043	N/A	0.649	N/A
MUC1	3	N/A	N/A	N/A	N/A	-6.029	N/A
PTGER3	3	1.012	-0.351	N/A	N/A	-4.642	N/A
E2F1	2	N/A	N/A	N/A	N/A	6.004	N/A
NLRP11	1	-2	N/A	N/A	-2	N/A	-2
PEBP4	3	N/A	N/A	N/A	N/A	N/A	-6
MLK4B	1	2	2	2	N/A	N/A	N/A
SCAVENGER receptor CLASS A	1	2	N/A	N/A	2	N/A	2
NLRX1	1	N/A	-2	N/A	-2	N/A	-2
MAPKAPK2	1	2	N/A	N/A	2	N/A	2
PPP2R5C	1	-3.162	-2.828	N/A	N/A	N/A	N/A
HDAC1	2	N/A	N/A	N/A	-5.988	N/A	N/A
PDGF BB	2	2.661	0.968	2.357	N/A	N/A	N/A
miR-146a-5p (and other miRNAs w/seed GAGAACU)	2	N/A	N/A	N/A	N/A	N/A	-5.986
TPSD1	2	-5.982	N/A	N/A	N/A	N/A	N/A
CAB39L	1	-2.53	-1.134	-2.309	N/A	N/A	N/A
BCAR4	3	N/A	N/A	N/A	N/A	-5.973	N/A
IDO1	1	2	N/A	N/A	2.236	N/A	1.732
E2F6	1	2.646	N/A	N/A	N/A	3.317	N/A
CALCA	2	-1.75	N/A	N/A	N/A	-4.196	N/A
VHL	3	N/A	N/A	N/A	N/A	-5.94	N/A
S100A8	3	2.278	N/A	N/A	N/A	-3.648	N/A
RNF11	3	5.905	N/A	N/A	N/A	N/A	N/A
ALOX5	3	N/A	N/A	N/A	N/A	N/A	-5.899
MYOC	3	N/A	N/A	N/A	N/A	-5.877	N/A
PTAFR	3	5.875	N/A	N/A	N/A	N/A	N/A
IGFBP3	2	5.874	N/A	N/A	N/A	N/A	N/A
Lh	2	-5.859	N/A	N/A	N/A	N/A	N/A
FES	3	-5.853	N/A	N/A	N/A	N/A	N/A
BCAR4	2	-1.767	N/A	N/A	N/A	-4.075	N/A
TSLP	2	5.828	N/A	N/A	N/A	N/A	N/A
IFN Beta	1	N/A	N/A	N/A	3	N/A	2.828
S100A8	1	3	N/A	N/A	2.828	N/A	N/A
ATF4	1	N/A	N/A	N/A	3	N/A	2.828
CD2	3	-5.827	N/A	N/A	N/A	N/A	N/A
S100A8	2	N/A	N/A	3.422	2.394	N/A	N/A
WBP2	2	3.441	2.364	N/A	N/A	N/A	N/A
CD74-NRG1	3	N/A	N/A	N/A	N/A	-5.8	N/A
NCOA3	2	-0.931	N/A	N/A	N/A	-4.853	N/A
PSMD10	3	N/A	N/A	N/A	N/A	5.783	N/A
RPL11	2	N/A	N/A	N/A	N/A	5.771	N/A
PPP1R13L	3	N/A	N/A	N/A	-5.762	N/A	N/A
DHX9	3	N/A	N/A	N/A	N/A	N/A	5.754
BTG2	3	N/A	N/A	N/A	N/A	5.751	N/A
HUWE1	3	N/A	N/A	N/A	N/A	-5.749	N/A
ITGAL	2	5.741	N/A	N/A	N/A	N/A	N/A
HDAC7	3	N/A	N/A	N/A	2.553	3.162	N/A
PTGER1	2	-1.75	N/A	N/A	N/A	-3.961	N/A
PAK1	3	N/A	N/A	N/A	-2.484	N/A	-3.217
CD74-NRG1	2	-1.767	N/A	N/A	N/A	-3.932	N/A
BMPR2	3	-5.685	N/A	N/A	N/A	N/A	N/A
CCM2	3	-5.685	N/A	N/A	N/A	N/A	N/A
PIK3CD	3	N/A	N/A	N/A	N/A	5.68	N/A
IL1B	2	4.067	1.613	N/A	N/A	N/A	N/A
AR	2	-1.182	N/A	N/A	N/A	-4.493	N/A
APOH	3	5.675	N/A	N/A	N/A	N/A	N/A
SDCBP	3	5.667	N/A	N/A	N/A	N/A	N/A
ICAM1	2	5.661	N/A	N/A	N/A	N/A	N/A
JAK1	3	N/A	N/A	N/A	N/A	5.658	N/A
PRDM1	3	N/A	N/A	N/A	-5.657	N/A	N/A
FYB2	3	N/A	N/A	N/A	N/A	-5.643	N/A
IRAK4	2	3.221	0.602	1.819	N/A	N/A	N/A
PRLR	3	2.92	N/A	N/A	N/A	-2.711	N/A
FPR2	2	2.143	2.197	N/A	1.265	N/A	N/A
PLPP3	3	5.603	N/A	N/A	N/A	N/A	N/A
CACTIN	3	N/A	N/A	N/A	N/A	N/A	-5.58
ZC3HAV1	3	N/A	N/A	N/A	N/A	N/A	5.58
mir-122	1	N/A	N/A	N/A	N/A	5.578	N/A
SMPD1	2	N/A	N/A	N/A	N/A	N/A	5.571
BMP2	3	N/A	N/A	N/A	N/A	-5.558	N/A
NCOR2	3	-1.729	N/A	N/A	N/A	-3.816	N/A
IL17A	2	4.138	N/A	N/A	N/A	N/A	1.363
CDC42	3	5.5	N/A	N/A	N/A	N/A	N/A
VDAC1	3	N/A	N/A	N/A	N/A	N/A	5.498
UGCG	3	N/A	N/A	N/A	N/A	-5.495	N/A
HDAC3	3	N/A	N/A	N/A	N/A	N/A	-5.491
MAP3K21	2	N/A	N/A	N/A	5.485	N/A	N/A
EGR1	2	5.485	N/A	N/A	N/A	N/A	N/A
SPRY2	3	N/A	N/A	N/A	N/A	5.479	N/A
IL37	1	-2.828	-2.646	N/A	N/A	N/A	N/A
LILRB4	3	-5.458	N/A	N/A	N/A	N/A	N/A
MACROH2A1	1	-3.13	-0.535	-1.789	N/A	N/A	N/A
IFIH1	1	N/A	2.449	N/A	N/A	3	N/A
CLU	2	N/A	N/A	N/A	-5.443	N/A	N/A
SIAH2	3	N/A	N/A	N/A	N/A	-5.436	N/A
FHIT	2	-5.435	N/A	N/A	N/A	N/A	N/A
LGALS8	3	N/A	N/A	N/A	4.52	0.89	N/A
Hdac	1	N/A	-2.668	-2.711	N/A	N/A	N/A
BIRC2	2	N/A	N/A	N/A	5.374	N/A	N/A
XIAP	3	2.987	N/A	N/A	2.385	N/A	N/A
LRRK2	3	N/A	N/A	N/A	N/A	-5.367	N/A
HBEGF	2	2.799	N/A	N/A	N/A	-2.547	N/A
BCL2	2	N/A	N/A	N/A	5.345	N/A	N/A
CAV1	3	N/A	N/A	N/A	N/A	-5.341	N/A
LY6E	1	N/A	-1	N/A	-1.667	-2.673	N/A
L1CAM	2	5.337	N/A	N/A	N/A	N/A	N/A
S100A9	2	5.33	N/A	N/A	N/A	N/A	N/A
FOXO1	1	3.452	N/A	N/A	0	-1.852	N/A
IL1A	3	5.288	N/A	N/A	N/A	N/A	N/A
FASN	2	N/A	N/A	N/A	-5.286	N/A	N/A
RABL6	1	N/A	N/A	N/A	N/A	-5.284	N/A
mir-204	1	2.449	N/A	N/A	N/A	2.828	N/A
SOCS3	3	N/A	-5.276	N/A	N/A	N/A	N/A
USP2	2	N/A	N/A	N/A	5.27	N/A	N/A
MYB	2	N/A	N/A	N/A	5.27	N/A	N/A
PLCG1	2	N/A	N/A	N/A	5.27	N/A	N/A
PRKRA	3	N/A	N/A	-1.361	1.835	N/A	2.063
SGPL1	3	2.335	N/A	N/A	N/A	-2.911	N/A
NRP2	3	N/A	N/A	N/A	N/A	5.211	N/A
miR-625-5p (and other miRNAs w/seed GGGGGAA)	3	N/A	N/A	N/A	N/A	-5.2	N/A
CXCR4	3	N/A	N/A	N/A	N/A	-5.197	N/A
PCBP2	2	-2.887	N/A	N/A	N/A	-2.309	N/A
SPINK7	2	-5.196	N/A	N/A	N/A	N/A	N/A
LINC-ROR	2	N/A	N/A	N/A	-2.753	N/A	-2.429
HAS1	2	-1.132	N/A	N/A	N/A	-4.045	N/A
DACH1	3	0.899	N/A	N/A	N/A	4.275	N/A
CTNNB1	3	N/A	N/A	N/A	N/A	-5.171	N/A
MET	3	N/A	-1.424	N/A	N/A	-3.724	N/A
EGLN	3	N/A	N/A	1.476	N/A	3.656	N/A
MLXIPL	3	N/A	N/A	N/A	N/A	-5.129	N/A
PPP1R17	3	N/A	N/A	N/A	N/A	-5.117	N/A
GRB10	3	-5.111	N/A	N/A	N/A	N/A	N/A
FOXM1	1	N/A	N/A	N/A	N/A	-5.096	N/A
HACE1	3	N/A	N/A	N/A	N/A	-5.091	N/A
SAA	2	N/A	N/A	N/A	N/A	N/A	5.077
ERK1/2	3	N/A	1.513	N/A	N/A	-3.559	N/A
AGAP2	2	N/A	N/A	N/A	N/A	N/A	5.06
PLAUR	3	N/A	N/A	N/A	N/A	-5.048	N/A
E2F1	3	N/A	N/A	N/A	N/A	5.048	N/A
KLRC4-KLRK1/KLRK1	2	-5.014	N/A	N/A	N/A	N/A	N/A
PPP2R1A	2	N/A	N/A	-5.014	N/A	N/A	N/A
PTK2B	2	-2.152	-2.842	N/A	N/A	N/A	N/A
AZGP1	3	N/A	N/A	N/A	N/A	4.986	N/A
PYCARD	2	N/A	N/A	N/A	N/A	4.981	N/A
Immunoglobulin Lambda Light Chain	1	N/A	N/A	-1.342	N/A	-1.633	-2
FGF9	3	N/A	0.537	N/A	N/A	-4.428	N/A
INS	3	N/A	N/A	N/A	N/A	-4.953	N/A
HSPD1	2	N/A	N/A	N/A	4.939	N/A	N/A
CDKN2D	2	4.938	N/A	N/A	N/A	N/A	N/A
PPP1CC	2	4.938	N/A	N/A	N/A	N/A	N/A
RBPJ	3	-4.932	N/A	N/A	N/A	N/A	N/A
KDM1A	1	N/A	-2.353	N/A	N/A	-2.562	N/A
IRF1	2	N/A	N/A	N/A	N/A	4.914	N/A
MCRS1	3	N/A	N/A	N/A	N/A	4.912	N/A
PIN1	3	N/A	N/A	N/A	N/A	-4.899	N/A
PTN	3	1.426	N/A	N/A	N/A	-3.469	N/A
LYN	3	4.884	N/A	N/A	N/A	N/A	N/A
TNFSF12	1	N/A	N/A	N/A	2.646	N/A	2.236
ELAVL1	2	N/A	N/A	-1.75	N/A	-3.118	N/A
HMGCR	2	N/A	N/A	N/A	N/A	N/A	-4.867
PRTN3	3	3.081	1.786	N/A	N/A	N/A	N/A
CD151	2	2.518	N/A	N/A	N/A	-2.313	N/A
ARHGEF12	2	4.782	N/A	N/A	N/A	N/A	N/A
STUB1	2	N/A	N/A	N/A	N/A	4.776	N/A
FKBP8	3	N/A	-2.058	-2.689	N/A	N/A	N/A
MAP4K5	3	N/A	N/A	N/A	N/A	-4.727	N/A
FANCA	3	-4.712	N/A	N/A	N/A	N/A	N/A
MCM7	3	N/A	-4.708	N/A	N/A	N/A	N/A
CLEC7A	2	N/A	N/A	N/A	N/A	N/A	4.707
TIMP1	2	-4.677	N/A	N/A	N/A	N/A	N/A
UBE2I	2	-4.672	N/A	N/A	N/A	N/A	N/A
USP7	3	N/A	N/A	N/A	N/A	-4.666	N/A
EDN1	1	2.646	N/A	N/A	N/A	N/A	2
STUB1	3	N/A	N/A	N/A	N/A	4.643	N/A
TP73	1	N/A	N/A	1.336	N/A	-3.305	N/A
SYVN1	3	N/A	N/A	N/A	N/A	-4.63	N/A
KDM5B	1	N/A	N/A	N/A	N/A	4.627	N/A
IL27RA	2	4.619	N/A	N/A	N/A	N/A	N/A
EHMT1	3	N/A	N/A	N/A	N/A	-4.619	N/A
AMPK	3	N/A	N/A	N/A	N/A	N/A	-4.619
CBL	2	4.608	N/A	N/A	N/A	N/A	N/A
MAC	3	-0.482	N/A	N/A	N/A	-4.114	N/A
mir-486	1	N/A	-2.449	-2.121	N/A	N/A	N/A
miR-486-5p (and other miRNAs w/seed CCUGUAC)	1	N/A	-2.449	-2.121	N/A	N/A	N/A
DNAJB6	3	N/A	-4.568	N/A	N/A	N/A	N/A
SMURF1	3	-0.617	N/A	N/A	N/A	-3.945	N/A
IGF2BP1	2	N/A	N/A	N/A	N/A	N/A	4.542
NLRX1	2	-4.542	N/A	N/A	N/A	N/A	N/A
NCOA4	3	N/A	N/A	N/A	N/A	-4.538	N/A
VPS35	3	N/A	N/A	N/A	N/A	-4.538	N/A
IL1RN	3	N/A	N/A	-4.524	N/A	N/A	N/A
GPI	3	N/A	N/A	4.518	N/A	N/A	N/A
GPR34	3	1.962	N/A	N/A	-2.555	N/A	N/A
DUB	3	N/A	N/A	4.508	N/A	N/A	N/A
BIRC5	3	N/A	N/A	N/A	N/A	-4.5	N/A
SETDB1	3	N/A	4.5	N/A	N/A	N/A	N/A
IL37	2	N/A	N/A	-4.495	N/A	N/A	N/A
GPNMB	3	N/A	N/A	N/A	N/A	-4.477	N/A
FLNA	3	N/A	N/A	N/A	N/A	-4.473	N/A
TNFRSF18	1	-2.236	N/A	N/A	-2.236	N/A	N/A
PIAS3	3	N/A	N/A	N/A	N/A	-4.469	N/A
SMARCB1	3	2.46	2.008	N/A	N/A	N/A	N/A
PELI2	2	4.45	N/A	N/A	N/A	N/A	N/A
F2	2	-4.446	N/A	N/A	N/A	N/A	N/A
TAF1	3	N/A	N/A	N/A	N/A	-4.435	N/A
ZYX	3	N/A	N/A	N/A	N/A	4.434	N/A
Gsk3	3	N/A	N/A	N/A	N/A	-4.432	N/A
SMPD2	2	N/A	N/A	N/A	4.431	N/A	N/A
EHMT1	1	N/A	N/A	N/A	N/A	-4.427	N/A
MEFV	3	N/A	N/A	4.427	N/A	N/A	N/A
ERN1	3	N/A	N/A	N/A	N/A	-4.427	N/A
CSF2RB	2	4.423	N/A	N/A	N/A	N/A	N/A
BDKRB1	2	4.422	N/A	N/A	N/A	N/A	N/A
EIF2AK3	3	N/A	N/A	N/A	N/A	4.405	N/A
Rac	2	N/A	-1.463	N/A	N/A	N/A	-2.94
JUP	3	N/A	0.875	N/A	1.445	N/A	2.074
PTPRC	2	N/A	N/A	-4.383	N/A	N/A	N/A
NEDD8	3	N/A	N/A	N/A	N/A	-4.377	N/A
PPID	3	N/A	N/A	N/A	N/A	-4.366	N/A
PROS1	3	N/A	N/A	N/A	4.364	N/A	N/A
PLCD4	3	-1.876	-2.483	N/A	N/A	N/A	N/A
LGALS3	2	-4.346	N/A	N/A	N/A	N/A	N/A
KAT5	3	N/A	N/A	N/A	N/A	4.334	N/A
CDC14A	3	N/A	N/A	-4.331	N/A	N/A	N/A
ADCY	2	N/A	N/A	N/A	-2.06	N/A	-2.271
PML	3	N/A	N/A	N/A	N/A	4.319	N/A
Hsp27	3	N/A	N/A	N/A	N/A	-4.319	N/A
CASP7	2	N/A	N/A	4.276	N/A	N/A	N/A
TRIM41	3	N/A	N/A	N/A	N/A	-4.275	N/A
RALB	3	N/A	N/A	N/A	N/A	-4.274	N/A
TP73	2	N/A	N/A	N/A	N/A	-4.272	N/A
MYCN	3	N/A	N/A	N/A	-4.249	N/A	N/A
IKBKB	2	N/A	N/A	4.243	N/A	0	N/A
PPP1R13L	2	N/A	N/A	N/A	-4.243	N/A	N/A
IL17RD	2	N/A	N/A	N/A	-2.1	N/A	-2.137
NOTCH1	2	-4.235	N/A	N/A	N/A	N/A	N/A
TRAF6	3	4.228	N/A	N/A	N/A	N/A	N/A
CKS1B	2	N/A	N/A	N/A	N/A	-4.217	N/A
CDC25B	3	N/A	N/A	N/A	N/A	4.217	N/A
SIRT2	3	4.214	N/A	N/A	N/A	N/A	N/A
IGF2	2	-1.836	-2.184	0.159	N/A	N/A	N/A
FASLG	3	4.176	N/A	N/A	N/A	N/A	N/A
PKC alpha/beta	2	4.146	N/A	N/A	N/A	N/A	N/A
NGF	3	-2.219	-1.923	N/A	N/A	N/A	N/A
MAP3K10	2	N/A	N/A	4.134	N/A	N/A	N/A
MIF	3	N/A	N/A	N/A	N/A	4.124	N/A
Na+,K+ -ATPase	3	4.119	N/A	N/A	N/A	N/A	N/A
TOB1	2	0.87	N/A	N/A	N/A	3.232	N/A
NTRK1	1	1.633	N/A	2.449	N/A	N/A	N/A
LINC01139	3	N/A	N/A	N/A	N/A	-4.078	N/A
IL22	3	4.07	N/A	N/A	N/A	N/A	N/A
BCR-ABL1	3	4.07	N/A	N/A	N/A	N/A	N/A
EHMT1	2	N/A	N/A	N/A	N/A	-4.064	N/A
IFNB1	3	N/A	N/A	N/A	N/A	4.064	N/A
AXIN1	3	N/A	N/A	N/A	N/A	4.057	N/A
CCN6	2	N/A	N/A	N/A	-1.732	-2.305	N/A
TRIM23	3	N/A	N/A	N/A	-1.871	N/A	-2.16
UBE2I	3	N/A	N/A	N/A	N/A	-4.012	N/A
OGA	1	N/A	N/A	-0.775	N/A	3.232	N/A
mir-17	2	N/A	N/A	N/A	N/A	4.004	N/A
IgG	2	-4.003	N/A	N/A	N/A	N/A	N/A
KDM3A	2	4	N/A	N/A	N/A	N/A	N/A
FGFR2	2	N/A	N/A	N/A	N/A	-3.995	N/A
ETV6-RUNX1	2	N/A	N/A	-3.969	N/A	N/A	N/A
miR-483-3p (miRNAs w/seed CACUCCU)	1	N/A	N/A	N/A	N/A	3.962	N/A
CAMP	2	N/A	N/A	N/A	-1.627	N/A	-2.335
POU2F2	1	N/A	N/A	2.065	N/A	-1.89	N/A
NOX4	3	N/A	N/A	N/A	N/A	3.949	N/A
PCGEM1	1	N/A	N/A	N/A	N/A	-3.922	N/A
STK38	3	3.921	N/A	N/A	N/A	N/A	N/A
PTPN22	3	-3.918	N/A	N/A	N/A	N/A	N/A
Integrin	2	N/A	N/A	3.909	N/A	N/A	N/A
Pka	3	N/A	N/A	-2.566	N/A	-1.339	N/A
COMMD1	3	N/A	N/A	N/A	N/A	3.905	N/A
VDR	2	3.904	N/A	N/A	N/A	N/A	N/A
MAPK8	2	N/A	N/A	3.885	N/A	N/A	N/A
TGFB1I1	3	N/A	N/A	N/A	N/A	-3.881	N/A
CCNK	1	N/A	N/A	N/A	N/A	-3.873	N/A
MUC13	2	-0.69	N/A	N/A	N/A	-3.182	N/A
UBR5	3	N/A	N/A	N/A	N/A	-3.865	N/A
LINC-ROR	3	N/A	N/A	N/A	N/A	-3.863	N/A
SP1	3	-0.224	N/A	N/A	N/A	-3.635	N/A
Tlr	3	3.857	N/A	N/A	N/A	N/A	N/A
NCL	3	N/A	N/A	N/A	N/A	3.852	N/A
HIF1A	2	N/A	N/A	N/A	N/A	-3.852	N/A
VRK2	3	N/A	N/A	N/A	N/A	3.841	N/A
PKC alpha/beta	3	3.841	N/A	N/A	N/A	N/A	N/A
MAP3K11	2	N/A	N/A	N/A	N/A	N/A	3.841
RAC1	2	N/A	N/A	3.825	N/A	N/A	N/A
MET	2	-1.432	-2.377	N/A	N/A	N/A	N/A
CCL5	3	N/A	N/A	N/A	N/A	-3.808	N/A
miR-122-5p (miRNAs w/seed GGAGUGU)	1	N/A	N/A	N/A	N/A	3.8	N/A
NCR1	3	N/A	N/A	N/A	-3.786	N/A	N/A
IBTK	3	N/A	N/A	3.781	N/A	N/A	N/A
Actin	3	N/A	N/A	N/A	-1.763	N/A	-2.018
ATG5	3	3.78	N/A	N/A	N/A	N/A	N/A
NAMPT	2	N/A	N/A	3.78	N/A	N/A	N/A
KCNA3	2	-3.78	N/A	N/A	N/A	N/A	N/A
MAP3K5	2	N/A	N/A	N/A	N/A	3.776	N/A
CDK1	3	N/A	N/A	N/A	N/A	-3.773	N/A
CEBPD	3	N/A	N/A	N/A	N/A	-3.772	N/A
SERPINB5	3	N/A	3.761	N/A	N/A	N/A	N/A
CDK9	2	2.949	N/A	N/A	N/A	-0.808	N/A
PLPP3	2	3.752	N/A	N/A	N/A	N/A	N/A
SYVN1	2	N/A	N/A	N/A	N/A	-3.75	N/A
SLC9A3R1	2	N/A	N/A	N/A	N/A	-3.747	N/A
PPRC1	1	3.742	N/A	N/A	N/A	N/A	N/A
SELPLG	1	3.742	N/A	N/A	N/A	N/A	N/A
IL24	2	N/A	N/A	N/A	3.742	N/A	N/A
BECN1	2	0.493	N/A	N/A	N/A	-3.24	N/A
IL1RL2	1	2	N/A	N/A	N/A	N/A	1.732
BID	3	N/A	N/A	N/A	N/A	3.732	N/A
E2F4	1	N/A	N/A	N/A	1.732	2	N/A
GNE	1	N/A	N/A	N/A	-1.732	N/A	-2
NOD1	1	2	N/A	N/A	N/A	N/A	1.732
IL36A	1	2	N/A	N/A	N/A	N/A	1.732
MGAT3	3	N/A	N/A	N/A	N/A	-3.722	N/A
ADAM17	3	N/A	N/A	N/A	N/A	-3.712	N/A
ITGAM	2	-2.289	-1.325	-0.095	N/A	N/A	N/A
PDCD4	2	N/A	N/A	-3.677	N/A	N/A	N/A
HIPK2	3	N/A	N/A	N/A	N/A	3.677	N/A
CSNK2A1	2	3.674	N/A	N/A	N/A	N/A	N/A
FOS	1	3.674	N/A	N/A	N/A	N/A	N/A
HGS	3	N/A	-2.224	N/A	-1.445	N/A	N/A
PDE4D	2	N/A	N/A	3.667	N/A	N/A	N/A
NR3C1	3	N/A	N/A	N/A	N/A	3.667	N/A
GZMB	3	N/A	N/A	N/A	N/A	3.667	N/A
ADAM17	2	-3.656	N/A	N/A	N/A	N/A	N/A
TNRC6A	2	N/A	N/A	N/A	N/A	3.642	N/A
SARM1	2	N/A	N/A	-3.641	N/A	N/A	N/A
TRPS1	1	N/A	N/A	N/A	N/A	3.638	N/A
Fcer1	1	3.606	N/A	N/A	N/A	N/A	N/A
KDM3A	1	3.606	N/A	N/A	N/A	N/A	N/A
MLK4B	2	N/A	N/A	3.597	N/A	N/A	N/A
KDM1A	2	N/A	N/A	N/A	N/A	-3.586	N/A
SPINDOC	1	-2.236	N/A	N/A	N/A	-1.342	N/A
AMBRA1	2	N/A	3.571	N/A	N/A	N/A	N/A
MDC1	3	N/A	N/A	N/A	N/A	-3.565	N/A
SKP2	3	N/A	N/A	N/A	N/A	-3.557	N/A
TP53	2	N/A	N/A	N/A	N/A	3.545	N/A
BCL2L11	3	N/A	N/A	N/A	N/A	3.528	N/A
PKM	1	N/A	N/A	N/A	N/A	-3.528	N/A
CHUK	3	N/A	N/A	N/A	N/A	-3.516	N/A
GAPDH	3	2.344	N/A	N/A	N/A	N/A	1.172
E2F3	1	-0.655	0.447	N/A	-0.243	-2.16	N/A
SYVN1	1	N/A	N/A	N/A	N/A	-3.501	N/A
MAP2K7	2	N/A	N/A	3.491	N/A	N/A	N/A
TBPL1	3	N/A	N/A	N/A	N/A	3.489	N/A
SP100	3	N/A	N/A	N/A	N/A	3.489	N/A
PRMT5	2	-2.142	N/A	-1.344	N/A	N/A	N/A
NOD1	2	-3.2	N/A	N/A	-0.283	N/A	N/A
AXIN1	2	N/A	N/A	N/A	N/A	3.474	N/A
SIRT1	3	N/A	N/A	N/A	N/A	3.455	N/A
IL9	3	N/A	N/A	N/A	N/A	3.448	N/A
SUV39H1	3	N/A	N/A	N/A	N/A	-3.435	N/A
Hsp90	3	N/A	N/A	3.435	N/A	N/A	N/A
AXL	3	N/A	N/A	N/A	N/A	3.43	N/A
mir-30	2	N/A	N/A	N/A	N/A	-3.429	N/A
CSF2	3	N/A	N/A	N/A	N/A	-3.413	N/A
IL-2R	2	N/A	3.411	N/A	N/A	N/A	N/A
BAX	2	N/A	N/A	N/A	N/A	3.402	N/A
DGKH	2	N/A	N/A	3.402	N/A	N/A	N/A
PTCH1	2	N/A	N/A	-3.395	N/A	N/A	N/A
OTUB1	3	N/A	N/A	N/A	N/A	3.388	N/A
FOXO3	3	N/A	3.371	N/A	N/A	N/A	N/A
Rock	2	N/A	N/A	N/A	N/A	N/A	-3.371
HMGA1	3	N/A	N/A	N/A	N/A	-3.359	N/A
TNK2	2	3.355	N/A	N/A	N/A	0	N/A
IFITM1	3	N/A	N/A	N/A	N/A	3.354	N/A
TNFSF12	3	1.262	N/A	N/A	-2.092	N/A	N/A
MAP3K7	3	N/A	N/A	3.338	N/A	N/A	N/A
BARD1	2	N/A	N/A	N/A	N/A	3.333	N/A
MAZ	2	N/A	3.328	N/A	N/A	N/A	N/A
PTGER4	3	N/A	N/A	N/A	N/A	-3.32	N/A
E2f	1	N/A	N/A	N/A	N/A	-3.317	N/A
IL7	3	N/A	N/A	N/A	N/A	3.303	N/A
CELF2	3	N/A	N/A	N/A	N/A	3.303	N/A
MTOR	3	N/A	N/A	N/A	N/A	3.303	N/A
MAP2K3	2	N/A	N/A	3.302	N/A	N/A	N/A
TP53RK	3	N/A	N/A	N/A	N/A	3.297	N/A
PAK4	3	3.283	N/A	N/A	N/A	N/A	N/A
MATK	3	-3.283	N/A	N/A	N/A	N/A	N/A
KLRC4-KLRK1/KLRK1	3	N/A	-3.281	N/A	N/A	N/A	N/A
RASGRP1	3	N/A	N/A	N/A	N/A	-3.281	N/A
F Actin	2	N/A	N/A	N/A	N/A	-3.272	N/A
ITGAV	3	N/A	N/A	N/A	N/A	-3.24	N/A
TLR2	3	N/A	N/A	N/A	N/A	3.235	N/A
USP20	3	N/A	N/A	N/A	N/A	3.233	N/A
Vegf	2	-3.223	N/A	N/A	N/A	N/A	N/A
TRIM25	2	N/A	N/A	N/A	N/A	-3.2	N/A
MUCL1	2	N/A	N/A	3.2	N/A	N/A	N/A
IRF9	2	N/A	3.175	N/A	N/A	N/A	N/A
MAP3K3	3	N/A	N/A	N/A	N/A	-3.172	N/A
NCR2	1	3.162	N/A	N/A	N/A	N/A	N/A
YWHAZ	3	N/A	N/A	N/A	N/A	-3.157	N/A
JUNB	1	N/A	N/A	3.153	N/A	N/A	N/A
UCN	2	N/A	N/A	-3.15	N/A	N/A	N/A
ATM	3	N/A	N/A	N/A	N/A	3.118	N/A
LCP2	3	N/A	N/A	N/A	N/A	-3.108	N/A
IRF2	3	N/A	N/A	N/A	N/A	3.1	N/A
SMAD7	3	N/A	N/A	3.099	N/A	N/A	N/A
Growth hormone	2	N/A	3.098	N/A	N/A	N/A	N/A
PIM1	3	N/A	N/A	N/A	N/A	-3.097	N/A
Ggtase I	3	N/A	N/A	N/A	N/A	-3.096	N/A
RAD17	3	N/A	N/A	N/A	N/A	3.088	N/A
PGRMC1	2	N/A	N/A	3.086	N/A	N/A	N/A
BRCA1	2	N/A	N/A	N/A	N/A	3.085	N/A
CXCL1	3	N/A	N/A	N/A	N/A	-3.069	N/A
NF1	2	N/A	N/A	-3.063	N/A	N/A	N/A
PIM1	2	N/A	N/A	N/A	N/A	N/A	-3.051
NORAD	1	3.051	N/A	N/A	N/A	N/A	N/A
MYD88	1	3.051	N/A	N/A	N/A	N/A	N/A
TEAD2	1	3.051	N/A	N/A	N/A	N/A	N/A
TEAD3	1	3.051	N/A	N/A	N/A	N/A	N/A
EIF4G1	1	N/A	N/A	N/A	N/A	-3.051	N/A
CDK9	3	N/A	N/A	N/A	N/A	-3.047	N/A
SRA1	2	N/A	N/A	N/A	N/A	N/A	-3.042
BCAS2	3	N/A	N/A	N/A	N/A	-3.035	N/A
RNA polymerase II	3	N/A	N/A	N/A	N/A	3.024	N/A
ABCB7	3	N/A	N/A	-3.007	N/A	N/A	N/A
DCAF1	1	N/A	N/A	N/A	-3	N/A	N/A
EPAS1	1	3	N/A	N/A	N/A	N/A	N/A
EBI3	1	N/A	N/A	N/A	3	N/A	N/A
PPP6R3	3	N/A	N/A	N/A	N/A	-3	N/A
PPP6C	3	N/A	N/A	N/A	N/A	-3	N/A
ZNF366	2	N/A	N/A	-3	N/A	N/A	N/A
MYBL2	1	N/A	N/A	N/A	N/A	-3	N/A
RPS6KA3	3	N/A	N/A	N/A	N/A	2.996	N/A
LGALS8	2	N/A	N/A	N/A	2.994	N/A	N/A
RICTOR	3	N/A	N/A	N/A	N/A	2.994	N/A
PTPRZ1	2	2.946	N/A	N/A	N/A	N/A	N/A
HDAC7	2	N/A	N/A	N/A	2.945	N/A	N/A
NEDD9	2	N/A	N/A	2.944	N/A	N/A	N/A
RUVBL1	3	N/A	N/A	N/A	N/A	-2.927	N/A
LMNB1	3	N/A	N/A	N/A	N/A	-2.906	N/A
PRMT1	2	N/A	N/A	N/A	N/A	2.896	N/A
MAP2K1	3	N/A	N/A	N/A	N/A	-2.891	N/A
miR-22-3p (miRNAs w/seed AGCUGCC)	1	N/A	N/A	N/A	N/A	2.887	N/A
GMNN	3	N/A	N/A	N/A	N/A	-2.885	N/A
MAP3K8	3	2.876	N/A	N/A	N/A	N/A	N/A
LRPAP1	3	-0.858	N/A	N/A	2.004	N/A	N/A
P38 MAPK	3	N/A	N/A	N/A	N/A	-2.852	N/A
OLR1	3	N/A	N/A	2.849	N/A	N/A	N/A
FOXM1	2	N/A	N/A	N/A	N/A	-2.84	N/A
MRTFB	1	2.837	N/A	N/A	N/A	N/A	N/A
POLH	3	N/A	N/A	N/A	N/A	2.835	N/A
CIB1	3	N/A	N/A	N/A	N/A	-2.834	N/A
UXT	1	N/A	N/A	N/A	N/A	2.828	N/A
FLT1	3	N/A	N/A	N/A	2.807	N/A	N/A
DONSON	3	N/A	N/A	N/A	N/A	2.799	N/A
PPARG	2	N/A	N/A	-2.795	N/A	N/A	N/A
BARD1	3	N/A	N/A	N/A	N/A	2.778	N/A
MDM2	2	N/A	N/A	N/A	N/A	2.75	N/A
BAG1	2	N/A	N/A	N/A	-2.744	N/A	N/A
PHB	2	N/A	N/A	N/A	N/A	2.741	N/A
CHEK1	2	N/A	N/A	N/A	N/A	2.736	N/A
CRHR2	2	N/A	N/A	-2.734	N/A	N/A	N/A
Gamma tubulin	2	N/A	N/A	N/A	N/A	2.734	N/A
CRHR1	2	N/A	N/A	-2.734	N/A	N/A	N/A
PRPF19	3	N/A	N/A	N/A	N/A	2.727	N/A
GNA12	3	2.322	0.402	N/A	N/A	N/A	N/A
PLA2R1	1	N/A	N/A	-2.714	N/A	N/A	N/A
TP53BP1	3	N/A	N/A	N/A	N/A	2.714	N/A
RPA1	3	N/A	N/A	N/A	N/A	2.71	N/A
PML	2	N/A	N/A	N/A	N/A	2.703	N/A
DVL2	3	N/A	N/A	N/A	N/A	2.685	N/A
Cbp/p300	3	N/A	N/A	N/A	N/A	2.674	N/A
LBH	3	N/A	N/A	N/A	N/A	-2.674	N/A
HNF1A-AS1	1	N/A	N/A	N/A	N/A	-2.673	N/A
STUB1	1	N/A	N/A	N/A	N/A	2.673	N/A
Creb	3	N/A	N/A	-2.673	N/A	N/A	N/A
SET	2	N/A	N/A	N/A	2.673	N/A	N/A
Calcineurin protein(s)	2	N/A	2.668	N/A	N/A	N/A	N/A
IGF1R	2	N/A	N/A	N/A	N/A	-2.667	N/A
COP1	3	2.661	N/A	N/A	N/A	N/A	N/A
IP6K2	2	N/A	N/A	N/A	N/A	2.66	N/A
SMAD4	2	N/A	N/A	2.656	N/A	N/A	N/A
LATS1	3	2.654	N/A	N/A	N/A	N/A	N/A
PLG	1	2.646	N/A	N/A	N/A	N/A	N/A
LINC01139	1	N/A	N/A	0	N/A	-2.646	N/A
TCIM	1	2.646	N/A	N/A	N/A	N/A	N/A
PTP4A2	2	N/A	N/A	N/A	N/A	N/A	2.646
SAFB2	1	N/A	N/A	N/A	-2.646	N/A	N/A
MLH1	2	N/A	N/A	N/A	N/A	2.635	N/A
ITCH	2	-0.524	N/A	N/A	-2.109	N/A	N/A
Igm	3	N/A	N/A	N/A	N/A	-2.63	N/A
TP53	1	N/A	N/A	N/A	N/A	2.622	N/A
PAK1	2	N/A	N/A	N/A	-0.567	-2.049	0
Gpcr	3	2.615	N/A	N/A	N/A	N/A	N/A
PTGS2	3	N/A	N/A	N/A	N/A	2.612	N/A
ACVR1C	3	N/A	2.61	N/A	N/A	N/A	N/A
IKBKB	3	N/A	N/A	N/A	N/A	-2.605	N/A
ERBB2	3	N/A	N/A	2.556	N/A	N/A	N/A
RABL6	2	N/A	N/A	N/A	N/A	-2.55	N/A
KLF17	2	N/A	N/A	N/A	N/A	2.547	N/A
TBPL1	2	N/A	N/A	N/A	N/A	2.547	N/A
MLXIPL	2	N/A	N/A	N/A	N/A	-2.547	N/A
SP100	2	N/A	N/A	N/A	N/A	2.547	N/A
DCAF1	2	N/A	N/A	N/A	-2.53	N/A	N/A
BCL11B	1	N/A	N/A	N/A	N/A	2.53	N/A
TP53RK	2	N/A	N/A	N/A	N/A	2.512	N/A
UACA	2	N/A	N/A	N/A	N/A	N/A	-2.502
ACVR1C	2	N/A	2.496	N/A	N/A	N/A	N/A
LEP	2	N/A	N/A	N/A	N/A	-2.491	N/A
RPSA	2	N/A	N/A	N/A	N/A	N/A	-2.475
OTUB1	2	N/A	N/A	N/A	N/A	2.472	N/A
TRIM28	2	N/A	N/A	N/A	N/A	-2.472	N/A
SUV39H1	2	N/A	N/A	N/A	N/A	-2.472	N/A
HERC2	2	N/A	N/A	N/A	N/A	2.472	N/A
RNF41	3	2.462	N/A	N/A	N/A	N/A	N/A
SS18-SSX1	3	N/A	N/A	N/A	N/A	-2.462	N/A
C3AR1	3	N/A	N/A	N/A	-2.449	N/A	N/A
CRH	2	N/A	N/A	N/A	2.449	N/A	N/A
PDPK1	1	-2.449	N/A	N/A	N/A	N/A	N/A
RAS	1	2.449	N/A	N/A	N/A	N/A	N/A
NR1D1	1	N/A	N/A	N/A	N/A	-2.449	N/A
KIF3A	1	2.449	N/A	N/A	N/A	N/A	N/A
S100A9	1	N/A	N/A	N/A	2.449	N/A	N/A
IRF7	1	N/A	N/A	N/A	N/A	N/A	2.449
FIRRE	1	2.449	N/A	N/A	N/A	N/A	N/A
TAZ	1	2.449	N/A	N/A	N/A	N/A	N/A
IL15	3	N/A	N/A	N/A	N/A	2.447	N/A
TMED10	3	N/A	N/A	N/A	N/A	2.44	N/A
SFN	3	-2.366	N/A	0.072	N/A	N/A	N/A
IL2	3	N/A	N/A	N/A	N/A	-2.433	N/A
NRBP2	3	N/A	2.429	N/A	N/A	N/A	N/A
HIF1A	3	N/A	N/A	N/A	N/A	-2.409	N/A
DNMT3B	1	N/A	N/A	2.4	N/A	N/A	N/A
USP9X	3	N/A	N/A	N/A	N/A	2.388	N/A
MAPKAPK3	3	N/A	N/A	N/A	N/A	-2.387	N/A
KRAS	3	N/A	N/A	N/A	N/A	-2.387	N/A
MAP2K1	2	-2.384	N/A	N/A	N/A	N/A	N/A
PRLR	2	N/A	N/A	N/A	N/A	2.379	N/A
IFITM1	2	N/A	N/A	N/A	N/A	2.365	N/A
OSMR	2	N/A	2.359	N/A	N/A	N/A	N/A
LTB4R	2	N/A	N/A	N/A	N/A	N/A	2.353
PRKD1	3	2.352	N/A	N/A	N/A	N/A	N/A
TNFAIP3	3	-2.346	N/A	N/A	N/A	N/A	N/A
C1GALT1	3	N/A	-2.341	N/A	N/A	N/A	N/A
HDAC6	1	N/A	2.333	N/A	N/A	N/A	N/A
CBX7	1	-2.333	N/A	N/A	N/A	N/A	N/A
PTK2B	3	-2.33	N/A	N/A	N/A	N/A	N/A
ELAVL1	1	N/A	2.324	N/A	N/A	N/A	N/A
BCL2L13	3	N/A	N/A	N/A	N/A	-2.324	N/A
NABP1	3	N/A	N/A	N/A	N/A	2.317	N/A
BAP1	3	0.316	N/A	N/A	N/A	2	N/A
HLX	1	-2.309	N/A	N/A	N/A	N/A	N/A
UCHL1	3	N/A	N/A	N/A	N/A	2.304	N/A
PRL	3	N/A	N/A	N/A	N/A	-2.294	N/A
TLR1	2	2.278	N/A	N/A	N/A	N/A	N/A
PRKAA2	3	-2.272	N/A	N/A	N/A	N/A	N/A
ITGA3	2	N/A	N/A	N/A	N/A	N/A	2.271
CD81	2	N/A	N/A	N/A	N/A	N/A	2.268
HUWE1	2	N/A	N/A	N/A	N/A	-2.264	N/A
MAP4	2	N/A	N/A	N/A	2.263	N/A	N/A
PYHIN1	3	N/A	N/A	N/A	N/A	2.258	N/A
ADIPOR1	2	N/A	N/A	N/A	N/A	N/A	2.236
YOD1	2	2.236	N/A	N/A	N/A	N/A	N/A
RB1CC1	1	N/A	2.236	N/A	N/A	N/A	N/A
Pro-inflammatory Cytokine	2	2.236	N/A	N/A	N/A	N/A	N/A
AGR2	1	2.236	N/A	N/A	N/A	N/A	N/A
CD83	2	2.236	N/A	N/A	N/A	N/A	N/A
IFT88	1	2.236	N/A	N/A	N/A	N/A	N/A
MAPK7	1	N/A	N/A	N/A	N/A	2.236	N/A
IFI16	1	N/A	N/A	N/A	N/A	N/A	2.236
MKI67	1	N/A	N/A	N/A	N/A	-2.236	N/A
A2M	3	2.231	N/A	N/A	N/A	N/A	N/A
DPP4	2	N/A	N/A	N/A	2.219	N/A	N/A
BDKRB2	2	N/A	N/A	-2.216	N/A	N/A	N/A
CKS1B	3	N/A	N/A	N/A	N/A	-2.215	N/A
SIRT1	2	N/A	N/A	N/A	N/A	2.209	N/A
NMNAT1	3	N/A	N/A	N/A	N/A	2.187	N/A
TP53I3	3	N/A	N/A	N/A	N/A	2.14	N/A
INS	2	-2.137	N/A	N/A	N/A	N/A	N/A
CCAT1	3	2.129	N/A	N/A	N/A	N/A	N/A
RAD21	1	N/A	N/A	-2.121	N/A	N/A	N/A
CAPN3	1	N/A	N/A	2.121	N/A	N/A	N/A
MAPK8	1	N/A	2.111	N/A	N/A	N/A	N/A
SREBF2	1	N/A	N/A	N/A	N/A	-2.111	N/A
CRLF1	2	N/A	2.111	N/A	N/A	N/A	N/A
STK4	2	N/A	N/A	N/A	N/A	2.068	N/A
CXCL8	3	-2.065	N/A	N/A	N/A	N/A	N/A
Focal adhesion kinase	2	N/A	N/A	N/A	-2.06	N/A	N/A
AGK	3	2.057	N/A	N/A	N/A	N/A	N/A
GRP	3	2.057	N/A	N/A	N/A	N/A	N/A
HTATIP2	3	-2.057	N/A	N/A	N/A	N/A	N/A
ADAM9	3	2.057	N/A	N/A	N/A	N/A	N/A
SNX1	3	-2.057	N/A	N/A	N/A	N/A	N/A
ALK	3	2.041	N/A	N/A	N/A	N/A	N/A
IKBKE	1	N/A	N/A	N/A	N/A	-2.041	N/A
STAT3	1	N/A	2.03	N/A	N/A	N/A	N/A
HDAC6	3	N/A	N/A	N/A	N/A	-2.025	N/A
HNF4A	3	-2.025	N/A	N/A	N/A	N/A	N/A
SERPIND1	3	N/A	N/A	N/A	N/A	2.014	N/A
YOD1	1	2	N/A	N/A	N/A	N/A	N/A
LILRB4	1	N/A	N/A	N/A	N/A	N/A	-2
EIF2A	2	N/A	N/A	N/A	2	N/A	N/A
CD163	1	2	N/A	N/A	N/A	N/A	N/A
Complement	1	2	N/A	N/A	N/A	N/A	N/A
CDKN1C	1	N/A	N/A	N/A	N/A	2	N/A
PLCE1	1	2	N/A	N/A	N/A	N/A	N/A
ING1	1	N/A	2	N/A	N/A	N/A	N/A
CDK12	1	N/A	N/A	N/A	N/A	-2	N/A
FSTL3	1	N/A	-2	N/A	N/A	N/A	N/A
PLAA	1	N/A	2	N/A	N/A	N/A	N/A
BAP1	1	N/A	N/A	N/A	N/A	N/A	-2
ZFP36	1	N/A	-2	N/A	N/A	N/A	N/A
miR-503-5p (miRNAs w/seed AGCAGCG)	1	N/A	N/A	-2	N/A	N/A	N/A
ATP2A1	3	N/A	N/A	N/A	N/A	N/A	2
FOXN3	1	N/A	N/A	N/A	N/A	2	N/A
miR-30c-5p (and other miRNAs w/seed GUAAACA)	1	N/A	N/A	-2	N/A	N/A	N/A
