# Supplementary material for: Computational and Transcriptome Analyses Revealed Preferential Induction of Chemotaxis and Lipid Synthesis by SARS-CoV-2
Source: Biology (Basel). 2020 Sep 1;9(9):260. doi: 10.3390/biology9090260 (PMC7564677; doi:10.3390/biology9090260)
Supplement: Supplementary file 1 [file biology-09-00260-s001.zip › Table S9.xlsx]

## Sheet: Sheet0
Table S9. Upstream regualtor analysis comparison for differentially expressed genes in Calu-3 cells infected with the indicated virus based on IPA analysis
Upstream Regulators	GE.Calu3-SARS-COV-2_vs_Calu3-mock-fold2.0_adjp0.05 - 2020-05-15 03:34 AM	GE.SARS-CoV_vs_Calu3-mock-fold2.0_adjp0.05 - 2020-05-15 03:35 AM	GE.Calu3-SARS-MERS_vs_Calu3-mock-fold2.0_adjp0.05 - 2020-05-15 03:36 AM	GE.FLUA_24h_vs_mock_24h-fold2.0_adjp0.05 - 2020-05-15 03:37 AM	GE.FLUB_24h_vs_mock_24h-fold2.0_adjp0.05 - 2020-05-15 03:38 AM	GE.Rhino_24h_vs_mock_24h-fold2.0_adjp0.05 - 2020-05-15 04:00 AM
IFNG	9.51	8.162	4.576	9.551	8.626	9.027
TNF	9.997	7.136	5.542	7.55	6.916	6.569
IFNL1	7.804	7.42	4.768	7.899	7.654	7.84
MAPK1	-7.054	-5.336	-2.925	-8.668	-9.117	-8.244
PRL	7.357	7.354	4.474	7.171	6.023	7.214
IFNA2	6.692	6.898	4.243	7.183	6.386	6.9
STAT1	6.894	5.622	4.231	7.105	6.831	6.343
IL1RN	-6.976	-6.341	-3.499	-6.362	-5.84	-6.621
TLR7	6.431	5.848	5.666	5.298	5.891	5.32
NFkB (complex)	6.689	5.577	4.581	5.604	5.916	5.745
NUPR1	7.462	3.37	5.854	4.662	9.986	1.89
PAF1	5.568	5.292	5.292	5.099	5.657	5
TGM2	6.84	5.042	2.635	5.64	5.549	5.806
RC3H1	-5.735	-5.468	-3.543	-5.735	-4.849	-5.558
TLR9	5.355	5.178	5.169	5.23	5.011	4.94
Interferon alpha	5.696	5.369	3.327	5.377	5.238	5.272
IL1A	6.427	4.661	3.387	4.797	5.776	4.688
SPI1	5.031	4.854	3.38	5.5	5.45	4.843
MYC	-5.18	-3.38	-2.779	-5.178	-7.192	-5.023
PRKCD	5.533	4.304	4.424	4.723	5.209	3.866
IL1B	5.941	4.309	2.897	4.729	5.814	4.245
CD40LG	5.272	4.504	4.502	4.375	4.609	4.026
PDGF BB	6.243	5.289	5.147	3.606	3.269	3.162
TLR4	4.951	4.234	3.77	4.561	5.145	3.977
RNY3	4.472	4.472	3.578	4.796	4.583	4.583
P38 MAPK	5.866	4.865	3.664	4.182	3.726	3.905
RELA	5.908	3.802	3.336	4.385	3.545	4.744
IRF3	4.175	3.929	3.826	4.282	4.38	4.061
EIF2AK2	4.513	4.292	3.563	4.288	3.898	4.089
IRF1	4.524	3.05	2.168	4.831	4.932	4.728
TCF4	-4.273	-3.667	-1.531	-5.204	-4.855	-4.426
TAB1	-4.221	-3.582	-3.212	-4.221	-4.562	-4.101
FOXL2	4.431	3.852	4.311	2.981	3.975	3.133
JUN	4.598	3.124	3.41	3.731	3.895	3.434
CD36	4.45	2.879	2.863	3.873	4.35	3.606
ECSIT	4.6	3.803	3.496	3.247	3.74	2.778
TLR3	3.94	3.208	3.288	3.939	3.642	3.558
TP53	5.315	3.485	2.595	4.119	2.654	3.317
SAFB	-4.562	-2.034	-1.143	-4.487	-5.005	-3.606
IL17A	4.104	2.57	3.1	3.971	3.721	3.359
IL27	3.439	2.872	1.842	4.507	4.227	3.825
GPER1	4.13	4.51	3.731	3.162	2.043	3
IL18	3.293	3.243	2.443	3.634	4.582	3.085
CSF2	3.896	3.498	3.078	3.736	2.534	3.422
AREG	-3.837	-2.84	-2.885	-3.9	-5.332	-1.342
Immunoglobulin	3.831	3.212	2.868	3.124	4.082	2.961
IFNB1	3.099	3.848	1.841	3.814	3.243	3.698
Fcer1	3.509	3.081	3.249	3.077	3.772	2.745
BTK	-2.911	-2.813	-2.761	-3.509	-3.78	-3.638
CHD1	4	2.828	3.464	2.828	3.606	2.646
TNFSF14	3.578	2.796	3.047	3.264	3.693	2.969
SMARCA4	3.957	3.15	2.058	4.723	0.606	4.642
RARA	-3.542	-3.309	-1.051	-4.11	-3.791	-3.266
SOCS3	-3.413	-2.975	-2.975	-3.132	-3.552	-2.975
IFNL4	3.143	3.143	3.143	3.143	3.143	3.143
PTGS2	3.583	2.233	2.433	3.594	3.748	3.15
Cdk	3.138	3.284	4.091	2.976	2.218	2.81
FOS	3.547	3.207	3.842	2.42	2.911	2.559
miR-155-5p (miRNAs w/seed UAAUGCU)	-3.804	-2.608	-3.561	-3.267	-1.977	-3.112
MAP3K14	3.432	2.804	2.507	3.283	3.113	3.13
SOCS1	-2.786	-2.261	-3.105	-3.619	-2.985	-3.36
IFNAR2	3.317	2.646	1.414	3.606	3.606	3.464
Tlr	3.06	3.06	2.548	3.214	3.06	2.898
TBK1	3.103	2.779	3.103	2.938	2.938	2.938
ETV6-RUNX1	-2.843	-4.524	-2.69	-4.159	N/A	-3.485
IKZF1	-4.015	-3.786	-2.354	-3.748	0.064	-3.528
TAL1	-3.513	-4.125	-2.613	-3.365	-3.079	-0.781
IKZF3	-3.988	-3.729	-3.162	-2.853	-0.067	-3.592
JAK	3.464	3.051	2.53	2.874	1.859	3.464
CD3	2.984	3.223	2.058	3.551	1.88	3.482
PF4	2.956	2.615	2.642	2.782	3.552	2.601
OSCAR	3.051	2.828	3.207	2.496	2.982	2.53
IRF4	-3.191	-3.222	-1.864	-2.778	-2.411	-3.509
CD40	3.207	2.208	1.67	3.015	3.731	3.137
DDX58	3.024	3.234	2.385	2.69	3.132	2.385
Jnk	3.258	3.244	2.03	2.896	2.159	3.218
SELPLG	3.742	2.333	2.714	2.646	2.84	2.449
CD28	4.04	3.287	2.628	2.95	1.605	2.206
IFN Beta	2.952	2.784	2.599	2.957	2.576	2.784
TAP1	-2.977	-2.619	-2.621	-2.804	-2.806	-2.804
JAK1	2.72	3.45	2.137	2.891	2.891	2.449
FOXO3	4.595	2.974	1.853	2.634	1.879	2.516
S100A8	2.925	2.563	2.75	2.75	2.925	2.396
IRF9	2.781	2.781	2.4	2.781	2.781	2.781
F7	4.374	1.633	2.796	2.335	2.162	2.945
CAMP	3.076	1.774	2.442	3.115	3.299	2.521
TLR7/8	3.771	3.317	2.36	2.121	3	1.633
MITF	-4.376	N/A	-1.018	-3.623	-6.97	N/A
IFNA1/IFNA13	2.742	2.742	2.565	2.565	2.742	2.565
mir-15	2.544	2.156	1.668	3.288	3.141	2.99
S100A6	-3.317	-1.633	-1.897	-3.317	-3.154	-2.449
ERK	4.537	1.589	2.009	2.407	3.067	2.057
CD14	2.943	2.401	2.396	2.586	3.112	2.193
Lymphotoxin	2.985	2.449	2.138	2.813	2.985	2.219
RNASE2	2.776	2.592	1.301	2.758	3.508	2.59
PLAAT4	2.609	2.426	2.609	2.609	2.609	2.609
TLR2	3.095	2.325	2.975	2.686	2.96	1.43
TIFA	2.578	2.376	2.751	2.751	2.751	2.2
EZH2	3.786	2.532	2.287	3.889	N/A	2.75
IKBKG	2.602	2.402	2.602	2.602	2.602	2.408
HMGB1	2.745	1.862	2.47	2.735	3.013	2.366
TLR5	2.781	2.213	2.596	2.596	2.596	2.407
IFIH1	2.613	2.415	2.415	2.415	2.96	2.207
TLR1	2.786	2.219	2.611	2.6	2.6	2.195
SAMHD1	-2.376	-2.563	-2.8	-2.36	-2.563	-2.138
USP18	-2.772	-2.646	-1.195	-2.772	-2.588	-2.772
MYD88	2.991	2.449	2.827	1.907	2.827	1.687
IL37	-2.771	-2.59	-2.59	-2.186	-2.584	-1.966
ESR1	-2.262	-1.831	-1.532	-2.761	-3.075	-3.208
LGALS8	2.646	2.236	2.646	2.449	2.646	2
RABL6	-4.243	N/A	-1.486	-3.606	-5.284	N/A
TLR6	2.621	2.236	2.433	2.433	2.621	2.219
IKBKB	2.611	1.844	2.361	2.413	2.718	2.592
MAVS	2.412	2.743	2.205	2.388	2.584	2.205
CXCL12	2.604	2.306	1.7	1.964	3.493	2.317
JUNB	2.9	2.758	3.175	1.414	2.034	2
TGFB1	3.909	4.678	3.776	0.144	-0.445	1.294
CG	3.348	2.651	2.864	2.887	N/A	2.377
IRAK4	2.59	2.214	1.937	2.391	2.59	2.391
Nr1h	-2.778	-1.957	-2.268	-2.043	-3.095	-1.959
ERBB2	-1.54	2.406	2.599	1.02	-3.83	2.595
SMARCB1	2.133	2.732	0.964	2.732	2.686	2.732
GAPDH	-2.188	-2.537	-1.105	-2.882	-1.983	-3.199
TNFSF12	2.419	1.994	1.918	2.616	2.616	2.207
ADORA3	2.121	1.633	2.646	2.449	2.828	2
Collagen type II	2.53	2.449	2.53	1.897	2.138	2.121
TICAM1	2.313	2.098	2.313	2.313	2.313	2.313
CGAS	2.429	1.987	2.213	2.213	2.429	2.213
FOXO1	3.805	2.913	2.027	0.372	-1.519	2.843
TLR8	2.406	2.205	2.602	2.019	2.461	1.756
RNF216	-2.236	-2.236	-2.449	-2.236	-2.236	-2
RNASE1	2.619	2.425	N/A	2.619	3.286	2.425
C5	2.622	1.578	1.785	2.157	2.975	2.219
NR4A1	-1.913	-2.563	-2.739	-2.132	-2.54	-1.408
SIRT6	2.395	2.19	2.176	2.176	2.176	2.176
FCGR2B	-1.982	-2.213	-2.213	-2.213	-2.425	-2.213
NGLY1	-2	-2.236	-2.236	-2.236	-2.236	-2.236
SGPL1	2.195	2.195	2.195	2.195	2.195	2.195
TREM1	2.716	2.207	2.433	1.814	2.177	1.817
mir-146	-2.438	-2.426	-2.624	-2.029	-1.39	-2.213
NFKB1	3.165	2.184	2.337	1.854	1.644	1.883
PPP2R5C	-3.162	-2.828	-3	-2	N/A	-2
ERK1/2	3.109	3.176	3.05	0.91	1.036	1.6
PRKCA	2.628	2.302	2.183	1.816	2.084	1.855
HIF1A	3.772	1.973	1.514	1.439	-3.546	0.616
DHX9	2.132	2.132	2.132	2.132	2.132	2.132
BMP7	-2.134	N/A	-2.795	-2.597	-3.252	-1.988
miR-34a-5p (and other miRNAs w/seed GGCAGUG)	-1.785	-2.777	-0.466	-2.764	2.014	-2.898
PRTN3	-2.187	-1.947	-2.187	-2.187	-2.187	-1.945
SCD	-2.186	N/A	-2.368	-2.166	-3.356	-2.563
S100A9	2.233	1.965	1.61	2.398	2.418	1.998
IFI16	2.219	1.982	1.664	2.219	2.219	2.219
CNOT7	-2.425	-2.425	N/A	-2.621	-2.425	-2.621
KDM1A	-2.51	-2.408	-1.086	-1.841	-3.089	-1.461
PRC2	2.626	2.438	N/A	2.438	2.438	2.438
SYVN1	1.877	2.828	0.223	1.964	-3.501	1.897
LILRB4	-2.176	-1.949	-1.949	-1.949	-2.176	-1.949
Hdac	-2.505	-2.481	-2.852	-1.867	-0.744	-1.609
ATF2	2.415	2.207	1.969	1.432	1.969	1.98
JAG2	-2.109	-1.782	-1.154	-2.218	-2.494	-2.2
IL32	1.874	N/A	2.485	2.447	2.717	2.419
TRAF3	-1.492	-2.345	-2.345	-2.333	-1.726	-1.633
ZNF395	1.987	2.216	2.216	1.987	1.477	1.987
DCAF1	-2.36	-2.429	-0.923	-2.969	-1.19	-1.98
IL33	2.58	2.401	2.757	2.159	N/A	1.925
DNMT3B	0	1.508	2.438	3	2.862	2
EBI3	1.387	-0.555	-1.706	2.975	2.902	2.236
Ifn gamma	2.236	2.2	1.746	2.948	N/A	2.6
IRF7	2.778	2.597	1.421	2.418	N/A	2.418
MAP2K1/2	3.343	2.158	2.749	0.971	N/A	2.4
PDLIM2	1.414	1.897	1.961	2	2.535	1.732
EGR1	3.255	1.771	2.278	2.011	N/A	2.209
HMOX1	-2.75	-1.786	-2.271	-1.795	-1.286	-1.604
IL36B	2.229	N/A	2.429	2.213	2.615	1.993
IL12B	2.433	1.982	2.433	1.982	2.63	N/A
NLRC5	2	N/A	-0.892	2.962	2.962	2.606
STAT3	3.841	2.064	2.077	1.625	0.142	1.641
FOXM1	-2.698	-0.38	0.269	-2.994	-4.969	N/A
TCR	2.97	2.934	1.627	1.66	0.397	1.706
MMP1	2.121	2.236	1.969	2.186	0.765	2
TEAD3	3.051	2.646	2.111	2.449	N/A	1
TEAD2	3.051	2.646	2.111	2.449	N/A	1
IL5	2.975	1.961	1.546	2.55	N/A	2.213
EGLN	-0.535	0.967	2.063	0.577	6.98	N/A
TCIM	2.608	N/A	2.207	1.981	2.207	1.981
CDKN1A	2.871	1.474	1.187	1.655	3.77	N/A
TNFRSF18	-2.236	N/A	-2.236	-2.236	-2.236	-2
FCER1G	2.219	N/A	1.982	2.219	2.433	1.982
ATM	2.209	2.592	1.404	2.061	N/A	2.568
KDM5B	2.829	N/A	1.731	1.558	4.621	N/A
NEUROG1	-2.333	-2	-2.309	-1.897	N/A	-2.121
CD24	N/A	1.25	0.69	-3.153	-5.56	N/A
P2RX7	2.599	N/A	1.287	2.401	2.18	2.186
MACROH2A1	-2.998	-0.535	-1.789	-1.941	-1.049	-2.333
TNFAIP3	-2.213	-1.982	-2.425	-1.98	N/A	-1.98
IKK (complex)	2.2	N/A	1.98	2.2	2.2	1.98
PDPK1	-2.408	-0.862	-1.18	-1.955	-2.192	-1.955
TP53COR1	2.157	1.131	2.621	1.698	0.961	1.982
COL18A1	-3.033	-2.331	-2.252	-1.411	-0.605	-0.896
SP1	3.217	2.401	1.876	0.883	-1.279	0.861
CDC73	2.236	2	N/A	2	2.236	2
IL1RAP	2.449	N/A	2.449	1.633	1.89	2
ADAM15	-1.996	-1.996	-2.211	-2.211	N/A	-1.996
EGF	2.449	3.069	2.804	N/A	N/A	2.055
NR3C1	-1.467	-1.349	-1.338	-1.696	-2.514	-2
miR-511-5p (miRNAs w/seed UGUCUUU)	-2	N/A	-2	-2	-2.236	-2
CEBPB	2.972	1.361	1.245	2.607	N/A	1.997
Ap1	2.934	1.412	1.461	2.388	N/A	1.94
HOTAIR	-1.721	-1.646	-0.067	-2.208	-1.922	-2.497
FASN	-2	-2	-2.236	-1	-0.781	-2
SCAVENGER receptor CLASS A	2	N/A	2	2	2	2
NLRX1	-2	-2	N/A	-2	-2	-2
CLDN7	-1.253	-1.897	-1.623	-1.73	-1.046	-2.427
LONP1	-1.508	N/A	2.219	-2.236	1.982	-2
TNFRSF1A	2.611	N/A	2.424	1.961	2.796	N/A
POU2F2	1.069	3.317	2.065	1.414	-1.89	N/A
estrogen receptor	-2.689	-2.138	-2.469	-0.556	-1.14	-0.756
ATF4	2.905	0.844	0.134	2.922	0.178	2.729
PPRC1	3.679	N/A	2.077	1.976	N/A	1.976
TRAF6	2.8	2.213	2.425	2.219	N/A	N/A
IL2	2.455	2.208	2.326	1.118	1.455	N/A
PRKAA1	2.813	0.087	-0.302	2.354	2.252	1.706
PLG	2.614	2.201	N/A	2.226	2.436	N/A
PI3K (complex)	2.373	2.213	0.535	1.037	1.493	1.782
CBX5	-1.807	0.535	0.73	-1.964	0.992	-3.317
mir-29	-3	-2.449	-1.89	-2	N/A	N/A
CCL5	2.688	1.066	0.653	2.138	0.286	2.449
NCR2	3.111	1.96	N/A	2.19	N/A	1.96
mir-204	2.429	N/A	2	1.987	2.8	N/A
CDK9	1.037	1.732	2.234	1.693	0.069	2.423
KDM3B	1.265	N/A	-1.732	2.53	3.657	N/A
MAP2K1	2.794	1.264	0.802	1.33	1.353	1.636
BCL11B	1.342	1	1.89	1.342	2.55	1
IL3	1.673	2.158	1.743	1.078	1.361	1.109
ERG	2.771	N/A	3.112	N/A	-3.193	N/A
SIN3A	-1.89	-3	-3.162	N/A	N/A	-1
FAT1	2.416	2.208	2.2	N/A	2.213	N/A
IL1	2.596	2	0.485	2.19	1.752	N/A
SMAD4	2.254	2.576	1.783	1.331	N/A	1.067
BCR (complex)	2.13	1.641	1.995	2.047	N/A	1.172
AURK	N/A	-2.345	-2.514	-2.138	N/A	-1.982
WWTR1	-1.732	-0.447	-1.706	-1.342	-2.383	-1.342
ANLN	N/A	-2.333	-2.496	-2.121	N/A	-2
LY6E	-1.289	-0.923	-1.461	-1.584	-2.579	-1.091
AR	2.612	N/A	1.987	2.148	-0.96	1.178
RAS	2.438	N/A	2.224	2.224	N/A	1.987
GLI1	1.992	2.909	1.464	-0.069	-2.369	N/A
CCN5	-2.36	-2.157	-1.439	-0.57	-1.114	-1.131
PDCD4	-2.621	-2.219	-2.086	N/A	-1.842	N/A
PAEP	-1.195	N/A	-0.647	-2.236	-2.646	-2
PTPN3	2.784	2.599	1.957	1.36	N/A	N/A
KDM3A	3.582	2.213	2.733	0.152	N/A	N/A
HRAS	1.709	N/A	2.186	1.406	1.406	1.96
BIRC3	2.225	N/A	2.225	1.991	2.225	N/A
CIP2A	-1.526	N/A	-1.821	-1.276	-1.825	-2.2
FIRRE	2.4	2	2	N/A	2.236	N/A
TRPS1	1	0.816	0.707	2.449	3.638	N/A
EP300	1.731	1.258	0.676	1.369	1.353	2.2
SAFB2	-2.236	N/A	0.378	-2.646	-3.317	N/A
NAMPT	1.796	N/A	1.14	2.153	1.262	2.217
LPL	2.403	1.97	2.189	1.97	N/A	N/A
S100A7	2	N/A	2.236	2	2.236	N/A
LIPG	2.387	1.949	2.176	1.949	N/A	N/A
let-7	-1.848	N/A	N/A	-1.093	4.23	-1.237
mir-515	-2.224	-1.987	-2.61	-1.574	N/A	N/A
OSM	1.764	1.645	2.094	1.58	N/A	1.257
MAPK14	1.98	N/A	2.16	2.2	N/A	1.964
IRF2	0.775	-1.667	-2.183	0.898	-1.31	1.463
F2	2.216	1.172	-0.027	2.2	0.484	2.19
EPAS1	3.105	0.342	0.417	1.437	-1.612	1.374
TP73	-0.207	1.347	1.163	0.746	-3.195	1.592
Iga	-1.98	N/A	-2.213	-1.98	N/A	-1.98
NFE2L2	1.061	-2.18	-1.272	0.933	-2.098	0.585
LIN9	-1.937	N/A	N/A	-2.621	-3.569	N/A
MRTFB	2.985	2.514	1.077	0.832	N/A	0.707
LATS2	N/A	1.633	2.164	1.342	2.891	N/A
PRMT1	1.987	2.429	1.967	0.284	0.432	0.927
NPLOC4	2	2	N/A	2	2	N/A
B4GALT6	2	2	N/A	2	2	N/A
UFD1	2	2	N/A	2	2	N/A
PGR	2.385	0.336	1.141	1.483	-0.815	1.781
PTAFR	1.784	2.232	2.625	0.511	0.746	N/A
TRIB3	-2.954	N/A	0.092	-2.4	N/A	-2.401
EFNA3	-2.646	-1.414	-0.535	-1.89	N/A	-1.342
TRAF2	0.285	2.433	2.36	0.285	-0.418	2
EFNA5	-2.813	-1.414	-0.535	-1.633	N/A	-1.342
VCP	2.236	0.816	0.816	2.236	1.134	0.447
CDK19	-0.2	-3.173	-2.077	-0.895	0.696	-0.632
TEAD4	2.515	1.334	1.136	1.941	N/A	0.728
TEAD1	2.515	1.334	1.136	1.941	N/A	0.728
KITLG	2.414	1.424	1.588	2.191	N/A	N/A
UBE2I	-1.89	-2.449	-0.431	-1.408	N/A	-1.408
MNT	-2.236	-2.449	-2.449	N/A	-0.447	N/A
MAX	-2.236	-2.449	-2.449	N/A	-0.447	N/A
EFNA4	-2.646	-1.414	-0.535	-1.633	N/A	-1.342
CHUK	2.236	N/A	1.289	2.4	1.622	N/A
EWSR1-FLI1	-2.319	-2.474	-1.036	-1.19	N/A	-0.524
NEDD9	3	1.387	1.113	0.277	-1.761	N/A
IL4	2.214	0.697	1.186	2.312	N/A	1.083
IL15	2.515	0	-0.666	2.554	-0.457	1.294
IgG	-1.765	0.058	1.615	-2.095	-0.376	-1.51
IKBKE	1.782	0.776	0.769	0.864	-2.209	0.99
EHMT1	0.577	N/A	-2.324	N/A	-4.437	0
APP	2.094	0.766	-0.422	1.159	1.384	1.404
EGFR	2.402	0.784	0.215	2.199	N/A	1.596
CST5	0.322	N/A	-0.841	2	4.013	N/A
26s Proteasome	-1.226	-1.302	-0.547	-2.141	N/A	-1.957
miR-21-5p (and other miRNAs w/seed AGCUUAU)	-2.387	-2.035	-1.312	-0.914	0.466	N/A
INHBA	0.641	2.413	3.444	0.483	N/A	-0.128
HLX	-2.201	N/A	-0.664	-1.982	N/A	-2.219
BAP1	-0.83	-1.992	-2.227	N/A	N/A	-1.987
MMP14	2	2	2.236	N/A	-0.788	N/A
A2M	1.042	2.236	2.828	N/A	-0.826	N/A
NCOA3	1.33	0.618	1.627	N/A	-2.124	1.172
TCF7L2	-0.851	-2.309	-1.503	-2.156	N/A	N/A
NPC2	-2.63	-2.433	-0.721	-1	N/A	N/A
CTNNB1	1.662	0.842	1.693	-0.269	-2.263	-0.01
PRKCE	1.598	1.989	2.41	-0.036	N/A	0.591
NORAD	3.051	1.89	1.677	N/A	N/A	N/A
ZNF217	-2.53	-1.265	-1.807	-1	N/A	N/A
RAF1	2.197	N/A	N/A	2.401	N/A	1.961
MAPK8	1.842	1.929	2.122	0.655	N/A	N/A
Igm	-0.849	N/A	-0.83	-2.219	-2.63	N/A
mir-486	-1.964	-2.414	-2.137	N/A	N/A	N/A
ELAVL1	1.547	2.432	2.429	-0.018	-0.085	N/A
miR-486-5p (and other miRNAs w/seed CCUGUAC)	-1.953	-2.393	-2.155	N/A	N/A	N/A
FOXO4	2.824	1.706	1.674	0.283	N/A	N/A
IL36G	2	N/A	2.214	N/A	2.214	N/A
RB1CC1	1.982	2.219	2.219	N/A	N/A	N/A
OGA	0.072	-0.91	-0.841	1.068	3.147	0.38
WNT5A	2.229	2.219	1.966	N/A	N/A	N/A
FGFR1	1.987	1.982	2.425	N/A	N/A	N/A
WNT3A	2.236	1.913	N/A	2.236	N/A	N/A
MAPK9	-1.073	-0.815	-1.431	-0.322	-2.372	-0.348
IL13	-1.519	N/A	-0.653	0.428	-2.939	0.815
TGFA	2.417	N/A	1.963	1.963	N/A	N/A
ASPSCR1-TFE3	2.53	N/A	1.043	-0.277	-2.475	0
CLOCK	N/A	2.333	2.828	N/A	1.155	N/A
WT1	-0.813	N/A	2.387	-1.509	-1.138	-0.436
LATS1	N/A	N/A	2.36	1	2.891	N/A
MYB	0.061	2.401	2.917	-0.494	-0.371	N/A
ULBP1	N/A	2	2	N/A	2.236	N/A
mir-8	-2.309	-1.775	-1.746	N/A	-0.347	N/A
IL11	-1.982	N/A	N/A	-1.98	-2.213	N/A
XIAP	1.982	N/A	1.982	N/A	2.156	N/A
NLRP12	-1.965	N/A	-1.948	N/A	-2.187	N/A
HDAC6	1.456	2.236	1.387	0.991	N/A	N/A
EHF	-0.073	-1.265	-0.943	2.121	N/A	1.633
AHR	2.721	0.099	0.655	1.121	N/A	1.412
IL1RL2	2	N/A	2	N/A	2	N/A
MARCHF3	-2	N/A	-2	N/A	-2	N/A
IL36A	2	N/A	2	N/A	2	N/A
CAB39L	-2.53	-1.134	-2.309	N/A	N/A	N/A
E2f	-2.646	N/A	N/A	N/A	-3.317	N/A
E2F6	2.646	N/A	N/A	N/A	3.317	N/A
mir-122	-0.385	N/A	N/A	N/A	5.54	N/A
NFKBIZ	2.588	N/A	1.126	2.177	N/A	N/A
HNF1A-AS1	-1.342	N/A	N/A	-2	-2.535	N/A
IL10	-1.568	-1.597	-2.146	-0.331	N/A	-0.207
FOXP1	N/A	-1.131	-2.415	-2.215	N/A	N/A
ATG7	-1	-0.555	-2.219	-1.982	N/A	N/A
ZBED6	-2	-0.816	-1.633	0.577	0.707	N/A
NTRK1	1.361	1.982	2.373	N/A	N/A	N/A
YAP1	0.22	N/A	N/A	-1.709	-3.41	-0.342
MUC1	0.315	1.331	1.231	-0.468	-2.166	-0.106
C9orf72	-1.964	N/A	-2	N/A	-1.633	N/A
miR-483-3p (miRNAs w/seed CACUCCU)	1.727	N/A	N/A	N/A	3.865	N/A
PIAS1	N/A	N/A	-1.109	-2.236	-2.236	N/A
UXT	1.369	N/A	N/A	1.118	2.788	0.277
INS	2.197	0.907	N/A	1.961	0.482	N/A
EPCAM	-1.633	-2	-1.912	N/A	N/A	N/A
PKM	N/A	-1.052	-1.115	N/A	-3.318	N/A
F2RL1	2.184	N/A	1.345	1.944	N/A	N/A
CEBPA	2.254	1.156	1.099	0.453	N/A	0.508
POU5F1	1.049	1.718	2.178	-0.394	N/A	0.022
Lh	2.098	N/A	0.904	1.248	1.095	N/A
NR1H4	-0.954	-1.32	-2.219	0.056	N/A	-0.762
mir-17	-1.56	-2.158	N/A	-0.296	1.291	N/A
STUB1	N/A	N/A	0.333	2.236	2.684	N/A
SYK	-0.514	-0.951	-0.31	0.959	2.044	0.357
MED1	-1.914	N/A	N/A	N/A	-3.2	N/A
BRD4	0	2.142	1.341	0.918	N/A	0.684
LLGL2	1	-0.447	0.577	-0.378	-2.673	N/A
VEGFA	2.183	N/A	N/A	1.565	N/A	1.295
EIF3E	1.219	N/A	N/A	1.664	2.135	N/A
mir-10	N/A	N/A	-0.311	0.333	4.285	N/A
MYBL2	N/A	N/A	N/A	-1.964	-2.961	N/A
SPP1	-1.492	N/A	N/A	-1.234	-2.191	N/A
GATA6	-1.153	N/A	2.802	-0.94	N/A	N/A
KIF3A	2.449	N/A	N/A	N/A	2.433	N/A
BSG	1.195	N/A	N/A	1.671	N/A	2
SREBF2	-1.698	N/A	-0.845	N/A	-2.229	N/A
IFT88	2.236	N/A	N/A	N/A	2.433	N/A
EFNA1	-2.111	-0.905	-0.943	-0.707	N/A	0
ETS1	2.085	N/A	N/A	2.204	0.361	N/A
E2F3	-0.632	0.447	0.626	0	-2.071	0.863
FGF2	1.693	N/A	2.094	-0.83	N/A	N/A
MAFB	1.982	N/A	N/A	2.63	N/A	N/A
miR-29b-3p (and other miRNAs w/seed AGCACCA)	-2.449	N/A	N/A	N/A	2.138	N/A
CAPN3	2.449	N/A	2.121	N/A	N/A	N/A
EDN1	2.586	N/A	N/A	N/A	N/A	1.964
CBX7	-2.132	N/A	-0.378	N/A	N/A	-2
YBX1	2.043	1.342	0.632	0.447	N/A	N/A
mir-373	-2	N/A	-2.431	N/A	N/A	N/A
PML	1.805	N/A	N/A	N/A	2.599	N/A
SAA	2.186	N/A	N/A	2.213	N/A	N/A
FCGR2A	2.412	N/A	N/A	1.984	N/A	N/A
MDM2	-2.38	N/A	-0.959	-0.101	N/A	-0.95
RELB	1.35	N/A	2.187	N/A	0.849	N/A
PARP1	0	1.732	2.067	-0.391	0.171	N/A
SLC9A3R1	N/A	N/A	-1.96	N/A	-2.395	N/A
ABL1	1.964	N/A	-0.371	2	N/A	N/A
SNAI1	0.314	N/A	2.039	-1.98	N/A	N/A
IGF1	0.474	0.832	2.574	-0.027	N/A	0.392
Notch	2.376	N/A	1.92	N/A	N/A	N/A
NFATC2	2.203	1.241	0.8	N/A	N/A	N/A
NOD2	2.236	N/A	N/A	2	N/A	N/A
CYP1B1	-1.98	N/A	N/A	N/A	-2.213	N/A
IDO1	2	N/A	N/A	2.177	N/A	N/A
HULC	N/A	1.987	2.159	N/A	N/A	N/A
RUVBL1	1.633	N/A	N/A	N/A	-2.496	N/A
IL31	1.929	N/A	N/A	N/A	2.164	N/A
PCGEM1	N/A	N/A	N/A	N/A	-4.062	N/A
HSPB2	N/A	N/A	2	N/A	2	N/A
TPR	2	N/A	N/A	N/A	2	N/A
ARID3B	1.994	N/A	N/A	2	N/A	N/A
ATF6	-1.633	N/A	N/A	N/A	-2.343	N/A
NSUN6	0.577	N/A	0	-0.378	-3	N/A
WBP2	-0.122	-0.2	-0.756	-0.039	-2.636	-0.194
RAD21	N/A	-2.219	-1.716	N/A	N/A	N/A
NANOG	N/A	1.732	2.182	N/A	N/A	N/A
GNA12	N/A	N/A	N/A	N/A	-3.889	N/A
miR-122-5p (miRNAs w/seed GGAGUGU)	N/A	N/A	N/A	N/A	3.82	N/A
CCNK	N/A	N/A	N/A	N/A	-3.767	N/A
FN1	N/A	N/A	1.47	N/A	2.219	N/A
HOXA-AS2	N/A	-0.514	-0.648	N/A	-2.429	N/A
SPINDOC	-2.236	N/A	N/A	N/A	-1.342	N/A
RACK1	N/A	N/A	-1.192	N/A	-2.216	N/A
MXI1	0.6	N/A	N/A	N/A	2.795	N/A
PLA2R1	-0.651	N/A	-2.728	N/A	N/A	N/A
CD46	-1.131	N/A	N/A	N/A	-2.216	N/A
LINC00963	2	N/A	1.342	N/A	N/A	N/A
RUNX1	N/A	2.449	0.87	N/A	N/A	N/A
RIPK1	0.557	N/A	2	0.2	0.557	N/A
SFN	0.13	N/A	-1.063	N/A	-2.073	N/A
ELF4	2.236	N/A	N/A	1	N/A	N/A
RETN	2.219	N/A	1	N/A	N/A	N/A
mir-22	N/A	N/A	-2.2	N/A	0.928	N/A
YY1	2.2	0	0.054	N/A	-0.808	N/A
EIF4G1	N/A	N/A	N/A	N/A	-3.051	N/A
ENG	-2	N/A	-1	N/A	N/A	N/A
CYBA	N/A	N/A	2	N/A	1	N/A
DICER1	0	N/A	N/A	-1	-2	N/A
miR-22-3p (miRNAs w/seed AGCUGCC)	N/A	N/A	N/A	N/A	2.905	N/A
ACTN4	2.236	N/A	N/A	N/A	0.64	N/A
NFAT5	2.395	N/A	-0.426	N/A	N/A	N/A
PADI2	N/A	N/A	2	N/A	0.816	N/A
HNF1A	N/A	N/A	N/A	N/A	-2.789	N/A
LINC01139	N/A	0	0	N/A	-2.646	N/A
HELLS	N/A	N/A	N/A	N/A	-2.646	N/A
NPPB	2.449	N/A	N/A	N/A	N/A	N/A
TAZ	2.449	N/A	N/A	N/A	N/A	N/A
NR1D1	N/A	N/A	N/A	N/A	-2.449	N/A
mir-26	N/A	N/A	N/A	N/A	2.426	N/A
NCL	N/A	N/A	0.152	N/A	2.219	N/A
MIF	2.36	N/A	N/A	N/A	N/A	N/A
SDCBP	N/A	N/A	2.205	N/A	0.11	N/A
CHCHD5	N/A	N/A	N/A	N/A	-2.236	N/A
KDM8	N/A	N/A	N/A	N/A	-2.236	N/A
MKI67	N/A	N/A	N/A	N/A	-2.22	N/A
AGR2	2.214	N/A	N/A	N/A	N/A	N/A
ITGB2	N/A	N/A	N/A	N/A	2.213	N/A
MAPK7	N/A	N/A	N/A	N/A	2.176	N/A
NUP98-DDX10	N/A	2.121	N/A	N/A	N/A	N/A
RPA1	N/A	N/A	N/A	N/A	2.035	N/A
SRSF3	N/A	N/A	2.01	N/A	N/A	N/A
REV1	N/A	N/A	-2	N/A	N/A	N/A
ING1	N/A	2	N/A	N/A	N/A	N/A
YOD1	2	N/A	N/A	N/A	N/A	N/A
E2F4	N/A	N/A	N/A	N/A	2	N/A
VCAN	N/A	N/A	N/A	N/A	2	N/A
HYAL1	N/A	N/A	N/A	N/A	2	N/A
NELFA	N/A	N/A	N/A	N/A	-2	N/A
SLC29A1	N/A	2	N/A	N/A	N/A	N/A
NELFE	N/A	N/A	N/A	N/A	-2	N/A
HMGA1	2	N/A	N/A	N/A	N/A	N/A
RORC	2	N/A	N/A	N/A	N/A	N/A
PLCE1	2	N/A	N/A	N/A	N/A	N/A
MAP2K3	2	N/A	N/A	N/A	N/A	N/A
FCER2	N/A	N/A	N/A	N/A	2	N/A
MDGA2	-2	N/A	N/A	N/A	N/A	N/A
GNE	N/A	N/A	N/A	N/A	N/A	-2
